# Supplementary material for: Crystal structure of erioflorin isolated from Podanthus mitiqui (L.)
Source: Acta Crystallogr E Crystallogr Commun. 2017 Feb 7;73(Pt 3):334–7. doi: 10.1107/S2056989017001700 (PMC5347047; doi:10.1107/S2056989017001700)
Supplement: Supplementary file 1 [file e-73-00334-sup1.cif]

##############################################################################
#                                                                            #
# This CIF contains the data in a paper accepted for publication in          #
# Acta Crystallographica Section E. It conforms to the requirements of       #
# Notes for Authors for Acta Crystallographica Section E, and has been       #
# peer reviewed under the auspices of the IUCr Commission on Journals.       #
#                                                                            #
# Full details of the Crystallographic Information File format               #
# are given in the paper "The Crystallographic Information File (CIF):       #
# a New Standard Archive File for Crystallography" by S. R. Hall, F. H.      #
# Allen and I. D. Brown [Acta Cryst. (1991), A47, 655-685].                  #
#                                                                            #
# The current version of the core CIF dictionary is obtainable from          #
# ftp://ftp.iucr.org/pub/cif_core.dic.                                       #
#                                                                            #
# Software is freely available for graphical display of the structure(s)     #
# in this CIF. For information consult the CIF software page                 #
# http://www.iucr.org/resources/cif/software.                                #
#                                                                            #
# This file may be used for bona fide research purposes within the           #
# scientific community so long as proper attribution is given to the journal # 
# article from which it was obtained.                                        #
#                                                                            #
##############################################################################
data_I
_database_code_depnum_ccdc_archive 'CCDC 1530526'
_audit_creation_method     'SHELXL-2014/7'
_chemical_name_systematic
;\
(1a<i>R</i>,3<i>S</i>,4<i>Z</i>,5a<i>R</i>,8a<i>R</i>,9<i>R</i>,10a<i>R</i>)-\
1a,2,3,5a,7,8,8a,9,10,10a-Decahydro-3-hydroxy-4,10a-dimethyl-8-\
methylidene-7-oxooxireno[5,6]cyclodeca[1,2-<i>b</i>]furan-9-yl methacrylate
;
_chemical_name_common     erioflorin
_chemical_formula_moiety     'C19 H24 O6'
_chemical_formula_sum     'C19 H24 O6'
_chemical_formula_iupac     'C19 H24 O6'
_chemical_formula_weight     348.38
_chemical_melting_point     ?
_chemical_melting_point_gt     498
_chemical_melting_point_lt     499
_shelx_space_group_comment
;
The symmetry employed for this shelxl refinement is uniquely defined
by the following loop, which should always be used as a source of
symmetry information in preference to the above space-group names.
They are only intended as comments.
;
_space_group_crystal_system     orthorhombic
_space_group_name_H-M_alt     'P 21 21 21'
_space_group_name_Hall     'P 2ac 2ab'
loop_
    _space_group_symop_operation_xyz
    'x, y, z'
    '-x+1/2, -y, z+1/2'
    'x+1/2, -y+1/2, -z'
    '-x, y+1/2, -z+1/2'
_cell_length_a     8.4709(3)
_cell_length_b     9.8287(3)
_cell_length_c     22.4299(6)
_cell_angle_alpha     90
_cell_angle_beta     90
_cell_angle_gamma     90
_cell_volume     1867.47(10)
_cell_formula_units_Z     4
_cell_measurement_reflns_used     28996
_cell_measurement_theta_min     1.81
_cell_measurement_theta_max     24.98
_cell_measurement_temperature     210(2)
_exptl_crystal_description     'needle'
_exptl_crystal_colour     'colourless'
_exptl_crystal_size_max     1.02
_exptl_crystal_size_mid     0.19
_exptl_crystal_size_min     0.06
_exptl_crystal_density_diffrn     1.239
_exptl_crystal_density_meas     ?
_exptl_crystal_density_method     'not measured'
_exptl_crystal_F_000     744
loop_
    _exptl_crystal_face_index_h
    _exptl_crystal_face_index_k
    _exptl_crystal_face_index_l
    _exptl_crystal_face_perp_dist
    9 -30 -22 1.7731
    -3 30 -8 1.4165
    -13 -30 21 2.7916
    15 -4 14 3.9882
    0 -5 -2 1.2652
    -3 6 4 2.3092
    1 10 4 1.5123
    -15 3 -13 4.2588
    13 30 -13 2.5756
    9 -30 2 1.8049
    -2 30 -29 1.8146
    -2 -29 30 1.8439
    -13 30 -13 1.7161
_exptl_absorpt_coefficient_mu     0.092
_exptl_absorpt_correction_type     integration
_exptl_absorpt_process_details
;
(X-RED; Stoe & Cie, 2011)
;
_shelx_estimated_absorpt_T_min     0.912
_shelx_estimated_absorpt_T_max     0.995
_exptl_absorpt_correction_T_min     0.5848
_exptl_absorpt_correction_T_max     0.8249
_diffrn_ambient_temperature     210(2)
_diffrn_radiation_type     MoK\a
_diffrn_radiation_wavelength     0.71073
_diffrn_measurement_device_type     'Stoe IPDS 2'
_diffrn_measurement_device     '2-circle goniometer'
_diffrn_measurement_method     'rotation method'
_diffrn_detector_area_resol_mean     6.67
_diffrn_reflns_number     24317
_diffrn_reflns_av_R_equivalents     0.1052
_diffrn_reflns_theta_min     1.816
_diffrn_reflns_theta_max     25.061
_diffrn_reflns_theta_full     25.061
_diffrn_measured_fraction_theta_max     0.997
_diffrn_measured_fraction_theta_full     0.997
_diffrn_reflns_limit_h_min     -10
_diffrn_reflns_limit_h_max     10
_diffrn_reflns_limit_k_min     -11
_diffrn_reflns_limit_k_max     11
_diffrn_reflns_limit_l_min     -26
_diffrn_reflns_limit_l_max     26
_reflns_number_total     3307
_reflns_number_gt     2968
_reflns_threshold_expression     'I > 2\s(I)'
_refine_ls_structure_factor_coef     Fsqd
_refine_ls_matrix_type     full
_refine_ls_R_factor_all     0.0497
_refine_ls_R_factor_gt     0.0454
_refine_ls_wR_factor_gt     0.1134
_refine_ls_wR_factor_ref     0.1159
_refine_ls_goodness_of_fit_ref     1.086
_refine_ls_restrained_S_all     1.086
_refine_ls_number_reflns     3307
_refine_ls_number_parameters     233
_refine_ls_number_restraints     0
_refine_ls_hydrogen_treatment     mixed
_refine_ls_weighting_scheme     calc
_refine_ls_weighting_details
              'w=1/[\s^2^(Fo^2^)+(0.0482P)^2^+0.5108P] where P=(Fo^2^+2Fc^2^)/3'
_atom_sites_solution_hydrogens     mixed
_atom_sites_solution_primary     direct
_atom_sites_solution_secondary     difmap
_refine_ls_shift/su_max     0.000
_refine_ls_shift/su_mean     0.000
_refine_diff_density_max     0.217
_refine_diff_density_min     -0.182
_refine_ls_extinction_method
;
SHELXL2014 (Sheldrick, 2015)
;
_refine_ls_extinction_coef     0.019(3)
_refine_ls_extinction_expression
                                  'Fc^*^=kFc[1+0.001xFc^2^\l^3^/sin(2\q)]^-1/4^'
loop_
    _atom_type_symbol
    _atom_type_description
    _atom_type_scat_dispersion_real
    _atom_type_scat_dispersion_imag
    _atom_type_scat_source
    'C' 'C' 0.0033 0.0016
                         'International Tables Vol C Tables 4.2.6.8 and 6.1.1.4'
    'H' 'H' 0.0000 0.0000
                         'International Tables Vol C Tables 4.2.6.8 and 6.1.1.4'
    'O' 'O' 0.0106 0.0060
                         'International Tables Vol C Tables 4.2.6.8 and 6.1.1.4'
_computing_data_collection
;
X-AREA (Stoe & Cie, 2011)
;
_computing_cell_refinement
;
X-AREA (Stoe & Cie, 2011)
;
_computing_data_reduction
;
X-RED (Stoe & Cie, 2011)
;
_computing_structure_solution
;
SHELXS97 (Sheldrick, 2008)
;
_computing_structure_refinement
;
SHELXL2014 (Sheldrick, 2015)
;
_computing_molecular_graphics
;
ORTEP-3 for Windows (Farrugia, 2012) and
DIAMOND (Brandenburg, 2016)
;
_computing_publication_material
;
SHELXL2014 (Sheldrick, 2015) and
publCIF (Westrip, 2010)
;
loop_
    _atom_site_type_symbol
    _atom_site_label
    _atom_site_fract_x
    _atom_site_fract_y
    _atom_site_fract_z
    _atom_site_U_iso_or_equiv
    _atom_site_adp_type
    _atom_site_calc_flag
    _atom_site_occupancy
    _atom_site_disorder_assembly
    _atom_site_disorder_group
    C C1 1.2718(4) 0.7223(3) 0.94856(14) 0.0455(7) Uani d 1 . .
    H H1 1.1651 0.7406 0.9646 0.055 Uiso calc 1 . .
    C C2 1.2836(5) 0.5963(4) 0.91111(17) 0.0560(9) Uani d 1 . .
    H H2A 1.2413 0.5195 0.9340 0.067 Uiso calc 1 . .
    H H2B 1.3954 0.5777 0.9034 0.067 Uiso calc 1 . .
    C C3 1.1965(4) 0.6038(3) 0.85131(15) 0.0486(8) Uani d 1 . .
    H H3 1.1997 0.5119 0.8334 0.058 Uiso calc 1 . .
    C C4 1.0244(4) 0.6422(3) 0.85906(14) 0.0443(7) Uani d 1 . .
    C C5 0.9680(3) 0.7678(3) 0.86197(14) 0.0417(7) Uani d 1 . .
    H H5 0.8582 0.7760 0.8670 0.050 Uiso calc 1 . .
    C C6 1.0579(3) 0.8971(3) 0.85813(13) 0.0383(6) Uani d 1 . .
    H H6 1.1702 0.8782 0.8491 0.046 Uiso calc 1 . .
    C C7 1.0446(3) 0.9878(3) 0.91481(13) 0.0366(6) Uani d 1 . .
    H H7 1.0075 0.9325 0.9489 0.044 Uiso calc 1 . .
    C C8 1.1992(4) 1.0598(3) 0.93117(13) 0.0416(7) Uani d 1 . .
    H H8 1.1719 1.1426 0.9541 0.050 Uiso calc 1 . .
    C C9 1.3134(4) 0.9765(4) 0.96848(14) 0.0480(8) Uani d 1 . .
    H H9A 1.4052 1.0339 0.9771 0.058 Uiso calc 1 . .
    H H9B 1.2620 0.9568 1.0066 0.058 Uiso calc 1 . .
    C C10 1.3734(4) 0.8436(4) 0.94334(15) 0.0460(8) Uani d 1 . .
    C C11 0.9193(4) 1.0888(3) 0.89732(14) 0.0421(7) Uani d 1 . .
    C C12 0.9029(4) 1.0827(4) 0.83196(15) 0.0509(8) Uani d 1 . .
    C C13 0.8339(4) 1.1686(4) 0.93126(18) 0.0557(9) Uani d 1 . .
    H H13A 0.7575 1.2258 0.9141 0.067 Uiso calc 1 . .
    H H13B 0.8491 1.1686 0.9728 0.067 Uiso calc 1 . .
    C C14 0.9170(5) 0.5216(4) 0.86532(19) 0.0637(10) Uani d 1 . .
    H H14A 0.9229 0.4664 0.8295 0.095 Uiso calc 1 . .
    H H14B 0.8094 0.5527 0.8710 0.095 Uiso calc 1 . .
    H H14C 0.9494 0.4678 0.8994 0.095 Uiso calc 1 . .
    C C15 1.5071(4) 0.8528(5) 0.89945(19) 0.0625(10) Uani d 1 . .
    H H15A 1.5415 0.7620 0.8887 0.094 Uiso calc 1 . .
    H H15B 1.5943 0.9021 0.9173 0.094 Uiso calc 1 . .
    H H15C 1.4717 0.9005 0.8640 0.094 Uiso calc 1 . .
    C C16 1.3628(4) 1.2116(3) 0.87355(16) 0.0461(7) Uani d 1 . .
    C C17 1.4187(5) 1.2424(4) 0.81157(19) 0.0636(10) Uani d 1 . .
    C C18 1.5204(4) 1.3623(4) 0.8052(2) 0.0637(10) Uani d 1 . .
    H H18A 1.5912 1.3680 0.8391 0.096 Uiso calc 1 . .
    H H18B 1.4555 1.4436 0.8036 0.096 Uiso calc 1 . .
    H H18C 1.5815 1.3548 0.7688 0.096 Uiso calc 1 . .
    C C19 1.3174(7) 1.2043(6) 0.76391(19) 0.0893(16) Uani d 1 . .
    H H19A 1.3158 1.2558 0.7286 0.107 Uiso calc 1 . .
    H H19B 1.2519 1.1275 0.7677 0.107 Uiso calc 1 . .
    O O1 1.3989(3) 0.7432(3) 0.99078(11) 0.0602(7) Uani d 1 . .
    O O2 1.2835(3) 0.6918(3) 0.81346(11) 0.0502(6) Uani d 1 . .
    H H2 1.245(5) 0.681(5) 0.779(2) 0.075 Uiso d 1 . .
    O O3 0.9867(3) 0.9803(2) 0.80995(9) 0.0466(6) Uani d 1 . .
    O O4 0.8276(4) 1.1601(3) 0.80088(13) 0.0800(10) Uani d 1 . .
    O O5 1.2672(3) 1.1032(2) 0.87473(10) 0.0472(6) Uani d 1 . .
    O O6 1.4016(4) 1.2734(3) 0.91723(13) 0.0680(8) Uani d 1 . .
loop_
    _atom_site_aniso_label
    _atom_site_aniso_U_11
    _atom_site_aniso_U_22
    _atom_site_aniso_U_33
    _atom_site_aniso_U_12
    _atom_site_aniso_U_13
    _atom_site_aniso_U_23
    C1 0.0439(16) 0.0556(19) 0.0370(15) 0.0101(15) -0.0056(13) 0.0065(14)
    C2 0.060(2) 0.0514(18) 0.057(2) 0.0157(18) -0.0042(17) 0.0038(17)
    C3 0.0514(18) 0.0456(16) 0.0488(19) 0.0022(15) 0.0046(15) -0.0048(15)
    C4 0.0465(16) 0.0476(17) 0.0389(16) -0.0089(14) 0.0022(14) -0.0047(14)
    C5 0.0334(13) 0.0507(17) 0.0411(16) -0.0036(13) 0.0012(12) -0.0064(15)
    C6 0.0364(14) 0.0408(15) 0.0377(15) 0.0020(12) -0.0030(12) 0.0026(13)
    C7 0.0344(14) 0.0395(15) 0.0358(14) 0.0005(12) 0.0007(11) 0.0006(12)
    C8 0.0416(16) 0.0474(16) 0.0358(15) -0.0056(14) -0.0033(12) -0.0008(13)
    C9 0.0445(17) 0.061(2) 0.0380(15) -0.0040(16) -0.0091(13) -0.0004(15)
    C10 0.0368(16) 0.061(2) 0.0407(17) 0.0054(14) -0.0096(13) 0.0035(14)
    C11 0.0431(17) 0.0443(16) 0.0389(15) 0.0035(14) -0.0012(13) 0.0028(13)
    C12 0.0521(19) 0.059(2) 0.0420(17) 0.0135(17) -0.0024(14) 0.0072(16)
    C13 0.056(2) 0.057(2) 0.055(2) 0.0140(17) 0.0025(16) 0.0002(17)
    C14 0.072(2) 0.056(2) 0.063(2) -0.0208(19) 0.0096(19) -0.0086(19)
    C15 0.0373(18) 0.085(3) 0.065(2) -0.0032(18) 0.0051(16) -0.003(2)
    C16 0.0453(17) 0.0383(15) 0.0547(19) -0.0019(13) -0.0024(14) -0.0011(16)
    C17 0.064(2) 0.065(2) 0.063(2) -0.019(2) 0.0036(18) 0.013(2)
    C18 0.049(2) 0.057(2) 0.085(3) 0.0022(17) 0.014(2) 0.000(2)
    C19 0.110(4) 0.114(4) 0.045(2) -0.046(3) 0.005(2) 0.005(2)
    O1 0.0578(14) 0.0738(16) 0.0491(14) 0.0128(13) -0.0181(11) 0.0102(12)
    O2 0.0420(12) 0.0630(14) 0.0458(12) 0.0000(11) 0.0056(10) -0.0082(11)
    O3 0.0506(12) 0.0543(13) 0.0349(11) 0.0070(11) -0.0031(9) 0.0019(10)
    O4 0.090(2) 0.097(2) 0.0535(16) 0.0422(18) -0.0130(15) 0.0130(16)
    O5 0.0506(13) 0.0508(12) 0.0402(11) -0.0137(11) -0.0016(9) 0.0038(10)
    O6 0.0806(18) 0.0558(14) 0.0675(17) -0.0177(14) 0.0062(14) -0.0152(14)
_geom_special_details
;
 All esds (except the esd in the dihedral angle between two l.s. planes)
 are estimated using the full covariance matrix.  The cell esds are taken
 into account individually in the estimation of esds in distances, angles
 and torsion angles; correlations between esds in cell parameters are only
 used when they are defined by crystal symmetry.  An approximate (isotropic)
 treatment of cell esds is used for estimating esds involving l.s. planes.
;
loop_
    _geom_bond_atom_site_label_1
    _geom_bond_atom_site_label_2
    _geom_bond_site_symmetry_2
    _geom_bond_distance
    _geom_bond_publ_flag
    C1 O1 . 1.449(4) ?
    C1 C10 . 1.475(5) ?
    C1 C2 . 1.499(5) ?
    C1 H1 . 0.9900 ?
    C2 C3 . 1.532(5) ?
    C2 H2A . 0.9800 ?
    C2 H2B . 0.9800 ?
    C3 O2 . 1.418(4) ?
    C3 C4 . 1.516(5) ?
    C3 H3 . 0.9900 ?
    C4 C5 . 1.326(4) ?
    C4 C14 . 1.501(5) ?
    C5 C6 . 1.484(4) ?
    C5 H5 . 0.9400 ?
    C6 O3 . 1.483(3) ?
    C6 C7 . 1.557(4) ?
    C6 H6 . 0.9900 ?
    C7 C11 . 1.505(4) ?
    C7 C8 . 1.533(4) ?
    C7 H7 . 0.9900 ?
    C8 O5 . 1.455(4) ?
    C8 C9 . 1.519(4) ?
    C8 H8 . 0.9900 ?
    C9 C10 . 1.511(5) ?
    C9 H9A . 0.9800 ?
    C9 H9B . 0.9800 ?
    C10 O1 . 1.467(4) ?
    C10 C15 . 1.503(5) ?
    C11 C13 . 1.311(5) ?
    C11 C12 . 1.474(5) ?
    C12 O4 . 1.213(4) ?
    C12 O3 . 1.327(4) ?
    C13 H13A . 0.9400 ?
    C13 H13B . 0.9400 ?
    C14 H14A . 0.9700 ?
    C14 H14B . 0.9700 ?
    C14 H14C . 0.9700 ?
    C15 H15A . 0.9700 ?
    C15 H15B . 0.9700 ?
    C15 H15C . 0.9700 ?
    C16 O6 . 1.199(4) ?
    C16 O5 . 1.338(4) ?
    C16 C17 . 1.499(5) ?
    C17 C19 . 1.421(6) ?
    C17 C18 . 1.467(5) ?
    C18 H18A . 0.9700 ?
    C18 H18B . 0.9700 ?
    C18 H18C . 0.9700 ?
    C19 H19A . 0.9400 ?
    C19 H19B . 0.9400 ?
    O2 H2 . 0.85(5) ?
loop_
    _geom_angle_atom_site_label_1
    _geom_angle_atom_site_label_2
    _geom_angle_atom_site_label_3
    _geom_angle_site_symmetry_1
    _geom_angle_site_symmetry_3
    _geom_angle
    _geom_angle_publ_flag
    O1 C1 C10 . . 60.2(2) ?
    O1 C1 C2 . . 115.7(3) ?
    C10 C1 C2 . . 125.7(3) ?
    O1 C1 H1 . . 114.5 ?
    C10 C1 H1 . . 114.5 ?
    C2 C1 H1 . . 114.5 ?
    C1 C2 C3 . . 114.7(3) ?
    C1 C2 H2A . . 108.6 ?
    C3 C2 H2A . . 108.6 ?
    C1 C2 H2B . . 108.6 ?
    C3 C2 H2B . . 108.6 ?
    H2A C2 H2B . . 107.6 ?
    O2 C3 C4 . . 114.6(3) ?
    O2 C3 C2 . . 107.6(3) ?
    C4 C3 C2 . . 112.0(3) ?
    O2 C3 H3 . . 107.4 ?
    C4 C3 H3 . . 107.4 ?
    C2 C3 H3 . . 107.4 ?
    C5 C4 C14 . . 120.8(3) ?
    C5 C4 C3 . . 125.7(3) ?
    C14 C4 C3 . . 113.4(3) ?
    C4 C5 C6 . . 127.5(3) ?
    C4 C5 H5 . . 116.2 ?
    C6 C5 H5 . . 116.2 ?
    O3 C6 C5 . . 107.8(2) ?
    O3 C6 C7 . . 104.5(2) ?
    C5 C6 C7 . . 113.9(2) ?
    O3 C6 H6 . . 110.2 ?
    C5 C6 H6 . . 110.2 ?
    C7 C6 H6 . . 110.2 ?
    C11 C7 C8 . . 111.1(2) ?
    C11 C7 C6 . . 102.5(2) ?
    C8 C7 C6 . . 113.4(2) ?
    C11 C7 H7 . . 109.9 ?
    C8 C7 H7 . . 109.9 ?
    C6 C7 H7 . . 109.9 ?
    O5 C8 C9 . . 112.6(3) ?
    O5 C8 C7 . . 105.4(2) ?
    C9 C8 C7 . . 115.3(3) ?
    O5 C8 H8 . . 107.7 ?
    C9 C8 H8 . . 107.7 ?
    C7 C8 H8 . . 107.7 ?
    C10 C9 C8 . . 118.3(3) ?
    C10 C9 H9A . . 107.7 ?
    C8 C9 H9A . . 107.7 ?
    C10 C9 H9B . . 107.7 ?
    C8 C9 H9B . . 107.7 ?
    H9A C9 H9B . . 107.1 ?
    O1 C10 C1 . . 59.0(2) ?
    O1 C10 C15 . . 113.9(3) ?
    C1 C10 C15 . . 122.7(3) ?
    O1 C10 C9 . . 111.1(3) ?
    C1 C10 C9 . . 118.2(3) ?
    C15 C10 C9 . . 116.4(3) ?
    C13 C11 C12 . . 123.3(3) ?
    C13 C11 C7 . . 129.2(3) ?
    C12 C11 C7 . . 107.4(3) ?
    O4 C12 O3 . . 122.9(3) ?
    O4 C12 C11 . . 126.6(3) ?
    O3 C12 C11 . . 110.5(3) ?
    C11 C13 H13A . . 120.0 ?
    C11 C13 H13B . . 120.0 ?
    H13A C13 H13B . . 120.0 ?
    C4 C14 H14A . . 109.5 ?
    C4 C14 H14B . . 109.5 ?
    H14A C14 H14B . . 109.5 ?
    C4 C14 H14C . . 109.5 ?
    H14A C14 H14C . . 109.5 ?
    H14B C14 H14C . . 109.5 ?
    C10 C15 H15A . . 109.5 ?
    C10 C15 H15B . . 109.5 ?
    H15A C15 H15B . . 109.5 ?
    C10 C15 H15C . . 109.5 ?
    H15A C15 H15C . . 109.5 ?
    H15B C15 H15C . . 109.5 ?
    O6 C16 O5 . . 123.6(3) ?
    O6 C16 C17 . . 124.7(3) ?
    O5 C16 C17 . . 111.7(3) ?
    C19 C17 C18 . . 119.6(4) ?
    C19 C17 C16 . . 117.0(3) ?
    C18 C17 C16 . . 115.9(4) ?
    C17 C18 H18A . . 109.5 ?
    C17 C18 H18B . . 109.5 ?
    H18A C18 H18B . . 109.5 ?
    C17 C18 H18C . . 109.5 ?
    H18A C18 H18C . . 109.5 ?
    H18B C18 H18C . . 109.5 ?
    C17 C19 H19A . . 120.0 ?
    C17 C19 H19B . . 120.0 ?
    H19A C19 H19B . . 120.0 ?
    C1 O1 C10 . . 60.8(2) ?
    C3 O2 H2 . . 106(3) ?
    C12 O3 C6 . . 111.4(2) ?
    C16 O5 C8 . . 119.4(2) ?
loop_
    _geom_torsion_atom_site_label_1
    _geom_torsion_atom_site_label_2
    _geom_torsion_atom_site_label_3
    _geom_torsion_atom_site_label_4
    _geom_torsion_site_symmetry_1
    _geom_torsion_site_symmetry_2
    _geom_torsion_site_symmetry_3
    _geom_torsion_site_symmetry_4
    _geom_torsion
    _geom_torsion_publ_flag
    O1 C1 C2 C3 . . . . -155.0(3) ?
    C10 C1 C2 C3 . . . . -84.4(4) ?
    C1 C2 C3 O2 . . . . 72.5(4) ?
    C1 C2 C3 C4 . . . . -54.4(4) ?
    O2 C3 C4 C5 . . . . -36.3(5) ?
    C2 C3 C4 C5 . . . . 86.7(4) ?
    O2 C3 C4 C14 . . . . 145.4(3) ?
    C2 C3 C4 C14 . . . . -91.6(4) ?
    C14 C4 C5 C6 . . . . 178.4(3) ?
    C3 C4 C5 C6 . . . . 0.3(6) ?
    C4 C5 C6 O3 . . . . 125.5(3) ?
    C4 C5 C6 C7 . . . . -119.1(4) ?
    O3 C6 C7 C11 . . . . 19.0(3) ?
    C5 C6 C7 C11 . . . . -98.4(3) ?
    O3 C6 C7 C8 . . . . -100.9(3) ?
    C5 C6 C7 C8 . . . . 141.8(3) ?
    C11 C7 C8 O5 . . . . -74.8(3) ?
    C6 C7 C8 O5 . . . . 40.0(3) ?
    C11 C7 C8 C9 . . . . 160.4(3) ?
    C6 C7 C8 C9 . . . . -84.8(3) ?
    O5 C8 C9 C10 . . . . -61.5(4) ?
    C7 C8 C9 C10 . . . . 59.5(4) ?
    C2 C1 C10 O1 . . . . -101.8(3) ?
    O1 C1 C10 C15 . . . . 100.1(3) ?
    C2 C1 C10 C15 . . . . -1.7(5) ?
    O1 C1 C10 C9 . . . . -98.9(3) ?
    C2 C1 C10 C9 . . . . 159.3(3) ?
    C8 C9 C10 O1 . . . . -146.5(3) ?
    C8 C9 C10 C1 . . . . -81.3(4) ?
    C8 C9 C10 C15 . . . . 80.9(4) ?
    C8 C7 C11 C13 . . . . -76.3(4) ?
    C6 C7 C11 C13 . . . . 162.3(4) ?
    C8 C7 C11 C12 . . . . 104.9(3) ?
    C6 C7 C11 C12 . . . . -16.5(3) ?
    C13 C11 C12 O4 . . . . 10.6(7) ?
    C7 C11 C12 O4 . . . . -170.5(4) ?
    C13 C11 C12 O3 . . . . -170.9(3) ?
    C7 C11 C12 O3 . . . . 7.9(4) ?
    O6 C16 C17 C19 . . . . -153.5(5) ?
    O5 C16 C17 C19 . . . . 28.4(5) ?
    O6 C16 C17 C18 . . . . -3.8(6) ?
    O5 C16 C17 C18 . . . . 178.1(3) ?
    C2 C1 O1 C10 . . . . 118.1(3) ?
    C15 C10 O1 C1 . . . . -115.1(3) ?
    C9 C10 O1 C1 . . . . 111.1(3) ?
    O4 C12 O3 C6 . . . . -176.3(4) ?
    C11 C12 O3 C6 . . . . 5.2(4) ?
    C5 C6 O3 C12 . . . . 105.8(3) ?
    C7 C6 O3 C12 . . . . -15.7(3) ?
    O6 C16 O5 C8 . . . . 3.0(5) ?
    C17 C16 O5 C8 . . . . -178.9(3) ?
    C9 C8 O5 C16 . . . . -80.4(3) ?
    C7 C8 O5 C16 . . . . 153.1(3) ?
loop_
    _geom_hbond_atom_site_label_D
    _geom_hbond_atom_site_label_H
    _geom_hbond_atom_site_label_A
    _geom_hbond_site_symmetry_A
    _geom_hbond_distance_DH
    _geom_hbond_distance_HA
    _geom_hbond_distance_DA
    _geom_hbond_angle_DHA
    C1 H1 O1 3_467 0.99 2.47 3.456(4) 172.9
    C6 H6 O2 . 0.99 2.22 2.954(4) 130.1
    C7 H7 O1 3_467 0.99 2.38 3.341(4) 164.0
    O2 H2 O4 4_746 0.85(5) 1.90(5) 2.750(4) 176(5)
    C13 H13B O6 3_477 0.94 2.57 3.493(5) 167.0
_shelx_hkl_file
;
   2   0   0   14.20    2.77   0
   2   0   0   17.19    2.05   0
   2   0   0   13.35    2.77   0
  -2   0   0   19.91    2.29   0
   4   0   0  270.19    4.20   0
   4   0   0  239.52    3.82   0
   4   0   0  290.49    2.78   0
  -4   0   0  299.83    2.82   0
  -6   0   0    3.37    1.35   0
   6   0   0    4.41    1.92   0
   6   0   0    3.24    1.96   0
   6   0   0    1.46    1.32   0
   8   0   0    0.89    1.42   0
   8   0   0    1.86    2.45   0
   8   0   0    1.67    2.55   0
  -8   0   0    0.59    1.40   0
  10   0   0   17.73    4.06   0
  10   0   0   20.05    3.52   0
  10   0   0   22.59    2.60   0
 -10   0   0   20.74    2.59   0
  -1  -1   0   27.76    4.55   0
  -1  -1   0   36.90    3.48   0
   1  -1   0   34.52    3.37   0
  -1  -1   0   27.29    4.53   0
   1  -1   0   29.52    3.27   0
   1   1   0   34.55    3.39   0
  -1   1   0   31.45    2.55   0
   2  -1   0 1150.38    7.64   0
  -2  -1   0 1510.19    8.03   0
  -2   1   0 1309.61    6.95   0
   2   1   0 1447.97    7.97   0
   2  -1   0 1112.73    7.61   0
   2  -1   0 1401.37    7.44   0
  -3  -1   0   24.79    2.28   0
   3  -1   0   20.61    2.08   0
   3   1   0   25.95    3.99   0
   3   1   0   20.63    1.65   0
  -3   1   0   24.56    2.29   0
   3  -1   0   20.52    1.69   0
   3   1   0   19.14    3.88   0
   3  -1   0   19.02    2.15   0
   4  -1   0    6.70    2.03   0
  -4  -1   0   11.46    1.44   0
   4  -1   0   10.75    1.94   0
   4   1   0   11.20    2.67   0
   4   1   0    9.69    2.58   0
  -4   1   0    9.35    1.41   0
   4  -1   0    8.42    2.03   0
   4   1   0   10.57    1.86   0
   5  -1   0   26.52    1.96   0
   5  -1   0   19.83    1.92   0
  -5  -1   0   21.30    1.47   0
   5  -1   0   20.22    1.93   0
   5   1   0   23.74    2.79   0
   5   1   0   20.53    2.78   0
  -5   1   0   20.40    1.57   0
   5   1   0   21.41    1.44   0
  -6  -1   0   32.09    1.85   0
   6   1   0   32.05    1.80   0
   6  -1   0   32.76    1.92   0
   6  -1   0   25.79    2.15   0
   6   1   0   31.05    2.99   0
  -6   1   0   29.71    1.98   0
   6  -1   0   25.72    2.03   0
   6   1   0   32.33    3.03   0
   7  -1   0    5.36    1.80   0
   7   1   0    9.41    3.07   0
  -7   1   0    5.89    1.31   0
   7  -1   0    5.27    1.93   0
   7   1   0    8.39    2.82   0
   7   1   0    8.28    1.39   0
   7  -1   0    7.31    1.83   0
  -7  -1   0    7.29    1.39   0
   8   1   0   11.18    1.58   0
   8   1   0   13.60    4.11   0
   8  -1   0   12.64    2.18   0
   8   1   0   13.22    4.14   0
   8  -1   0   15.95    1.83   0
   8  -1   0    9.39    2.30   0
  -8   1   0   12.45    1.56   0
  -8  -1   0   15.83    2.08   0
   9  -1   0    3.88    1.90   0
  -9   1   0    3.52    1.91   0
   9   1   0    2.15    1.58   0
  -9  -1   0   -1.12    2.22   0
   9  -1   0    0.64    2.17   0
   9  -1   0    2.47    2.29   0
  10   1   0   45.65    2.35   0
 -10   1   0   39.93    2.73   0
  10  -1   0   48.78    2.50   0
 -10  -1   0   39.24    2.68   0
  10  -1   0   38.84    3.15   0
   0   2   0 1087.28    8.79   0
   0  -2   0 1031.11    7.40   0
   0  -2   0 1075.40    8.76   0
  -1  -2   0 2043.75   12.23   0
   1  -2   0 1853.86    8.52   0
   1   2   0 2124.24   11.38   0
  -1   2   0 2065.90    9.71   0
   1  -2   0 2118.51   10.13   0
  -1  -2   0 2229.16   11.40   0
  -1  -2   0 1994.55   12.17   0
   2  -2   0  180.03    2.85   0
   2  -2   0  225.80    3.12   0
  -2  -2   0  219.32    6.12   0
  -2  -2   0  212.87    6.01   0
   2  -2   0  204.06    3.44   0
   2   2   0  268.85    4.18   0
  -2  -2   0  244.78    3.44   0
  -2   2   0  227.19    3.53   0
  -3  -2   0   35.57    2.38   0
  -3   2   0   32.34    2.28   0
   3  -2   0   29.93    2.22   0
   3  -2   0   29.48    2.11   0
   3   2   0   33.67    2.31   0
   3  -2   0   33.44    2.27   0
   4   2   0  454.83    3.71   0
   4  -2   0  364.21    3.61   0
  -4  -2   0  474.49    3.79   0
   4  -2   0  375.57    3.66   0
   4  -2   0  429.91    3.14   0
  -4   2   0  384.19    3.03   0
   5   2   0    3.36    1.75   0
  -5   2   0    0.15    1.91   0
  -5  -2   0    1.46    1.37   0
   5  -2   0    2.32    1.30   0
   5  -2   0    0.29    1.76   0
   5  -2   0    0.52    1.73   0
  -6  -2   0   10.34    1.39   0
   6   2   0   12.58    1.72   0
  -6   2   0   11.77    1.44   0
   6  -2   0    8.69    1.98   0
   6  -2   0   10.63    2.01   0
   6  -2   0   10.00    1.98   0
   7  -2   0   80.52    2.08   0
   7  -2   0   64.87    2.30   0
   7  -2   0   62.00    2.26   0
   7   2   0   69.81    1.73   0
  -7   2   0   65.43    1.70   0
  -7  -2   0   70.75    1.70   0
   8  -2   0   41.65    2.37   0
  -8  -2   0   45.34    2.23   0
  -8   2   0   42.29    2.05   0
   8  -2   0   43.58    1.59   0
   8   2   0   48.50    2.08   0
   8  -2   0   37.55    2.23   0
   9  -2   0   -0.13    2.54   0
  -9   2   0    0.03    1.56   0
   9  -2   0    0.73    2.41   0
  -9  -2   0    0.46    2.34   0
   9  -2   0   -1.26    1.90   0
   9   2   0    2.32    2.06   0
  -1  -3   0 1360.29    7.90   0
  -1  -3   0 1490.30    8.33   0
  -1  -3   0 1416.22    7.99   0
   1  -3   0 1334.82    6.26   0
   1  -3   0 1300.97    6.18   0
  -1   3   0 1513.17    7.64   0
  -1  -3   0 1477.74    8.12   0
   1  -3   0 1518.29    7.57   0
  -2  -3   0   18.77    2.38   0
  -2   3   0   24.49    2.27   0
   2  -3   0   23.99    1.64   0
   2  -3   0   25.51    1.73   0
  -2  -3   0   19.25    2.36   0
  -2  -3   0   21.98    1.76   0
   2  -3   0   23.88    2.10   0
   2   3   0   20.03    1.76   0
   3   3   0   25.98    2.30   0
   3  -3   0   25.04    1.55   0
  -3  -3   0   25.11    2.83   0
  -3  -3   0   28.00    3.18   0
  -3  -3   0   27.92    1.74   0
  -3   3   0   27.83    1.60   0
   3  -3   0   33.23    2.15   0
   3  -3   0   27.58    2.11   0
   4  -3   0   95.35    1.94   0
   4  -3   0   93.23    1.96   0
  -4   3   0  107.72    1.93   0
  -4  -3   0  128.50    2.61   0
   4   3   0  114.10    2.42   0
   4  -3   0  116.86    2.34   0
   5  -3   0   20.64    1.85   0
  -5  -3   0   24.84    1.45   0
   5  -3   0   21.09    1.99   0
   5  -3   0   22.11    1.83   0
   5   3   0   23.06    1.39   0
  -5   3   0   21.36    1.49   0
  -6  -3   0  101.49    2.33   0
   6   3   0   93.87    2.19   0
   6  -3   0  101.28    2.34   0
   6  -3   0   82.96    2.30   0
  -6   3   0   86.77    2.33   0
   6  -3   0   84.60    2.21   0
   7   3   0   53.74    2.17   0
  -7   3   0   51.27    1.65   0
   7  -3   0   45.72    1.72   0
   7  -3   0   49.43    1.73   0
  -7  -3   0   57.87    2.17   0
   7  -3   0   64.62    2.03   0
  -8   3   0   11.41    1.84   0
   8   3   0   11.09    1.62   0
   8  -3   0    9.22    2.06   0
   8  -3   0    8.28    2.06   0
  -8  -3   0    6.14    2.25   0
   8  -3   0   10.85    1.94   0
  -9   3   0   22.61    1.66   0
   9  -3   0   22.43    2.16   0
   9   3   0   22.89    1.82   0
   9  -3   0   16.63    2.19   0
   9  -3   0   17.68    2.21   0
  -9  -3   0    5.45    2.36   0
   0   4   0   78.78    2.58   0
   0  -4   0   79.50    2.47   0
   0  -4   0   72.24    1.99   0
   0  -4   0   79.53    2.60   0
  -1   4   0   44.41    2.32   0
  -1  -4   0   42.32    2.35   0
   1  -4   0   38.10    1.81   0
   1  -4   0   36.92    1.70   0
   1  -4   0   38.56    1.70   0
  -1  -4   0   44.89    2.38   0
  -1  -4   0   42.70    2.32   0
  -1  -4   0   40.30    2.27   0
  -2  -4   0  206.96    2.87   0
   2  -4   0  211.62    2.64   0
  -2  -4   0  187.33    3.25   0
  -2   4   0  203.69    3.01   0
   2  -4   0  192.76    2.78   0
  -2  -4   0  194.95    3.28   0
   2  -4   0  185.18    2.38   0
   2   4   0  189.05    3.09   0
  -3  -4   0  252.02    3.97   0
   3  -4   0  274.24    2.74   0
  -3   4   0  270.49    3.02   0
   3  -4   0  253.30    2.91   0
   3   4   0  265.73    3.22   0
  -3  -4   0  266.98    4.28   0
  -3  -4   0  305.56    3.49   0
   3  -4   0  254.93    2.93   0
   4   4   0  122.06    2.35   0
   4  -4   0  107.99    2.26   0
  -4   4   0  110.93    2.26   0
   4  -4   0  126.45    2.40   0
   4  -4   0  104.72    2.27   0
  -4  -4   0  135.89    2.47   0
  -4  -4   0  157.03    6.11   0
  -4  -4   0  149.69    5.78   0
   5  -4   0    2.07    1.75   0
   5  -4   0    2.69    1.73   0
   5  -4   0    4.40    1.44   0
  -5   4   0   -0.70    1.91   0
  -5  -4   0    3.21    1.67   0
   5   4   0    1.42    1.22   0
  -6   4   0   28.43    1.85   0
   6  -4   0   29.81    1.47   0
   6   4   0   29.33    2.03   0
   6  -4   0   23.16    1.53   0
  -6  -4   0   35.60    2.16   0
   6  -4   0   28.03    1.91   0
  -7   4   0  103.37    1.88   0
  -7  -4   0  107.79    2.12   0
   7  -4   0   89.78    1.98   0
   7   4   0  103.62    2.49   0
   7  -4   0  114.55    2.25   0
   7  -4   0   92.52    2.34   0
  -8  -4   0   -2.05    1.95   0
  -8   4   0    0.80    1.50   0
   8  -4   0    0.36    1.57   0
   8  -4   0   -0.12    1.98   0
   8   4   0    0.40    1.51   0
   8  -4   0    2.28    1.48   0
   9  -4   0    1.04    1.65   0
  -9   4   0    2.00    1.64   0
   9   4   0    2.30    2.29   0
   9  -4   0    4.40    2.21   0
   9  -4   0    2.19    2.25   0
  -9  -4   0    3.49    2.13   0
   1  -5   0   31.88    1.61   0
   1  -5   0   32.00    1.58   0
  -1   5   0   36.18    2.18   0
  -1  -5   0   36.90    2.14   0
  -1  -5   0   36.59    2.10   0
  -1  -5   0   34.67    1.67   0
   1  -5   0   37.32    2.22   0
  -1  -5   0   37.25    2.12   0
  -2  -5   0   11.16    1.93   0
   2  -5   0    9.38    1.91   0
   2  -5   0   12.73    1.95   0
   2  -5   0   10.45    1.93   0
  -2  -5   0   12.23    1.83   0
  -2  -5   0    8.18    1.93   0
  -2  -5   0   11.65    1.85   0
  -2   5   0    8.97    2.00   0
  -3  -5   0  211.47    2.88   0
   3   5   0  172.54    2.67   0
   3  -5   0  204.70    2.74   0
  -3   5   0  187.71    2.72   0
   3  -5   0  174.62    2.21   0
   3  -5   0  169.28    2.11   0
  -3  -5   0  184.66    3.23   0
  -3  -5   0  184.49    3.25   0
   4  -5   0  108.76    1.92   0
   4   5   0  117.96    2.34   0
  -4  -5   0  137.12    3.70   0
   4  -5   0  116.24    2.28   0
  -4   5   0  115.65    1.93   0
  -4  -5   0  129.52    3.63   0
   4  -5   0  133.70    2.01   0
  -4  -5   0  141.90    2.48   0
   5  -5   0   34.30    1.89   0
  -5  -5   0   45.17    2.09   0
   5  -5   0   38.36    1.94   0
   5  -5   0   33.72    2.08   0
  -5   5   0   32.94    1.92   0
   5   5   0   37.23    1.63   0
   6  -5   0   74.24    2.33   0
  -6  -5   0   91.23    2.61   0
   6  -5   0   67.89    1.84   0
   6  -5   0   89.43    2.29   0
  -6   5   0   73.24    1.78   0
   6   5   0   75.81    2.49   0
  -7  -5   0    3.26    2.09   0
  -7   5   0    4.14    1.48   0
   7  -5   0    4.34    1.86   0
   7   5   0    3.76    2.08   0
   7  -5   0    6.29    2.03   0
   7  -5   0    4.11    2.05   0
  -8  -5   0    8.23    2.23   0
   8  -5   0    5.41    2.37   0
   8   5   0    9.55    2.17   0
   8  -5   0   12.34    2.13   0
  -8   5   0    9.76    2.04   0
   8  -5   0    5.50    2.12   0
   9  -5   0   14.92    2.48   0
   9   5   0   18.17    2.54   0
  -9   5   0   22.40    1.95   0
   9  -5   0   18.61    2.56   0
  -9  -5   0   19.05    2.39   0
   9  -5   0   21.96    1.93   0
   0  -6   0   82.48    2.24   0
   0   6   0   78.25    1.90   0
   0  -6   0   84.98    2.34   0
   0  -6   0   76.02    1.85   0
  -1  -6   0  259.39    2.63   0
  -1  -6   0  256.83    3.07   0
  -1   6   0  262.74    2.77   0
  -1  -6   0  280.67    3.03   0
  -1  -6   0  263.66    2.97   0
   1  -6   0  280.42    2.87   0
   1  -6   0  282.86    3.07   0
   1  -6   0  276.59    2.91   0
  -2  -6   0   33.21    1.93   0
  -2  -6   0   27.84    1.80   0
  -2  -6   0   31.85    1.96   0
   2  -6   0   28.93    1.47   0
  -2  -6   0   30.77    2.07   0
  -2   6   0   27.34    1.45   0
   2  -6   0   31.10    1.94   0
   2  -6   0   29.66    1.96   0
  -3  -6   0   68.06    2.43   0
  -3  -6   0   75.51    2.23   0
  -3  -6   0   69.76    2.17   0
   3  -6   0   75.57    2.06   0
  -3  -6   0   73.73    2.59   0
  -3   6   0   65.94    2.10   0
   3  -6   0   66.89    2.02   0
   3  -6   0   74.64    2.12   0
   4  -6   0   16.34    2.03   0
   4  -6   0   21.04    1.50   0
  -4  -6   0   25.98    2.55   0
  -4   6   0   20.63    1.92   0
  -4  -6   0   24.49    2.06   0
  -4  -6   0   22.48    2.22   0
   4   6   0   22.72    1.98   0
   4  -6   0   17.89    1.46   0
   5  -6   0   90.89    2.33   0
  -5  -6   0   95.31    2.52   0
   5  -6   0   81.79    2.07   0
  -5  -6   0   98.05    4.64   0
   5  -6   0   82.84    2.20   0
   5   6   0   73.10    2.19   0
  -5   6   0   78.41    2.12   0
  -5  -6   0   97.82    4.55   0
   6   6   0  252.12    3.03   0
  -6   6   0  250.31    2.78   0
   6  -6   0  243.72    2.46   0
   6  -6   0  296.88    2.90   0
  -6  -6   0  269.01    2.75   0
   6  -6   0  259.20    2.94   0
   7  -6   0   12.96    1.65   0
   7  -6   0   19.16    2.24   0
  -7  -6   0   14.87    1.58   0
   7  -6   0   12.33    2.16   0
  -7   6   0   12.22    1.65   0
   7   6   0   13.37    2.00   0
   8  -6   0   13.22    1.75   0
   8  -6   0   11.13    2.36   0
   8  -6   0   12.73    1.77   0
  -8   6   0   10.03    2.36   0
   8   6   0   12.95    2.19   0
  -8  -6   0   12.51    2.41   0
   1  -7   0   50.99    1.98   0
  -1   7   0   47.23    2.04   0
  -1  -7   0   42.38    1.72   0
  -1  -7   0   43.38    1.50   0
  -1  -7   0   47.78    2.21   0
   1  -7   0   49.37    1.98   0
  -1  -7   0   48.07    1.98   0
   1  -7   0   50.00    2.02   0
  -2  -7   0   56.34    2.07   0
  -2  -7   0   56.86    2.03   0
   2  -7   0   55.88    1.64   0
  -2  -7   0   59.03    2.22   0
  -2  -7   0   62.00    2.08   0
   2  -7   0   57.25    2.04   0
   2  -7   0   55.46    2.03   0
  -2   7   0   51.38    1.61   0
  -3  -7   0   65.02    2.29   0
  -3  -7   0   64.69    2.32   0
  -3   7   0   58.96    2.12   0
   3  -7   0   58.59    2.17   0
   3  -7   0   64.65    1.76   0
  -3  -7   0   59.82    1.80   0
  -3  -7   0   63.82    2.25   0
   3  -7   0   61.09    2.15   0
  -4  -7   0    3.61    1.86   0
  -4  -7   0    2.47    1.38   0
   4  -7   0    3.10    1.40   0
  -4  -7   0    2.33    2.00   0
  -4   7   0    1.96    1.83   0
  -4  -7   0    4.04    1.84   0
   4  -7   0    3.23    1.50   0
   4  -7   0    2.69    1.39   0
   5  -7   0   43.35    1.72   0
  -5   7   0   39.00    2.16   0
   5  -7   0   39.34    2.05   0
   5  -7   0   39.42    1.57   0
  -5  -7   0   47.13    3.19   0
  -5  -7   0   48.06    2.37   0
   5   7   0   34.90    2.25   0
  -5  -7   0   43.04    2.82   0
  -6  -7   0   22.60    1.80   0
   6  -7   0   24.41    2.22   0
   6  -7   0   22.25    1.64   0
   6   7   0   19.33    2.27   0
  -6   7   0   21.23    2.05   0
   6  -7   0   23.58    2.10   0
   7   7   0   25.50    1.82   0
  -7   7   0   26.41    1.80   0
  -7  -7   0   33.36    2.53   0
   7  -7   0   27.34    2.47   0
   7  -7   0   27.43    1.78   0
   7  -7   0   28.67    2.14   0
   8  -7   0   38.23    2.02   0
  -8   7   0   30.07    2.02   0
   8  -7   0   36.68    2.61   0
   8  -7   0   31.05    2.35   0
  -8  -7   0   36.23    2.40   0
   8   7   0   29.98    1.96   0
   0  -8   0  133.74    2.54   0
   0   8   0   59.78    2.82   0
   0  -8   0  139.61    2.38   0
   0  -8   0  137.84    2.05   0
   1  -8   0   59.23    1.66   0
  -1  -8   0   52.65    2.03   0
  -1  -8   0   50.19    2.05   0
  -1   8   0   51.18    2.21   0
   1  -8   0   55.27    1.79   0
  -1  -8   0   48.87    2.08   0
   1  -8   0   55.58    1.67   0
  -1  -8   0   48.18    2.15   0
  -2  -8   0  150.58    2.72   0
  -2   8   0  148.85    2.72   0
   2  -8   0  165.54    2.11   0
  -2  -8   0  172.63    2.60   0
  -2  -8   0  154.32    2.17   0
  -2  -8   0  159.85    2.78   0
   2  -8   0  168.28    2.75   0
   2  -8   0  157.65    2.08   0
  -3   8   0   51.50    2.44   0
  -3  -8   0   54.97    2.26   0
   3  -8   0   59.14    2.10   0
   3  -8   0   58.70    2.29   0
  -3  -8   0   55.40    2.14   0
   3  -8   0   55.64    2.08   0
  -3  -8   0   57.63    2.27   0
  -3  -8   0   52.49    1.77   0
  -4  -8   0   36.34    2.10   0
   4  -8   0   42.27    2.11   0
  -4  -8   0   39.39    2.31   0
   4  -8   0   33.60    2.03   0
  -4  -8   0   37.04    1.82   0
  -4  -8   0   36.84    2.15   0
  -4   8   0   36.27    2.22   0
   4  -8   0   41.29    1.96   0
  -5  -8   0   56.89    3.09   0
   5  -8   0   60.27    2.24   0
   5  -8   0   62.35    2.48   0
  -5   8   0   50.59    1.86   0
  -5  -8   0   57.44    2.01   0
  -5  -8   0   55.49    2.47   0
   5  -8   0   49.35    2.08   0
  -5  -8   0   66.87    3.04   0
  -6   8   0    3.98    1.63   0
  -6  -8   0    4.97    2.24   0
   6  -8   0    3.41    1.59   0
   6  -8   0    4.03    2.33   0
   6  -8   0    4.71    2.03   0
   7  -8   0   -1.21    2.17   0
  -7  -8   0    1.23    2.47   0
   7  -8   0    0.98    2.09   0
   7   8   0    0.61    2.49   0
  -7   8   0   -0.60    1.68   0
   7  -8   0    1.89    1.77   0
   1  -9   0    3.04    2.02   0
  -1  -9   0    1.50    1.90   0
  -1  -9   0    1.70    2.10   0
   1  -9   0   -0.57    1.97   0
  -1   9   0    1.85    1.48   0
  -1  -9   0    4.12    1.51   0
  -1  -9   0    2.14    1.82   0
   1  -9   0    1.31    1.91   0
  -2  -9   0   67.75    2.14   0
  -2   9   0   60.75    2.35   0
  -2  -9   0   60.38    1.78   0
   2  -9   0   59.85    1.66   0
   2  -9   0   68.20    2.05   0
   2  -9   0   59.03    1.86   0
  -2  -9   0   63.62    2.45   0
  -2  -9   0   68.10    2.47   0
  -3  -9   0    2.01    2.16   0
  -3  -9   0    1.41    2.02   0
  -3  -9   0    1.72    2.17   0
   3  -9   0    1.39    1.96   0
  -3   9   0    2.06    1.44   0
   3  -9   0    4.27    2.03   0
  -3  -9   0    2.13    2.02   0
   3  -9   0    4.46    2.04   0
  -4  -9   0    7.64    2.21   0
  -4  -9   0    7.91    2.32   0
   4  -9   0   10.59    2.03   0
   4  -9   0    7.89    1.62   0
  -4  -9   0    8.55    2.02   0
   4  -9   0    9.61    2.03   0
  -4   9   0    3.39    1.63   0
  -4  -9   0    7.59    2.10   0
   5  -9   0    0.25    2.26   0
  -5  -9   0    0.66    2.17   0
   5  -9   0    3.02    1.53   0
  -5   9   0    2.22    2.17   0
   5  -9   0   -0.96    1.54   0
  -5  -9   0    1.19    2.16   0
  -5  -9   0    0.10    2.24   0
  -5  -9   0   -1.38    1.95   0
   6  -9   0   12.70    2.24   0
  -6  -9   0    4.44    2.49   0
  -6  -9   0    9.23    3.45   0
  -6  -9   0    2.79    2.36   0
   6  -9   0   11.76    1.82   0
   6  -9   0   10.53    2.24   0
  -6  -9   0    9.18    3.65   0
  -6   9   0    7.48    2.21   0
   0 -10   0   23.20    2.19   0
   0 -10   0   20.38    1.76   0
   0 -10   0   24.21    2.10   0
   0 -10   0   20.83    2.07   0
  -1  10   0   17.21    2.26   0
  -1 -10   0   17.39    2.04   0
  -1 -10   0   21.14    2.06   0
   1 -10   0   17.85    2.28   0
  -1 -10   0   19.53    2.29   0
   1 -10   0   17.41    2.05   0
  -1 -10   0   20.69    2.24   0
   1 -10   0   20.28    1.73   0
   2 -10   0   30.82    2.27   0
  -2 -10   0   22.19    2.20   0
  -2  10   0   21.54    2.34   0
  -2 -10   0   26.40    2.04   0
  -2 -10   0   25.93    2.19   0
   2 -10   0   24.66    2.37   0
  -2 -10   0   19.86    2.39   0
   2 -10   0   26.64    2.26   0
  -3 -10   0    0.13    1.94   0
   3 -10   0   -0.38    1.73   0
   3 -10   0   -2.13    1.97   0
  -3 -10   0    1.35    1.95   0
   3 -10   0    0.07    1.51   0
  -3 -10   0   -0.36    2.24   0
  -3 -10   0    0.16    2.20   0
  -3  10   0   -1.44    2.17   0
  -4  10   0    0.52    2.33   0
  -4 -10   0    3.54    2.05   0
  -4 -10   0    2.67    2.34   0
   4 -10   0    2.63    2.14   0
   4 -10   0    1.43    2.15   0
   4 -10   0    5.15    2.11   0
  -4 -10   0    3.86    2.35   0
  -4 -10   0    1.96    2.04   0
  -5 -10   0    0.57    2.44   0
  -5  10   0   -0.58    2.18   0
   5 -10   0    0.21    2.17   0
   5 -10   0   -1.24    1.82   0
  -5 -10   0   -1.96    2.56   0
  -5 -10   0    0.86    2.42   0
   5 -10   0   -2.34    1.79   0
  -5 -10   0   -0.16    2.87   0
  -1 -11   0    5.77    2.15   0
  -1 -11   0    2.32    2.28   0
   1 -11   0    1.45    2.40   0
  -1 -11   0    5.33    2.22   0
  -1 -11   0    3.90    2.07   0
   1 -11   0    1.12    2.33   0
   1 -11   0    4.84    2.03   0
  -2 -11   0    1.36    2.09   0
   2 -11   0    1.82    1.80   0
   2 -11   0    1.62    2.40   0
  -2  11   0    2.78    2.52   0
  -2 -11   0    0.08    2.36   0
  -2 -11   0   -0.21    1.74   0
   2 -11   0    0.86    1.85   0
  -2 -11   0    1.48    2.08   0
  -3  11   0    0.85    2.48   0
   3 -11   0    4.27    2.43   0
   3 -11   0    2.69    1.85   0
   3 -11   0    0.70    1.82   0
  -3 -11   0    3.23    2.23   0
  -3 -11   0    3.65    2.33   0
  -3 -11   0    2.66    2.27   0
  -3 -11   0    2.86    2.36   0
   1   0  -1  753.27   10.13   0
   1   0  -1  672.78    7.58   0
  -1   0  -1  726.15    7.77   0
  -1   0   1  554.08    8.74   0
   1   0   1  659.48    9.96   0
  -1   0  -1  642.41    9.61   0
  -1   0   1  694.21    7.97   0
   1   0   1  710.09    7.78   0
   2   0   1 5813.25   15.32   0
  -2   0  -1 6463.71   16.05   0
   2   0  -1 6099.23   22.13   0
  -2   0   1 5295.53   21.39   0
  -2   0  -1 5304.02   20.99   0
  -2   0   1 6618.35   16.80   0
   2   0   1 5634.40   22.27   0
   2   0  -1 6144.45   16.07   0
   3   0   1  272.73    4.50   0
   3   0  -1  262.93    4.42   0
   3   0  -1  336.32    3.34   0
  -3   0  -1  317.02    3.23   0
  -3   0   1  314.15    3.27   0
  -3   0  -1  258.43    4.34   0
   3   0  -1  308.85    4.64   0
   3   0   1  325.65    3.62   0
   4   0   1   20.16    2.31   0
   4   0   1   18.47    2.00   0
   4   0   1   21.03    1.45   0
   4   0  -1   23.98    2.09   0
   4   0  -1   20.11    2.31   0
  -4   0  -1   21.05    1.51   0
  -4   0   1   24.27    1.96   0
   4   0  -1   24.32    1.52   0
   5   0  -1    3.28    1.85   0
   5   0   1    9.22    1.89   0
   5   0  -1    1.77    1.74   0
  -5   0   1    1.67    1.32   0
  -5   0  -1    5.03    1.46   0
   5   0   1    3.79    1.79   0
   5   0   1    2.07    1.78   0
   5   0  -1    1.97    1.77   0
   6   0  -1   96.94    3.00   0
   6   0  -1   81.71    2.87   0
  -6   0  -1   82.00    1.77   0
   6   0   1   79.51    2.63   0
   6   0   1   79.09    2.92   0
  -6   0   1   89.03    1.80   0
   6   0  -1  104.07    2.26   0
   6   0   1   92.06    2.16   0
   7   0  -1    2.32    2.20   0
   7   0  -1    3.74    1.73   0
  -7   0  -1    3.15    1.45   0
  -7   0   1    5.29    1.34   0
   7   0  -1    2.67    1.95   0
   7   0   1    1.76    1.82   0
   7   0   1    2.64    2.23   0
   7   0   1    1.76    2.19   0
   8   0   1  116.93    1.94   0
   8   0  -1  103.95    1.84   0
   8   0   1  119.98    3.45   0
  -8   0   1   98.47    2.25   0
   8   0  -1  103.00    3.27   0
  -8   0  -1  117.27    1.98   0
   8   0   1  108.14    3.25   0
   8   0  -1   91.02    2.98   0
   9   0  -1   49.73    1.84   0
   9   0  -1   44.47    3.03   0
   9   0   1   45.59    3.14   0
  -9   0  -1   45.05    1.85   0
   9   0   1   47.23    3.11   0
   9   0  -1   44.97    3.21   0
   9   0   1   50.87    2.36   0
  -9   0   1   40.41    2.25   0
 -10   0  -1    1.05    2.25   0
  10   0  -1   -0.40    1.81   0
 -10   0   1    0.29    2.27   0
  10   0   1    1.89    1.79   0
  10   0  -1    1.11    3.22   0
  10   0   1    1.36    3.65   0
  10   0   1    1.63    3.67   0
  10   0  -1    0.75    3.61   0
   0   1  -1  557.18   11.01   0
   0   1  -1  527.73    7.08   0
   0  -1   1  516.31   11.06   0
   0  -1  -1  575.18    7.76   0
   0  -1  -1  513.05    7.43   0
   0  -1   1  497.97    6.95   0
   0   1   1  546.75    7.61   0
   0   1   1  535.12    7.52   0
  -1   1  -1  501.96    6.33   0
   1  -1  -1  487.66    5.63   0
   1   1   1  492.08    6.28   0
   1   1   1  451.78    9.05   0
  -1  -1   1  553.84    9.62   0
  -1  -1   1  578.15    7.78   0
  -1   1  -1  438.88    5.93   0
   1  -1  -1  459.25    5.60   0
  -1   1   1  490.47    6.01   0
  -1   1   1  447.83    5.60   0
  -1  -1  -1  512.49    6.00   0
   1  -1   1  449.61    6.05   0
  -1  -1  -1  615.79   10.38   0
   1   1  -1  514.09    7.09   0
   1  -1   1  484.68    5.95   0
   1   1  -1  576.36    9.78   0
  -2   1  -1  406.48    4.57   0
  -2  -1   1  366.59    4.27   0
  -2  -1   1  365.59    9.42   0
   2  -1  -1  295.81    4.01   0
   2  -1  -1  375.35    4.41   0
  -2   1  -1  332.64    4.55   0
   2   1   1  381.00    4.19   0
   2   1   1  450.06   12.14   0
  -2   1   1  315.26    4.46   0
  -2  -1  -1  400.68    4.26   0
   2  -1   1  333.93    4.60   0
   2  -1   1  411.31    4.59   0
  -2   1   1  365.19    4.37   0
   2   1  -1  518.81   11.36   0
   2   1  -1  353.54    4.21   0
  -2  -1  -1  344.88    9.52   0
   3  -1  -1  153.59    3.16   0
   3  -1  -1  197.20    3.05   0
   3   1   1  195.58    3.09   0
  -3  -1   1  198.23    3.22   0
  -3   1  -1  157.48    3.21   0
   3  -1  -1  159.22    2.85   0
   3   1   1  206.51    6.36   0
  -3   1  -1  174.44    2.58   0
   3   1  -1  143.39    5.37   0
   3   1  -1  264.27    6.57   0
   3  -1   1  194.00    2.64   0
  -3  -1  -1  200.51    3.18   0
  -3   1   1  188.31    3.06   0
   3  -1   1  168.41    3.26   0
   3   1  -1  185.70    2.72   0
   4  -1  -1  278.62    3.28   0
   4   1   1  342.50    2.99   0
   4  -1  -1  312.79    2.81   0
   4   1   1  370.22    6.58   0
  -4  -1   1  347.05    3.36   0
   4   1   1  307.74    5.89   0
  -4   1  -1  320.61    2.83   0
   4  -1  -1  251.66    3.16   0
  -4  -1  -1  340.02    3.00   0
   4  -1   1  306.12    3.71   0
   4   1  -1  271.52    5.65   0
   4  -1   1  367.98    3.30   0
   4  -1   1  293.86    3.65   0
   4   1  -1  423.96    6.74   0
  -4   1   1  299.70    2.80   0
   4   1  -1  356.31    3.41   0
  -5  -1   1   10.99    1.93   0
  -5   1  -1    5.81    1.48   0
   5  -1  -1    6.98    1.72   0
   5   1   1    5.14    1.44   0
   5   1   1    4.73    2.41   0
   5   1   1    6.12    2.40   0
   5  -1  -1   13.61    1.90   0
   5  -1  -1    4.55    1.80   0
   5  -1   1    6.40    1.35   0
   5   1  -1    8.44    1.38   0
   5   1  -1    5.82    2.38   0
  -5   1   1   10.40    1.81   0
   5   1  -1    7.92    2.59   0
  -5  -1  -1    4.85    1.78   0
   5  -1   1    5.09    1.81   0
   5  -1   1    5.63    1.80   0
   6  -1  -1    0.44    1.95   0
   6  -1  -1    0.61    1.81   0
  -6  -1   1    0.07    1.71   0
   6   1   1    1.26    2.54   0
   6   1   1    1.32    2.25   0
   6  -1  -1    0.04    1.94   0
   6   1   1    2.87    1.71   0
  -6   1  -1    2.64    1.75   0
  -6  -1  -1    2.65    1.36   0
  -6   1   1    1.74    1.37   0
   6  -1   1    1.46    1.84   0
   6  -1   1    0.56    1.86   0
   6   1  -1   -1.11    1.67   0
   6   1  -1    1.42    2.25   0
   6   1  -1    1.24    2.19   0
   6  -1   1    0.72    1.40   0
   7   1   1   39.14    3.25   0
  -7   1  -1   31.30    1.55   0
  -7  -1   1   34.66    1.90   0
   7  -1  -1   35.83    1.91   0
   7   1   1   37.31    1.52   0
   7   1   1   37.23    3.49   0
   7  -1  -1   27.41    2.30   0
   7  -1  -1   29.97    2.14   0
  -7  -1  -1   36.57    2.03   0
   7  -1   1   35.82    1.54   0
   7  -1   1   31.51    2.21   0
   7  -1   1   31.09    2.14   0
   7   1  -1   30.77    1.51   0
   7   1  -1   34.71    3.39   0
  -7   1   1   30.00    1.94   0
   7   1  -1   38.39    3.43   0
   8   1   1   13.78    4.08   0
  -8   1  -1   12.24    1.47   0
   8  -1  -1   11.78    2.30   0
  -8  -1   1   16.82    2.13   0
   8  -1  -1   15.07    2.15   0
   8   1   1   16.19    1.89   0
   8  -1  -1   13.75    1.92   0
   8   1   1   14.31    4.00   0
   8  -1   1   15.62    1.97   0
   8   1  -1   16.15    4.10   0
   8   1  -1   14.70    1.64   0
  -8   1   1   12.32    1.92   0
  -8  -1  -1   12.72    1.47   0
   8   1  -1   15.60    3.92   0
   8  -1   1   12.71    2.32   0
   8  -1   1   12.81    2.14   0
  -9   1  -1    5.21    2.06   0
   9  -1  -1    6.73    2.54   0
   9   1   1   12.56    2.29   0
   9  -1  -1    7.40    2.16   0
  -9  -1   1    7.64    2.25   0
   9  -1  -1    8.93    1.72   0
  -9  -1  -1    7.61    2.34   0
   9  -1   1    6.21    2.39   0
   9  -1   1    8.41    2.10   0
   9  -1   1    6.66    2.17   0
   9   1  -1    6.58    2.24   0
  -9   1   1    8.59    1.72   0
  10  -1  -1    1.93    2.28   0
 -10   1  -1    1.00    1.86   0
  10   1   1    2.76    2.27   0
  10  -1  -1    3.23    2.60   0
  10  -1   1    1.52    2.80   0
  10   1  -1    3.37    1.81   0
  10  -1   1    1.32    2.48   0
 -10  -1  -1    2.63    2.26   0
 -10   1   1    3.75    2.28   0
  10  -1   1    5.23    2.52   0
   0  -2   1 2446.13   14.86   0
   0   2  -1 2698.98   11.70   0
   0   2   1 2501.03   11.21   0
   0   2   1 2614.73   11.81   0
   0  -2  -1 2671.83   11.71   0
   0   2  -1 2629.78   15.44   0
   0  -2  -1 2650.83   12.12   0
   0  -2   1 2713.31   11.94   0
  -1  -2   1 2648.26   13.45   0
   1  -2  -1 2655.53   10.73   0
  -1   2  -1 2693.19   11.50   0
  -1   2  -1 2503.16    9.76   0
  -1  -2   1 2755.69   14.59   0
   1   2   1 2403.57   13.05   0
   1  -2  -1 2353.52    9.64   0
   1   2   1 2784.14   12.00   0
  -1  -2  -1 2579.69   13.94   0
  -1  -2  -1 2965.08   12.23   0
  -1   2   1 2456.64    9.69   0
  -1   2   1 2533.01   10.30   0
   1   2  -1 2448.71   13.36   0
   1  -2   1 2601.50   10.28   0
   1   2  -1 2647.30   13.90   0
   1  -2   1 2914.77   12.22   0
  -2   2  -1 4367.50   11.94   0
  -2   2  -1 3883.43   11.27   0
   2  -2  -1 3700.09   10.90   0
  -2  -2   1 4393.50   13.95   0
   2   2   1 4259.69   12.78   0
  -2  -2   1 4784.98   23.29   0
   2  -2  -1 3994.08   11.54   0
   2  -2  -1 3731.26   10.84   0
   2  -2   1 4631.31   12.30   0
   2   2  -1 4427.65   14.29   0
  -2   2   1 4179.43   11.31   0
  -2  -2  -1 4993.79   24.28   0
   2   2  -1 3469.81   19.61   0
   2  -2   1 3870.81   11.36   0
  -2  -2  -1 4443.76   12.91   0
   3  -2  -1  804.92    5.13   0
  -3   2  -1  799.52    4.86   0
   3  -2  -1  815.51    4.90   0
  -3   2  -1  904.49    4.82   0
  -3  -2   1 1006.63    5.52   0
   3   2   1  989.70    5.40   0
   3  -2  -1  855.33    4.64   0
  -3  -2  -1 1049.25    5.62   0
   3  -2   1  997.50    5.26   0
   3  -2   1  834.16    5.23   0
  -3   2   1  870.70    4.70   0
   3   2  -1  956.86    5.38   0
   4  -2  -1   16.68    1.50   0
   4  -2  -1   19.01    1.95   0
  -4   2  -1   21.39    1.99   0
   4  -2  -1   22.95    1.92   0
   4   2   1   14.74    1.47   0
  -4  -2   1   22.43    2.12   0
  -4   2   1   16.46    1.48   0
   4   2  -1   22.78    2.00   0
   4  -2   1   18.17    1.44   0
   4  -2   1   14.95    1.50   0
  -4  -2  -1   17.60    2.09   0
   4  -2   1   15.06    1.51   0
   5  -2  -1   93.66    1.93   0
   5   2   1  129.98    2.10   0
  -5  -2   1  132.58    2.51   0
  -5   2  -1  131.46    2.44   0
   5  -2  -1  123.34    2.00   0
   5  -2  -1  107.61    2.38   0
  -5  -2  -1  130.85    2.13   0
   5   2  -1  124.08    2.46   0
   5  -2   1  129.32    1.96   0
   5  -2   1  107.10    2.00   0
   5  -2   1  112.36    2.40   0
  -5   2   1  115.27    2.32   0
   6   2   1   23.89    1.88   0
   6  -2  -1   24.56    2.10   0
   6  -2  -1   25.61    1.96   0
  -6  -2   1   24.35    1.45   0
  -6   2  -1   26.34    2.06   0
   6  -2  -1   28.34    1.55   0
   6  -2   1   18.99    2.04   0
  -6  -2  -1   22.61    1.46   0
   6  -2   1   24.72    1.53   0
  -6   2   1   27.07    2.07   0
   6   2  -1   26.84    1.44   0
   6  -2   1   21.94    2.06   0
  -7   2  -1   42.46    1.94   0
   7  -2  -1   28.23    2.04   0
   7  -2  -1   33.31    1.53   0
  -7  -2   1   32.71    2.13   0
   7   2   1   43.56    1.56   0
   7  -2  -1   26.46    1.56   0
  -7  -2  -1   46.92    2.12   0
   7  -2   1   36.68    2.00   0
  -7   2   1   25.92    1.88   0
   7  -2   1   51.10    2.12   0
   7  -2   1   39.78    2.00   0
   7   2  -1   32.74    1.54   0
  -8   2  -1    4.37    2.01   0
  -8  -2   1    7.04    1.55   0
   8   2   1    9.51    1.53   0
   8  -2  -1    6.64    2.18   0
   8  -2  -1    5.96    1.48   0
   8  -2  -1    5.47    2.04   0
   8  -2   1    6.75    2.26   0
  -8   2   1    7.20    1.96   0
  -8  -2  -1   11.24    2.13   0
   8  -2   1    8.26    2.16   0
   8   2  -1    7.38    2.05   0
   8  -2   1    5.29    1.53   0
  -9   2  -1   14.24    2.02   0
   9   2   1   15.86    2.18   0
  -9  -2   1   15.44    2.32   0
   9  -2  -1   17.88    2.50   0
   9  -2  -1   20.11    2.14   0
   9  -2  -1   14.55    2.50   0
   9  -2   1   17.85    1.64   0
  -9   2   1   13.70    1.63   0
   9  -2   1   14.84    2.63   0
   9  -2   1   16.00    2.48   0
   9   2  -1   19.03    2.15   0
  -9  -2  -1   21.09    2.36   0
   0  -3   1   11.45    2.35   0
   0  -3   1   10.69    2.32   0
   0   3  -1   10.65    2.19   0
   0   3   1   10.45    2.23   0
   0  -3  -1    9.83    1.65   0
   0   3  -1   11.40    2.32   0
   0  -3  -1    9.58    2.22   0
   0  -3  -1   11.07    1.80   0
  -1   3  -1  376.81    4.32   0
   1  -3  -1  405.58    4.06   0
  -1   3  -1  374.28    3.56   0
   1  -3  -1  384.58    3.61   0
   1  -3  -1  462.12    4.47   0
  -1  -3   1  475.91    5.56   0
  -1  -3   1  448.42    5.36   0
  -1  -3   1  364.29    4.12   0
   1  -3   1  382.11    3.95   0
   1   3  -1  376.31    4.16   0
  -1  -3  -1  362.19    4.11   0
  -1   3   1  411.18    3.98   0
  -1  -3  -1  402.41    4.44   0
   1  -3   1  400.60    4.47   0
  -1  -3  -1  390.31    4.10   0
  -1  -3  -1  370.23    4.18   0
   2   3   1  667.15    5.37   0
   2  -3  -1  636.90    4.44   0
   2  -3  -1  632.61    4.18   0
  -2   3  -1  686.47    4.58   0
   2  -3  -1  701.37    4.47   0
  -2   3  -1  649.03    4.48   0
  -2  -3   1  728.11    6.60   0
  -2  -3   1  788.03    5.82   0
   2   3  -1  621.09    6.13   0
   2  -3   1  647.25    4.44   0
  -2   3   1  659.12    4.35   0
   2  -3   1  742.79    4.99   0
  -2  -3  -1  733.68    5.01   0
  -2  -3  -1  683.82    6.47   0
   2   3  -1  702.38    5.56   0
  -2  -3  -1  595.92    6.03   0
  -3   3  -1 1609.48    6.15   0
   3  -3  -1 1627.50    6.02   0
   3  -3  -1 1468.85    6.08   0
  -3  -3   1 1694.12    6.96   0
   3  -3  -1 1418.91    6.00   0
   3   3   1 1641.27    6.84   0
  -3  -3   1 1443.11   12.09   0
  -3  -3   1 1842.62   13.84   0
  -3   3   1 1548.07    6.06   0
  -3  -3  -1 2024.12   14.78   0
   3  -3   1 1592.34    6.08   0
  -3  -3  -1 1686.39    6.54   0
   3  -3   1 1459.55    5.85   0
   3   3  -1 1685.47    7.20   0
  -3  -3  -1 1528.85   12.45   0
   4   3   1   18.57    1.52   0
  -4  -3   1   18.60    1.48   0
   4  -3  -1   16.15    1.48   0
   4  -3  -1   17.42    1.48   0
   4  -3  -1   18.44    1.47   0
  -4   3  -1   17.83    2.05   0
  -4   3   1   20.16    1.89   0
   4  -3   1   16.69    2.02   0
   4  -3   1   19.59    2.03   0
   4   3  -1   19.86    2.07   0
  -4  -3  -1   19.84    1.54   0
   4  -3   1   19.31    1.99   0
   5  -3  -1    6.83    1.25   0
  -5  -3   1    9.18    1.92   0
  -5   3  -1    6.29    1.91   0
   5   3   1    7.61    1.85   0
   5  -3  -1    7.02    1.66   0
   5  -3  -1   11.23    1.90   0
   5  -3   1    7.52    1.77   0
   5  -3   1    6.72    1.68   0
   5   3  -1    8.39    1.80   0
  -5   3   1    6.70    1.40   0
  -5  -3  -1    5.32    1.94   0
   5  -3   1    9.42    1.94   0
   6  -3  -1   40.63    2.11   0
   6   3   1   42.63    1.90   0
  -6   3  -1   39.63    1.93   0
  -6  -3   1   56.54    2.12   0
   6  -3  -1   46.91    1.63   0
   6  -3  -1   41.91    2.03   0
  -6  -3  -1   51.00    2.11   0
   6  -3   1   49.04    1.59   0
  -6   3   1   40.14    1.61   0
   6   3  -1   46.20    1.96   0
   6  -3   1   40.53    2.00   0
   6  -3   1   37.52    1.53   0
   7  -3  -1   51.95    1.71   0
  -7   3  -1   67.91    2.08   0
  -7  -3   1   63.42    1.82   0
   7  -3  -1   52.71    1.75   0
   7  -3  -1   69.62    2.16   0
   7   3   1   73.04    2.09   0
   7   3  -1   66.39    2.24   0
  -7  -3  -1   73.08    1.84   0
   7  -3   1   56.65    1.77   0
  -7   3   1   56.96    1.68   0
   7  -3   1   69.80    1.72   0
   7  -3   1   58.29    1.79   0
  -8   3  -1   24.02    1.59   0
  -8  -3   1   31.04    1.87   0
   8  -3  -1   29.05    2.43   0
   8  -3  -1   32.47    1.96   0
   8   3   1   26.08    2.23   0
   8  -3  -1   22.17    2.22   0
   8  -3   1   30.05    2.04   0
   8  -3   1   23.21    2.42   0
  -8  -3  -1   26.90    2.29   0
  -8   3   1   22.25    2.08   0
   8   3  -1   33.26    2.30   0
   8  -3   1   23.42    2.18   0
   9  -3  -1    9.58    2.33   0
   9  -3  -1    7.64    2.34   0
   9  -3  -1    6.47    2.01   0
  -9   3  -1    7.44    1.97   0
  -9  -3   1    9.21    2.11   0
   9   3   1   11.32    2.33   0
  -9   3   1    9.17    2.00   0
   9  -3   1   10.32    2.30   0
   9   3  -1   11.66    2.22   0
   9  -3   1   10.29    2.36   0
   9  -3   1    2.48    1.63   0
  -9  -3  -1   11.50    2.40   0
   0  -4   1  121.77    2.72   0
   0   4  -1  112.43    2.19   0
   0  -4  -1  118.26    2.38   0
   0  -4   1  113.84    2.50   0
   0  -4  -1  116.85    2.67   0
   0  -4  -1  116.25    2.62   0
   0   4  -1  115.71    2.87   0
   0   4   1  117.81    2.38   0
   1  -4  -1   42.02    1.75   0
  -1  -4   1   56.83    2.55   0
   1  -4  -1   55.13    2.42   0
  -1  -4   1   54.73    2.48   0
  -1  -4   1   53.80    2.41   0
  -1   4  -1   41.00    2.23   0
  -1   4  -1   44.32    2.33   0
   1  -4  -1   39.55    1.70   0
  -1  -4  -1   40.38    2.32   0
  -1  -4  -1   39.95    2.33   0
  -1  -4  -1   41.79    2.33   0
   1  -4   1   41.50    1.70   0
  -1  -4  -1   40.47    2.19   0
  -1   4   1   55.75    2.38   0
   1  -4   1   40.98    2.33   0
   2  -4  -1  343.32    3.24   0
  -2  -4   1  348.78    4.06   0
  -2  -4   1  395.84    4.07   0
   2   4   1  380.24    3.65   0
   2  -4  -1  373.94    3.51   0
   2  -4  -1  338.39    3.20   0
  -2   4  -1  392.65    3.38   0
  -2  -4   1  356.19    4.04   0
  -2  -4  -1  427.14    3.70   0
  -2  -4  -1  398.95    4.30   0
   2  -4   1  374.91    3.32   0
  -2   4   1  340.21    3.11   0
   2   4  -1  355.83    4.01   0
  -2  -4  -1  398.85    4.25   0
   2  -4   1  389.36    3.11   0
  -3  -4   1  670.44    4.71   0
   3  -4  -1  545.79    3.78   0
   3  -4  -1  534.78    3.73   0
   3   4   1  575.92    4.25   0
  -3   4  -1  580.44    3.70   0
   3  -4  -1  597.76    4.02   0
  -3  -4   1  655.32    6.15   0
  -3  -4   1  519.67    5.43   0
   3  -4   1  519.01    3.41   0
  -3   4   1  554.98    3.89   0
  -3  -4  -1  545.78    5.51   0
  -3  -4  -1  652.20    4.44   0
   3  -4   1  602.56    3.79   0
   3   4  -1  574.55    4.21   0
   3  -4   1  549.70    3.71   0
  -3  -4  -1  622.27    6.09   0
  -4  -4   1  101.13    1.98   0
   4   4   1   85.87    2.28   0
   4  -4  -1  107.36    2.39   0
  -4  -4   1  119.35    5.20   0
   4  -4  -1   92.15    2.28   0
  -4  -4   1  101.08    4.52   0
   4  -4  -1   91.25    2.31   0
  -4   4  -1   86.01    2.30   0
   4  -4   1   74.93    1.77   0
  -4   4   1   94.43    1.91   0
  -4  -4  -1   98.19    2.28   0
   4  -4   1   91.91    1.85   0
   4  -4   1   79.74    1.79   0
  -4  -4  -1  107.47    4.87   0
   4   4  -1   98.96    2.27   0
  -4  -4  -1   89.41    4.44   0
   5  -4  -1  116.97    1.94   0
  -5   4  -1  121.47    1.95   0
  -5  -4   1  127.75    2.39   0
   5  -4  -1   96.78    2.18   0
   5   4   1  122.68    1.99   0
   5  -4  -1  103.15    2.20   0
   5  -4   1  124.78    1.94   0
   5   4  -1  112.72    2.27   0
  -5  -4  -1  134.78    2.07   0
   5  -4   1  116.06    2.19   0
   5  -4   1  114.31    2.17   0
  -5   4   1  105.29    1.90   0
   6  -4  -1   42.67    2.09   0
  -6  -4   1   55.11    2.19   0
   6   4   1   51.39    1.99   0
   6  -4  -1   50.56    1.96   0
  -6   4  -1   52.42    1.61   0
   6  -4  -1   46.61    2.12   0
   6  -4   1   47.30    1.69   0
  -6   4   1   43.96    2.03   0
   6  -4   1   48.57    1.62   0
  -6  -4  -1   61.73    1.73   0
   6   4  -1   47.67    1.94   0
   6  -4   1   68.36    2.10   0
   7  -4  -1   50.38    2.06   0
   7  -4  -1   38.93    2.08   0
   7  -4  -1   38.48    2.23   0
  -7   4  -1   43.95    1.60   0
  -7  -4   1   52.06    2.22   0
   7   4   1   46.37    1.71   0
   7  -4   1   41.20    2.24   0
  -7   4   1   42.84    1.57   0
  -7  -4  -1   55.31    2.37   0
   7  -4   1   46.18    1.64   0
   7  -4   1   40.12    2.20   0
   7   4  -1   43.38    2.14   0
  -8   4  -1   -1.05    2.04   0
   8  -4  -1    2.23    1.46   0
   8  -4  -1    1.16    2.17   0
   8   4   1   -2.08    2.14   0
  -8  -4   1   -0.19    1.93   0
   8  -4  -1    1.41    1.60   0
   8   4  -1   -1.57    1.87   0
   8  -4   1    1.90    2.14   0
  -8  -4  -1   -1.66    2.25   0
   8  -4   1    1.41    1.99   0
   8  -4   1    2.79    1.50   0
  -8   4   1    2.30    1.45   0
   9   4   1    6.66    2.11   0
   9  -4  -1    6.47    2.20   0
   9  -4  -1    8.72    2.28   0
   9  -4  -1   11.81    2.17   0
  -9   4  -1   10.44    2.37   0
  -9  -4   1    4.64    2.43   0
  -9  -4  -1    7.42    2.04   0
   9   4  -1    7.38    2.13   0
   9  -4   1    7.72    2.38   0
   9  -4   1    6.95    2.27   0
  -9   4   1    7.07    2.35   0
   9  -4   1    3.05    2.31   0
   0  -5   1   35.34    2.10   0
   0  -5   1   37.35    2.13   0
   0  -5  -1   38.54    2.17   0
   0   5   1   36.77    2.19   0
   0  -5  -1   34.03    2.11   0
   0  -5   1   33.47    1.63   0
   0   5  -1   35.97    2.15   0
   0  -5  -1   32.78    1.61   0
   1  -5  -1  306.31    3.38   0
  -1   5  -1  270.32    2.97   0
   1  -5  -1  267.52    2.69   0
   1  -5  -1  275.61    2.67   0
  -1  -5   1  308.90    3.39   0
  -1  -5   1  304.83    3.75   0
  -1  -5   1  296.37    3.58   0
  -1  -5   1  295.27    3.30   0
   1  -5   1  270.16    2.67   0
  -1  -5  -1  283.53    2.93   0
  -1  -5  -1  288.99    3.10   0
  -1  -5  -1  276.42    2.98   0
  -1   5   1  290.01    3.32   0
   1  -5   1  272.47    2.65   0
  -1  -5  -1  281.69    2.91   0
   1  -5   1  300.30    3.40   0
  -2  -5   1   39.83    1.99   0
  -2   5  -1   29.60    2.05   0
  -2  -5   1   44.21    2.10   0
   2  -5  -1   37.33    1.57   0
  -2  -5   1   44.67    2.05   0
   2  -5  -1   42.43    1.65   0
   2  -5  -1   36.81    1.58   0
  -2  -5   1   39.19    1.94   0
   2  -5   1   27.52    1.52   0
   2  -5   1   32.53    1.58   0
  -2   5   1   39.16    1.62   0
  -2  -5  -1   30.64    2.01   0
   2  -5   1   28.94    1.52   0
  -2  -5  -1   28.53    1.99   0
  -2  -5  -1   30.35    2.03   0
  -2  -5  -1   25.10    1.50   0
   3  -5  -1   75.49    2.07   0
  -3  -5   1   93.38    2.56   0
  -3  -5   1   91.46    2.32   0
   3  -5  -1   84.95    1.89   0
  -3  -5   1   82.03    2.77   0
  -3   5  -1   79.00    1.79   0
   3   5   1   81.09    2.23   0
   3  -5  -1   84.32    2.15   0
   3  -5   1   77.03    1.72   0
  -3   5   1   78.29    2.29   0
  -3  -5  -1   85.89    2.55   0
   3   5  -1   78.71    1.91   0
  -3  -5  -1   94.20    2.29   0
   3  -5   1   88.00    1.87   0
  -3  -5  -1   87.72    2.84   0
   3  -5   1   77.58    1.80   0
  -4  -5   1   15.70    2.50   0
  -4  -5   1   16.47    2.00   0
   4   5   1   13.74    1.31   0
  -4   5  -1   12.08    1.74   0
   4  -5  -1   10.06    1.41   0
   4  -5  -1   13.16    1.41   0
  -4  -5   1   14.10    2.46   0
   4  -5  -1   10.72    1.42   0
  -4  -5  -1   17.81    1.89   0
   4  -5   1   12.27    1.41   0
   4   5  -1   12.76    1.93   0
  -4  -5  -1   15.48    2.61   0
   4  -5   1    9.79    1.90   0
   4  -5   1   11.27    1.87   0
  -4   5   1    9.95    1.84   0
  -4  -5  -1   17.47    2.55   0
   5  -5  -1   36.70    2.09   0
  -5  -5   1   46.84    2.22   0
   5  -5  -1   39.34    2.15   0
   5   5   1   36.67    2.03   0
   5  -5  -1   37.19    1.92   0
  -5   5  -1   42.56    2.11   0
   5  -5   1   39.52    1.56   0
  -5   5   1   37.67    1.60   0
   5   5  -1   37.90    2.09   0
  -5  -5  -1   48.81    2.11   0
   5  -5   1   46.20    1.61   0
   5  -5   1   40.99    1.93   0
   6  -5  -1   20.42    1.91   0
   6  -5  -1   17.11    2.06   0
   6  -5  -1   15.19    1.58   0
  -6   5  -1   17.55    1.50   0
  -6  -5   1   16.38    2.28   0
   6   5   1   16.58    1.67   0
   6  -5   1   17.86    2.09   0
   6  -5   1   16.56    2.17   0
  -6  -5  -1   22.40    2.17   0
   6   5  -1   16.08    1.62   0
  -6   5   1   18.14    1.52   0
   6  -5   1   25.11    1.54   0
   7  -5  -1   32.67    2.16   0
   7  -5  -1   35.26    2.24   0
  -7   5  -1   29.61    1.59   0
   7   5   1   28.88    2.00   0
  -7  -5   1   40.10    1.70   0
   7  -5  -1   46.58    2.09   0
   7   5  -1   35.23    1.99   0
   7  -5   1   30.88    2.04   0
  -7   5   1   36.45    1.98   0
  -7  -5  -1   30.94    1.72   0
   7  -5   1   39.40    2.06   0
   7  -5   1   30.99    2.00   0
   8  -5  -1   48.94    2.31   0
  -8  -5   1   59.42    2.00   0
   8  -5  -1   49.49    2.51   0
   8   5   1   59.09    2.29   0
  -8   5  -1   54.09    1.99   0
   8  -5  -1   59.18    1.84   0
   8  -5   1   54.85    2.52   0
  -8   5   1   54.20    2.27   0
   8  -5   1   65.47    2.42   0
   8   5  -1   58.42    2.51   0
   8  -5   1   56.10    2.53   0
  -8  -5  -1   67.11    2.34   0
   9  -5  -1    4.92    1.84   0
  -9  -5   1    3.19    2.50   0
  -9   5  -1    2.84    2.61   0
   9   5   1    5.56    2.49   0
   9  -5  -1    2.31    1.79   0
   9  -5  -1    4.37    2.23   0
  -9   5   1    4.81    2.25   0
   9  -5   1    4.81    2.21   0
   9  -5   1    4.38    2.64   0
   9   5  -1    2.90    2.22   0
  -9  -5  -1    6.25    1.90   0
   9  -5   1    4.85    2.40   0
   0  -6   1   11.15    1.68   0
   0   6   1    8.94    1.82   0
   0  -6  -1    9.47    2.02   0
   0  -6   1   11.67    2.02   0
   0   6  -1   11.54    1.84   0
   0  -6  -1    9.16    1.99   0
   0  -6  -1   10.20    1.75   0
   0  -6   1   10.93    1.46   0
  -1  -6   1   19.62    1.82   0
   1  -6  -1   20.57    2.00   0
  -1  -6   1   21.62    1.88   0
  -1  -6   1   19.39    1.83   0
  -1  -6   1   20.56    1.94   0
   1  -6  -1   22.56    2.00   0
   1  -6  -1   20.40    1.89   0
  -1   6  -1   18.97    1.90   0
  -1  -6  -1   18.84    1.90   0
   1  -6   1   13.95    1.48   0
   1  -6   1   17.21    1.96   0
   1  -6   1   17.67    1.81   0
  -1  -6  -1   15.61    1.71   0
  -1  -6  -1   12.99    1.39   0
  -1   6   1   23.57    1.94   0
  -1  -6  -1   15.56    1.39   0
  -2   6  -1   32.56    1.51   0
   2  -6  -1   25.99    1.92   0
  -2  -6   1   28.94    1.93   0
   2  -6  -1   28.53    1.95   0
   2  -6  -1   27.93    1.89   0
  -2  -6   1   25.00    1.93   0
  -2  -6   1   26.07    1.49   0
  -2  -6   1   25.19    1.46   0
  -2  -6  -1   31.68    1.95   0
  -2  -6  -1   29.63    1.82   0
   2  -6   1   33.35    1.99   0
   2  -6   1   36.95    1.99   0
  -2   6   1   26.63    1.43   0
  -2  -6  -1   33.65    1.96   0
   2  -6   1   34.99    1.89   0
  -2  -6  -1   30.92    1.57   0
  -3  -6   1   -0.71    2.23   0
   3  -6  -1   -0.22    1.35   0
   3  -6  -1    2.66    1.83   0
   3  -6  -1    0.93    1.67   0
  -3  -6   1    0.43    1.77   0
  -3  -6   1    1.16    1.88   0
  -3   6  -1    1.09    1.73   0
  -3  -6   1    0.04    1.79   0
   3  -6   1    0.16    1.35   0
  -3  -6  -1    1.47    1.74   0
  -3  -6  -1    0.19    1.99   0
  -3  -6  -1    0.45    1.77   0
   3  -6   1   -0.25    1.35   0
  -3   6   1    0.32    1.75   0
  -3  -6  -1    0.83    1.82   0
   3  -6   1    0.51    1.22   0
  -4  -6   1  207.78    2.87   0
   4  -6  -1  174.35    2.13   0
  -4  -6   1  197.37    3.45   0
  -4  -6   1  176.66    3.32   0
   4  -6  -1  190.46    2.63   0
   4   6   1  167.28    2.27   0
   4  -6  -1  164.54    2.06   0
  -4   6  -1  182.34    2.56   0
  -4  -6  -1  186.24    3.36   0
  -4  -6  -1  216.51    2.93   0
   4  -6   1  174.84    2.14   0
  -4  -6  -1  188.89    3.43   0
   4  -6   1  205.94    2.30   0
   4  -6   1  184.74    2.59   0
   4   6  -1  168.51    2.75   0
  -4   6   1  174.50    2.45   0
  -5  -6   1    7.29    3.09   0
   5   6   1    1.86    1.85   0
  -5   6  -1    3.61    1.80   0
  -5  -6   1    6.51    1.91   0
  -5  -6   1    8.44    3.16   0
   5  -6  -1    5.38    1.44   0
   5  -6  -1    5.46    1.40   0
   5  -6  -1    3.45    1.45   0
   5  -6   1    1.42    1.98   0
  -5   6   1    4.19    1.78   0
   5   6  -1    4.34    1.44   0
  -5  -6  -1    3.09    3.08   0
   5  -6   1    3.24    1.88   0
  -5  -6  -1    2.97    2.80   0
  -5  -6  -1    2.15    1.92   0
   5  -6   1    2.93    1.47   0
  -6   6  -1    5.59    2.11   0
   6  -6  -1    5.80    2.10   0
  -6  -6   1    5.15    1.92   0
   6  -6  -1    4.57    1.46   0
   6   6   1    7.06    1.99   0
   6  -6  -1    3.61    1.97   0
   6  -6   1    7.84    2.10   0
  -6  -6  -1    7.57    1.97   0
   6  -6   1    5.82    1.53   0
   6  -6   1    9.04    1.53   0
   6   6  -1    3.30    2.10   0
  -6   6   1    4.51    1.42   0
  -7   6  -1    3.49    1.94   0
   7   6   1    0.76    1.98   0
   7  -6  -1    4.39    1.93   0
   7  -6  -1    4.78    2.16   0
   7  -6  -1    3.42    2.15   0
  -7  -6   1    3.77    2.04   0
   7  -6   1    0.93    1.94   0
  -7   6   1    3.93    2.14   0
   7  -6   1    0.76    2.00   0
  -7  -6  -1   -0.31    2.00   0
   7   6  -1    5.04    1.98   0
   7  -6   1    2.99    2.00   0
   8  -6  -1    6.21    2.13   0
   8  -6  -1    5.58    2.37   0
   8   6   1    9.12    2.19   0
  -8   6  -1    9.11    1.78   0
  -8  -6   1    8.81    1.78   0
   8  -6  -1   10.41    2.14   0
  -8   6   1   10.94    1.73   0
  -8  -6  -1    9.33    2.48   0
   8   6  -1   10.07    2.13   0
   8  -6   1   10.52    1.87   0
   8  -6   1   10.39    1.73   0
   8  -6   1    8.35    2.36   0
   0  -7   1    3.27    1.68   0
   0   7  -1    3.59    1.97   0
   0  -7  -1    2.15    1.75   0
   0  -7  -1    3.13    1.66   0
   0  -7   1    3.64    1.39   0
   0  -7  -1    0.98    1.78   0
   0   7   1    3.25    1.79   0
   0  -7   1    1.42    1.78   0
  -1  -7   1   92.73    2.16   0
   1  -7  -1   83.61    2.15   0
  -1   7  -1   89.93    1.98   0
  -1  -7   1   78.25    1.76   0
   1  -7  -1   79.95    1.74   0
   1  -7  -1   89.03    2.13   0
  -1  -7   1   83.94    2.44   0
  -1  -7   1   79.76    2.33   0
   1  -7   1   92.49    1.78   0
  -1  -7  -1   95.88    2.17   0
   1  -7   1   94.21    2.48   0
  -1  -7  -1   90.65    2.33   0
  -1   7   1   82.31    2.16   0
  -1  -7  -1   88.40    2.00   0
   1  -7   1   98.14    2.17   0
  -1  -7  -1   99.76    2.23   0
   2  -7  -1    5.82    1.98   0
  -2  -7   1    3.97    1.34   0
  -2  -7   1    5.48    1.90   0
  -2  -7   1    5.91    1.87   0
   2  -7  -1    5.53    1.44   0
  -2  -7   1    4.33    1.88   0
   2  -7  -1    6.07    1.38   0
  -2   7  -1    3.16    1.82   0
  -2   7   1    7.45    1.82   0
   2  -7   1    5.40    1.39   0
  -2  -7  -1    4.58    1.70   0
  -2  -7  -1    4.19    1.81   0
   2  -7   1    5.86    1.81   0
   2  -7   1    5.46    1.85   0
  -2  -7  -1    2.90    1.80   0
  -2  -7  -1    3.97    1.70   0
   3  -7  -1   25.07    2.02   0
  -3   7  -1   27.62    1.55   0
   3  -7  -1   21.91    1.49   0
  -3  -7   1   24.23    1.92   0
  -3  -7   1   22.93    1.97   0
  -3  -7   1   24.69    2.03   0
  -3  -7   1   26.00    1.94   0
   3  -7  -1   22.72    1.86   0
   3  -7   1   30.92    1.87   0
   3  -7   1   31.54    1.96   0
  -3  -7  -1   33.49    2.05   0
  -3  -7  -1   29.07    1.98   0
  -3   7   1   19.18    2.00   0
  -3  -7  -1   30.35    2.07   0
  -3  -7  -1   30.06    1.58   0
   3  -7   1   31.76    2.01   0
   4  -7  -1   16.64    1.46   0
  -4  -7   1   16.67    2.10   0
  -4  -7   1   20.92    2.38   0
  -4   7  -1   18.95    1.53   0
   4  -7  -1   16.83    1.46   0
  -4  -7   1   20.15    2.00   0
   4  -7  -1   18.03    2.09   0
  -4  -7   1   15.60    1.44   0
   4  -7   1   24.76    1.62   0
  -4   7   1   18.95    2.03   0
  -4  -7  -1   19.00    1.46   0
  -4  -7  -1   19.84    2.11   0
  -4  -7  -1   21.08    1.95   0
   4  -7   1   20.99    1.46   0
  -4  -7  -1   20.17    2.04   0
   4  -7   1   18.89    1.47   0
  -5  -7   1    2.33    2.33   0
  -5   7  -1    3.17    1.56   0
   5  -7  -1    2.84    1.40   0
   5  -7  -1   -0.98    1.41   0
  -5  -7   1    1.87    2.41   0
   5  -7  -1    2.70    1.91   0
   5   7   1    2.73    2.10   0
  -5  -7   1    2.83    1.98   0
   5  -7   1    4.59    1.39   0
   5  -7   1    3.71    2.16   0
  -5  -7  -1    3.50    2.41   0
  -5   7   1    2.56    1.83   0
   5  -7   1    6.53    1.96   0
  -5  -7  -1    0.43    1.95   0
  -5  -7  -1    3.54    2.36   0
   5   7  -1    0.69    1.83   0
   6  -7  -1   16.14    1.54   0
   6   7   1   19.30    1.69   0
   6  -7  -1   17.80    2.12   0
  -6  -7   1   21.43    2.19   0
   6  -7  -1   20.06    2.29   0
  -6   7  -1   20.39    1.71   0
  -6   7   1   19.08    2.17   0
   6   7  -1   18.97    2.09   0
   6  -7   1   15.88    1.97   0
  -6  -7  -1   13.81    2.29   0
   6  -7   1   17.15    1.95   0
   6  -7   1   20.27    2.10   0
  -7   7  -1    4.06    2.37   0
   7  -7  -1    9.33    2.09   0
  -7  -7   1   11.63    1.76   0
   7   7   1    7.32    2.09   0
   7  -7  -1   11.86    2.30   0
   7  -7  -1    8.82    2.08   0
   7  -7   1    9.91    2.06   0
   7  -7   1    8.27    2.37   0
   7  -7   1    7.39    2.25   0
  -7   7   1    8.90    2.35   0
  -7  -7  -1    9.77    1.79   0
   7   7  -1    9.64    2.28   0
   8  -7  -1    4.12    1.87   0
   8  -7  -1    0.80    2.23   0
  -8  -7   1   -0.01    2.46   0
   8  -7  -1    2.54    2.48   0
  -8   7  -1    3.40    2.42   0
   8   7   1    1.16    2.46   0
   8  -7   1    6.80    2.24   0
   8   7  -1   -0.77    2.19   0
   8  -7   1    2.76    1.79   0
  -8  -7  -1    0.08    2.26   0
  -8   7   1   -2.11    2.51   0
   8  -7   1    2.72    2.14   0
   0  -8   1   87.91    2.30   0
   0  -8  -1   84.29    2.35   0
   0  -8  -1   85.56    2.19   0
   0  -8   1   79.95    2.22   0
   0   8  -1   78.34    2.37   0
   0  -8   1   83.12    2.16   0
   0  -8  -1   86.63    2.31   0
   0   8   1   49.32    2.39   0
   1  -8  -1  149.73    2.36   0
  -1  -8   1  151.49    2.10   0
  -1  -8   1  134.66    2.25   0
   1  -8  -1  138.41    1.98   0
  -1  -8   1  140.27    2.03   0
   1  -8  -1  145.23    2.50   0
  -1  -8   1  141.50    2.66   0
  -1   8  -1  128.06    2.24   0
   1  -8   1  140.28    2.54   0
  -1   8   1  131.05    2.48   0
  -1  -8  -1  145.91    2.48   0
  -1  -8  -1  135.71    2.58   0
   1  -8   1  143.12    2.46   0
  -1  -8  -1  132.17    2.58   0
  -1  -8  -1  148.85    2.52   0
   1  -8   1  154.32    2.47   0
  -2   8  -1    8.97    1.91   0
  -2  -8   1    7.86    1.73   0
  -2  -8   1    7.29    1.89   0
   2  -8  -1    8.43    1.44   0
  -2  -8   1    8.20    1.75   0
  -2  -8   1    8.63    1.89   0
   2  -8  -1    4.82    1.54   0
   2  -8  -1    6.63    1.45   0
  -2   8   1    7.72    2.06   0
   2  -8   1   10.00    1.45   0
  -2  -8  -1    8.49    1.37   0
   2  -8   1    8.38    1.47   0
  -2  -8  -1    9.68    1.78   0
  -2  -8  -1   10.17    1.86   0
   2  -8   1   10.79    1.94   0
  -2  -8  -1    9.92    1.79   0
  -3  -8   1   47.74    2.09   0
  -3  -8   1   54.10    2.18   0
  -3   8  -1   55.51    2.23   0
   3  -8  -1   51.93    2.37   0
   3  -8  -1   50.46    2.07   0
   3  -8  -1   52.96    2.08   0
  -3  -8   1   53.22    2.14   0
  -3  -8   1   57.64    2.23   0
  -3  -8  -1   62.74    2.24   0
  -3  -8  -1   63.74    2.35   0
  -3  -8  -1   66.17    2.27   0
   3  -8   1   59.45    1.92   0
  -3  -8  -1   55.98    2.14   0
  -3   8   1   50.03    1.82   0
   3  -8   1   59.97    2.12   0
   3  -8   1   54.03    1.96   0
   4  -8  -1   17.11    2.00   0
  -4  -8   1   16.85    2.32   0
   4  -8  -1   17.36    2.03   0
  -4  -8   1   14.39    2.07   0
  -4   8  -1   12.04    1.60   0
  -4  -8   1   16.43    2.16   0
  -4  -8   1   16.15    1.99   0
   4  -8  -1   13.35    1.54   0
  -4  -8  -1   14.73    2.11   0
  -4   8   1   14.78    1.60   0
  -4  -8  -1   14.67    2.16   0
   4  -8   1   13.47    2.18   0
   4  -8   1   12.45    1.44   0
  -4  -8  -1   15.18    2.10   0
  -4  -8  -1   11.90    1.93   0
   4  -8   1   16.85    1.90   0
  -5  -8   1   20.59    2.12   0
   5  -8  -1   20.08    2.08   0
   5  -8  -1   21.28    1.59   0
  -5  -8   1   25.76    2.66   0
  -5  -8   1   21.64    2.71   0
   5  -8  -1   23.07    2.33   0
  -5   8  -1   17.65    2.08   0
  -5  -8   1   18.13    2.24   0
  -5   8   1   18.40    2.26   0
  -5  -8  -1   23.10    2.68   0
   5  -8   1   24.53    1.70   0
  -5  -8  -1   23.70    2.31   0
   5  -8   1   18.29    1.57   0
   5  -8   1   20.05    1.58   0
  -5  -8  -1   18.89    2.19   0
  -5  -8  -1   22.33    2.70   0
  -6  -8   1   -0.59    2.23   0
   6  -8  -1    1.30    1.60   0
   6  -8  -1    0.87    2.03   0
  -6   8  -1   -0.40    2.15   0
   6  -8  -1   -0.45    1.71   0
  -6  -8  -1    1.47    2.03   0
   6  -8   1   -0.30    1.70   0
   6  -8   1    0.22    1.56   0
  -6   8   1   -0.37    2.19   0
   6  -8   1    1.79    2.08   0
  -7  -8   1    1.10    2.23   0
   7  -8  -1    0.18    2.39   0
  -7   8  -1    1.64    2.38   0
   7  -8  -1    0.69    2.11   0
   7   8   1    0.18    2.18   0
   7  -8  -1    4.39    2.40   0
   7  -8   1    2.90    1.70   0
  -7  -8  -1    1.68    1.75   0
  -7   8   1    2.98    2.15   0
   7   8  -1    2.05    2.18   0
   7  -8   1    3.02    2.16   0
   7  -8   1   -0.02    2.16   0
   0  -9  -1   91.86    2.03   0
   0  -9  -1  108.27    2.49   0
   0  -9   1  104.49    2.33   0
   0  -9   1   89.62    1.95   0
   0  -9   1   96.34    2.48   0
   0  -9  -1  102.65    2.46   0
   0  -9   1   92.40    2.39   0
   1  -9  -1   29.43    2.05   0
  -1  -9   1   27.02    2.14   0
   1  -9  -1   26.96    1.94   0
  -1  -9   1   28.36    2.01   0
   1  -9  -1   24.95    2.25   0
  -1  -9   1   30.16    1.65   0
  -1  -9   1   27.18    2.18   0
  -1   9  -1   30.88    2.07   0
  -1  -9  -1   31.91    1.65   0
   1  -9   1   36.17    2.16   0
   1  -9   1   40.17    2.13   0
   1  -9   1   34.83    2.08   0
  -1  -9  -1   36.19    2.24   0
  -1   9   1   21.94    2.19   0
  -1  -9  -1   38.34    2.24   0
  -1  -9  -1   32.57    2.13   0
  -2  -9   1   26.35    2.12   0
  -2  -9   1   20.13    2.18   0
   2  -9  -1   20.57    2.10   0
  -2  -9   1   18.51    2.05   0
   2  -9  -1   27.48    2.07   0
  -2  -9   1   20.93    2.12   0
  -2   9  -1   20.20    2.03   0
   2  -9  -1   20.94    1.48   0
   2  -9   1   23.28    2.08   0
  -2  -9  -1   25.06    2.17   0
  -2  -9  -1   21.32    1.67   0
  -2  -9  -1   22.80    2.05   0
  -2   9   1   17.76    2.07   0
  -2  -9  -1   20.64    2.14   0
   2  -9   1   23.81    1.50   0
   2  -9   1   26.42    1.99   0
  -3  -9   1   37.04    2.40   0
   3  -9  -1   34.87    1.92   0
  -3  -9   1   30.69    2.26   0
   3  -9  -1   28.69    1.62   0
  -3   9  -1   31.11    1.70   0
   3  -9  -1   36.54    2.27   0
  -3  -9   1   32.45    2.17   0
  -3  -9   1   33.56    2.45   0
  -3   9   1   29.28    1.71   0
  -3  -9  -1   34.95    2.48   0
  -3  -9  -1   39.83    2.37   0
   3  -9   1   35.20    1.92   0
  -3  -9  -1   36.04    2.15   0
   3  -9   1   38.61    2.27   0
   3  -9   1   34.15    1.62   0
  -3  -9  -1   33.46    2.45   0
   4  -9  -1    9.53    1.50   0
  -4  -9   1    8.97    2.23   0
   4  -9  -1   10.41    2.18   0
  -4  -9   1   10.37    2.18   0
   4  -9  -1    7.65    1.51   0
  -4  -9   1    8.32    2.21   0
  -4  -9   1    9.56    2.03   0
  -4   9  -1   10.60    2.02   0
   4  -9   1   11.64    1.49   0
   4  -9   1    9.97    2.21   0
   4  -9   1    8.68    1.49   0
  -4  -9  -1   10.40    2.05   0
  -4  -9  -1    9.03    1.97   0
  -4  -9  -1    8.70    1.59   0
  -4   9   1    6.83    1.91   0
  -4  -9  -1    8.59    2.31   0
   5  -9  -1   13.89    2.15   0
  -5  -9   1   15.17    2.17   0
  -5  -9   1   17.09    2.31   0
  -5  -9   1   13.04    2.28   0
   5  -9  -1   16.28    2.15   0
  -5  -9   1   14.20    2.49   0
   5  -9  -1   16.37    2.27   0
  -5   9  -1    9.99    2.17   0
  -5  -9  -1   11.77    2.06   0
  -5  -9  -1   13.29    2.34   0
  -5  -9  -1   10.55    2.21   0
   5  -9   1   13.92    1.99   0
  -5  -9  -1   14.55    2.59   0
  -5   9   1   14.80    2.07   0
   5  -9   1    9.34    2.03   0
   5  -9   1   14.42    1.79   0
  -6  -9   1    3.99    3.60   0
   6  -9  -1    3.92    2.28   0
  -6  -9   1    1.75    2.43   0
   6  -9  -1    3.23    2.21   0
  -6   9  -1    2.88    1.86   0
  -6  -9   1    5.04    3.57   0
   6  -9  -1    1.92    2.36   0
  -6  -9   1    2.73    2.16   0
  -6  -9  -1    2.05    2.57   0
  -6  -9  -1    2.43    3.58   0
  -6  -9  -1    1.79    2.43   0
   6  -9   1    3.12    2.21   0
  -6   9   1    0.17    2.24   0
   6  -9   1    2.95    2.21   0
  -6  -9  -1    3.58    3.47   0
   6  -9   1    4.43    1.79   0
   0 -10   1   25.23    2.11   0
   0 -10  -1   31.88    2.29   0
   0 -10  -1   32.74    2.27   0
   0 -10   1   26.60    2.36   0
   0 -10   1   29.22    1.73   0
   0 -10   1   29.50    1.77   0
   0 -10  -1   25.86    2.10   0
   0 -10  -1   28.63    2.36   0
  -1 -10   1   15.36    2.22   0
   1 -10  -1   15.24    2.10   0
  -1 -10   1   17.62    1.64   0
  -1 -10   1   14.60    2.28   0
   1 -10  -1   19.99    2.29   0
   1 -10  -1   18.51    2.19   0
  -1  10  -1   10.91    2.22   0
  -1 -10   1   12.74    2.23   0
  -1 -10  -1   12.68    2.22   0
  -1  10   1   10.00    2.29   0
  -1 -10  -1   16.93    2.19   0
  -1 -10  -1   10.61    1.68   0
   1 -10   1   14.46    2.19   0
   1 -10   1   11.20    1.59   0
  -1 -10  -1   10.87    2.03   0
   1 -10   1   10.94    2.21   0
  -2 -10   1    7.51    2.20   0
   2 -10  -1   11.12    1.63   0
   2 -10  -1    7.31    2.05   0
  -2  10  -1    8.03    2.04   0
  -2 -10   1    8.29    2.22   0
  -2 -10   1   12.38    2.14   0
  -2 -10   1    9.98    2.15   0
   2 -10  -1    8.20    1.62   0
   2 -10   1   11.56    2.22   0
  -2 -10  -1    9.85    2.18   0
  -2 -10  -1    8.87    2.21   0
  -2  10   1    6.61    1.63   0
  -2 -10  -1   11.45    2.19   0
   2 -10   1   11.82    1.64   0
   2 -10   1   12.54    1.64   0
  -2 -10  -1   12.89    1.99   0
   3 -10  -1   18.26    2.10   0
  -3 -10   1   14.71    2.38   0
  -3 -10   1   15.41    2.11   0
  -3 -10   1   15.43    2.19   0
  -3 -10   1   13.20    2.16   0
  -3  10  -1   14.98    2.38   0
   3 -10  -1   14.88    2.43   0
   3 -10  -1   18.66    1.64   0
  -3 -10  -1   13.00    2.28   0
  -3 -10  -1   19.84    2.26   0
  -3 -10  -1   17.89    2.21   0
  -3 -10  -1   14.57    2.05   0
   3 -10   1   17.98    2.38   0
  -3  10   1   16.29    1.78   0
   3 -10   1   20.39    2.21   0
   3 -10   1   16.95    2.00   0
  -4  10  -1    7.86    2.35   0
  -4 -10   1    9.65    2.51   0
  -4 -10   1    7.81    2.41   0
   4 -10  -1    3.76    1.95   0
  -4 -10   1    8.32    2.38   0
   4 -10  -1    6.08    2.40   0
  -4 -10   1    7.20    2.34   0
   4 -10  -1    2.59    1.68   0
  -4 -10  -1    5.59    2.30   0
  -4 -10  -1   10.02    2.18   0
   4 -10   1   11.35    2.11   0
   4 -10   1    6.09    2.19   0
  -4 -10  -1   10.13    2.40   0
  -4 -10  -1    8.81    2.12   0
  -4  10   1    4.25    2.44   0
   4 -10   1   10.38    1.57   0
  -5 -10   1    8.98    2.42   0
  -5 -10   1   12.67    2.69   0
   5 -10  -1    9.58    1.92   0
  -5 -10   1    9.29    2.20   0
   5 -10  -1    4.85    1.88   0
  -5  10  -1    4.14    2.25   0
   5 -10  -1    7.47    2.40   0
  -5 -10   1    9.78    2.96   0
  -5  10   1    8.94    2.26   0
   5 -10   1   11.45    2.27   0
   5 -10   1   13.73    1.80   0
   5 -10   1    9.90    2.23   0
  -5 -10  -1    9.53    2.30   0
  -5 -10  -1   11.54    2.95   0
  -5 -10  -1   11.79    2.65   0
  -5 -10  -1    9.63    2.27   0
   0 -11   1   10.30    2.36   0
   0 -11   1   15.81    2.12   0
   0 -11  -1   14.81    1.69   0
   0 -11  -1   10.04    2.28   0
   0 -11   1   10.14    2.18   0
   0 -11  -1    6.60    2.17   0
   0 -11  -1   10.71    1.73   0
   0 -11   1   10.83    2.12   0
  -1 -11   1    5.13    2.15   0
   1 -11  -1    6.04    1.74   0
   1 -11  -1    6.37    2.11   0
  -1 -11   1    7.54    2.37   0
  -1 -11   1    4.86    2.19   0
  -1 -11   1    4.63    2.40   0
   1 -11  -1    5.18    2.26   0
  -1 -11  -1    2.65    2.11   0
   1 -11   1    4.10    1.65   0
  -1 -11  -1    6.07    1.78   0
   1 -11   1    3.95    1.67   0
  -1 -11  -1    3.67    2.31   0
  -1 -11  -1    0.52    2.21   0
   1 -11   1    3.35    2.17   0
  -2 -11   1    2.27    2.06   0
   2 -11  -1    1.27    2.37   0
  -2  11  -1    0.86    2.40   0
  -2 -11   1    0.46    2.31   0
  -2 -11   1    2.37    2.12   0
  -2 -11   1    3.03    2.31   0
   2 -11  -1    3.51    1.83   0
   2 -11  -1    0.56    2.19   0
  -2 -11  -1    1.95    2.11   0
   2 -11   1   -1.29    2.58   0
  -2 -11  -1    1.49    2.12   0
  -2  11   1    0.96    2.20   0
   2 -11   1    0.33    2.47   0
  -2 -11  -1    3.87    2.04   0
  -2 -11  -1    0.58    2.27   0
   2 -11   1    0.91    2.23   0
  -3 -11   1    1.15    2.18   0
  -3  11  -1    0.47    2.31   0
  -3 -11   1   -0.04    2.38   0
   3 -11  -1   -0.89    2.25   0
   3 -11  -1    1.65    1.86   0
  -3 -11   1    1.64    2.25   0
   3 -11  -1    3.04    2.14   0
  -3 -11   1    0.74    2.53   0
  -3 -11  -1    4.38    2.17   0
  -3 -11  -1   -0.44    2.44   0
   3 -11   1    2.53    2.29   0
   3 -11   1    4.38    1.83   0
  -3  11   1    0.72    1.75   0
   3 -11   1    3.26    2.32   0
  -3 -11  -1    4.57    2.22   0
  -3 -11  -1    2.23    2.18   0
   0   0  -2   29.52    3.68   0
   0   0   2    7.31    2.47   0
   0   0  -2   42.56    3.04   0
   0   0   2   37.32    2.95   0
  -1   0   2 4547.70   18.75   0
   1   0  -2 5542.28   21.94   0
   1   0   2 5972.00   24.10   0
  -1   0   2 5902.79   23.27   0
  -1   0  -2 6090.31   23.64   0
  -1   0  -2 5189.99   18.34   0
   1   0  -2 4789.14   19.66   0
   1   0   2 5146.54   18.77   0
   2   0  -2  319.40    3.92   0
   2   0   2  306.12    3.82   0
  -2   0  -2  288.68    5.06   0
  -2   0  -2  331.34    3.98   0
  -2   0   2  321.02    4.34   0
   2   0   2  325.91    5.39   0
   2   0  -2  368.62    5.51   0
  -2   0   2  302.18    5.22   0
  -3   0   2 1022.96    5.45   0
   3   0   2 1053.96    5.35   0
  -3   0  -2  933.50    7.27   0
   3   0  -2 1057.83    5.49   0
   3   0  -2 1172.56    7.95   0
   3   0   2 1056.25    7.78   0
  -3   0  -2 1102.62    5.46   0
  -3   0   2  939.11    7.23   0
  -4   0   2  348.04    3.03   0
   4   0  -2  398.44    4.54   0
   4   0   2  305.65    4.10   0
   4   0  -2  397.73    3.17   0
   4   0   2  332.90    3.15   0
   4   0  -2  305.36    4.07   0
  -4   0  -2  313.35    2.86   0
  -4   0  -2  247.93    3.72   0
   5   0  -2   92.17    2.62   0
  -5   0  -2   94.25    1.95   0
   5   0   2   78.37    2.47   0
   5   0   2  102.00    2.38   0
  -5   0   2   87.08    2.26   0
   5   0  -2   89.63    1.80   0
   5   0  -2   70.75    2.40   0
   5   0   2   97.28    2.87   0
   6   0   2   48.02    2.36   0
  -6   0   2   52.25    1.66   0
   6   0  -2   57.73    2.73   0
   6   0   2   40.71    2.56   0
  -6   0  -2   50.10    2.05   0
   6   0  -2   50.38    1.61   0
   6   0  -2   42.18    2.31   0
   6   0   2   49.25    1.60   0
   7   0  -2   15.13    2.06   0
   7   0  -2   18.29    1.43   0
  -7   0   2   19.42    2.00   0
   7   0   2   13.38    1.34   0
  -7   0  -2   12.87    1.73   0
   7   0   2   13.71    2.34   0
   7   0  -2   19.99    2.14   0
   7   0   2   11.36    2.33   0
  -8   0   2    0.15    1.99   0
   8   0   2    0.87    2.47   0
   8   0   2   -0.43    1.51   0
   8   0  -2    3.65    2.43   0
  -8   0  -2    6.12    1.48   0
   8   0  -2    5.04    1.93   0
   8   0  -2    5.49    2.57   0
   8   0   2    5.73    2.54   0
  -9   0  -2   -0.38    1.59   0
   9   0   2   -1.05    1.60   0
   9   0  -2   -2.43    2.29   0
  -9   0   2    3.42    2.07   0
   9   0  -2   -1.02    2.56   0
   9   0  -2   -0.12    2.60   0
   9   0   2   -0.19    2.58   0
   9   0   2   -0.64    2.77   0
  10   0  -2    1.02    2.45   0
 -10   0   2    2.69    1.81   0
  10   0   2    0.14    3.59   0
  10   0   2    0.24    3.59   0
  10   0   2   -2.11    2.51   0
  10   0  -2   -0.43    3.35   0
  10   0  -2    0.03    3.37   0
 -10   0  -2   -0.81    1.92   0
   0  -1  -2 2181.04   12.52   0
   0   1   2 2208.82   12.50   0
   0   1  -2 2791.87   14.34   0
   0  -1   2 2379.33   29.56   0
   0   1   2 2593.61   13.82   0
   0  -1  -2 2194.01   12.39   0
   0   1  -2 2355.33   27.46   0
   0  -1   2 2774.09   14.40   0
   1   1   2 1032.69    7.61   0
   1  -1  -2 1099.04    7.75   0
  -1  -1   2 1725.03   13.19   0
   1   1   2 1263.04   11.56   0
  -1  -1   2 1291.09   11.80   0
  -1   1  -2 1164.56    8.62   0
  -1   1  -2 1044.02    7.68   0
   1  -1  -2 1138.16    8.03   0
  -1  -1  -2 1204.52    8.41   0
  -1  -1  -2 1487.11   12.16   0
  -1   1   2 1033.20    7.64   0
   1  -1   2 1150.27    8.43   0
   1  -1   2 1214.20    9.21   0
   1   1  -2 1288.45   11.91   0
  -1   1   2 1166.42    8.20   0
   1   1  -2 1592.05   12.29   0
  -2   1  -2  994.17    6.69   0
   2   1   2 1161.69    6.54   0
  -2  -1   2 1177.82    7.62   0
  -2   1  -2 1202.28    6.91   0
   2  -1  -2 1086.15    6.50   0
  -2  -1   2 1377.30   12.32   0
   2   1   2 1257.53   16.33   0
   2  -1  -2 1037.15    6.96   0
  -2  -1  -2 1342.05   12.10   0
   2  -1   2 1066.08    6.92   0
   2   1  -2 1206.29    7.68   0
   2  -1   2 1200.14    6.69   0
   2   1  -2 1383.70   13.09   0
  -2   1   2  936.07    6.43   0
  -2  -1  -2 1136.77    6.42   0
  -2   1   2 1029.65    6.36   0
  -3   1  -2  373.93    3.94   0
   3  -1  -2  432.11    4.39   0
  -3  -1   2  472.93    4.31   0
   3  -1  -2  415.53    3.49   0
  -3   1  -2  476.14    4.03   0
  -3  -1   2  398.89    6.54   0
   3   1   2  463.40    3.95   0
   3   1   2  515.67    7.53   0
  -3  -1  -2  486.39    4.08   0
   3   1  -2  623.22    7.84   0
   3  -1   2  411.91    4.34   0
  -3   1   2  425.58    3.56   0
   3  -1   2  479.27    4.05   0
   3   1  -2  479.78    4.27   0
  -3  -1  -2  392.11    6.52   0
  -3   1   2  342.25    3.76   0
   4  -1  -2   28.32    1.67   0
   4   1   2   40.99    2.86   0
   4  -1  -2   39.87    1.64   0
   4   1   2   38.91    2.13   0
  -4   1  -2   30.40    2.09   0
  -4   1  -2   39.96    2.10   0
   4  -1  -2   37.00    2.11   0
  -4  -1   2   39.60    1.76   0
  -4  -1  -2   29.72    2.60   0
   4   1  -2   45.50    2.20   0
  -4   1   2   42.35    2.18   0
   4   1  -2   54.74    3.03   0
   4   1  -2   19.10    2.07   0
   4  -1   2   37.57    1.96   0
   4  -1   2   32.94    2.21   0
  -4  -1  -2   36.50    1.64   0
   5   1   2   47.93    2.86   0
  -5   1  -2   62.41    2.07   0
   5  -1  -2   39.60    2.05   0
  -5  -1   2   49.61    2.09   0
   5   1   2   56.15    1.60   0
   5   1   2   63.83    3.21   0
   5  -1  -2   51.04    1.99   0
   5  -1  -2   44.38    2.12   0
   5  -1   2   47.56    2.12   0
  -5   1   2   45.90    1.95   0
   5   1  -2   37.49    2.74   0
   5  -1   2   58.12    1.63   0
   5  -1   2   52.33    2.17   0
   5   1  -2   46.71    1.61   0
   5   1  -2   60.84    3.09   0
  -5  -1  -2   65.09    2.12   0
   6  -1  -2   20.14    2.10   0
   6  -1  -2   21.09    1.51   0
   6   1   2   15.70    2.50   0
   6   1   2   18.33    1.81   0
   6   1   2   19.04    2.59   0
  -6  -1   2   19.86    1.44   0
  -6   1  -2   16.32    1.50   0
   6  -1  -2   17.66    2.08   0
  -6   1   2   22.04    1.50   0
   6   1  -2   23.52    1.90   0
   6  -1   2   16.57    1.98   0
   6   1  -2   15.60    2.40   0
   6  -1   2   16.75    2.02   0
   6  -1   2   19.69    1.97   0
  -6  -1  -2   16.89    1.48   0
   6   1  -2   27.73    2.74   0
   7  -1  -2   20.44    2.05   0
   7   1   2   29.06    3.40   0
   7   1   2   29.41    1.50   0
   7   1   2   24.99    3.06   0
   7  -1  -2   27.10    2.16   0
  -7  -1   2   24.52    2.05   0
  -7   1  -2   29.42    1.98   0
   7  -1  -2   25.39    1.46   0
   7   1  -2   24.20    1.92   0
  -7   1   2   20.90    1.47   0
   7  -1   2   26.44    1.53   0
   7   1  -2   21.10    2.74   0
   7  -1   2   22.59    2.27   0
   7  -1   2   24.92    2.09   0
  -7  -1  -2   22.34    1.87   0
   7   1  -2   30.50    3.23   0
   8   1   2   16.97    1.95   0
   8  -1  -2   11.26    2.11   0
   8   1   2   15.89    3.92   0
   8  -1  -2   11.82    2.32   0
  -8  -1   2   13.00    1.59   0
  -8   1  -2   15.40    1.53   0
   8   1   2   13.68    3.77   0
   8  -1  -2   11.04    1.52   0
   8  -1   2   15.01    2.13   0
   8  -1   2   13.36    2.14   0
   8   1  -2   13.88    3.68   0
   8   1  -2   12.72    3.50   0
  -8   1   2   13.17    1.99   0
  -8  -1  -2   13.26    1.47   0
   8  -1   2   18.71    1.96   0
   8   1  -2   14.26    2.03   0
  -9   1  -2    8.38    2.07   0
   9  -1  -2   10.39    2.21   0
  -9  -1   2   12.29    2.34   0
   9   1   2   12.94    2.03   0
   9  -1  -2   11.92    2.42   0
   9  -1  -2   11.58    2.27   0
   9  -1   2   14.96    2.00   0
   9  -1   2    8.91    2.25   0
  -9  -1  -2   13.39    2.34   0
  -9   1   2    9.22    1.78   0
   9  -1   2   11.79    2.53   0
   9   1  -2    7.62    1.76   0
  10  -1  -2    0.87    1.80   0
 -10  -1  -2   -1.53    1.94   0
 -10   1   2    4.33    1.88   0
  10   1  -2    1.67    2.41   0
  10  -1   2    0.41    1.87   0
   0  -2   2   15.82    2.98   0
   0  -2  -2   16.44    2.29   0
   0  -2   2   17.97    2.82   0
   0   2  -2   17.08    2.78   0
   0   2  -2   16.66    3.46   0
   0   2   2   15.64    2.03   0
   0   2   2   17.52    2.05   0
   0  -2  -2   16.53    2.29   0
  -1   2  -2  145.62    3.21   0
   1   2   2  136.66    3.34   0
   1  -2  -2  109.82    2.82   0
   1  -2  -2  125.23    3.41   0
  -1  -2   2  141.71    3.82   0
   1   2   2  153.33    3.19   0
  -1   2  -2  143.39    3.55   0
  -1  -2   2  132.70    4.27   0
   1  -2   2  143.88    3.25   0
  -1   2   2  106.95    2.64   0
  -1   2   2  104.49    2.79   0
  -1  -2  -2  160.79    3.58   0
   1   2  -2  129.38    4.26   0
   1  -2   2  147.00    3.04   0
   1   2  -2  107.71    2.99   0
  -1  -2  -2  163.36    4.00   0
  -2   2  -2 1214.41    6.21   0
  -2   2  -2 1439.86    7.13   0
  -2  -2   2 1653.87   11.70   0
   2  -2  -2 1314.34    6.67   0
   2   2   2 1259.60    6.49   0
   2  -2  -2 1376.67    6.62   0
  -2  -2   2 1345.52    7.80   0
   2   2   2 1254.73   10.68   0
  -2   2   2 1303.93    6.25   0
  -2  -2  -2 1434.09    7.03   0
   2   2  -2 1421.90   10.70   0
  -2   2   2 1265.41    6.53   0
   2   2  -2 1472.27    8.47   0
   2  -2   2 1319.73    6.68   0
   2  -2   2 1252.84    6.33   0
  -2  -2  -2 1584.24   11.47   0
   3   2   2  577.13    4.03   0
  -3   2  -2  607.93    4.33   0
   3  -2  -2  642.37    4.32   0
  -3  -2   2  799.97   10.66   0
   3   2   2  499.90    9.19   0
  -3   2  -2  531.33    4.27   0
   3  -2  -2  592.75    4.43   0
  -3  -2   2  679.29    4.98   0
  -3  -2  -2  688.68   10.28   0
   3  -2   2  645.97    4.41   0
   3   2  -2  564.84    8.36   0
   3  -2   2  562.43    4.39   0
  -3   2   2  592.98    4.24   0
   3   2  -2  674.74    4.92   0
  -3  -2  -2  657.19    4.49   0
  -4   2  -2   53.23    2.35   0
   4   2   2   64.04    1.80   0
   4  -2  -2   61.20    1.83   0
  -4  -2   2   92.77    2.53   0
  -4   2  -2   62.30    1.74   0
   4  -2  -2   72.22    1.95   0
   4  -2  -2   89.72    2.24   0
   4  -2   2   61.07    1.73   0
   4  -2   2   60.22    2.31   0
   4   2  -2   96.07    2.42   0
  -4   2   2   83.02    2.29   0
  -4  -2  -2   65.10    1.84   0
   5  -2  -2    5.22    1.76   0
   5  -2  -2    4.75    1.26   0
   5  -2  -2    5.31    1.41   0
  -5  -2   2    7.25    1.90   0
  -5   2  -2    4.94    1.75   0
   5   2   2    6.18    1.89   0
   5  -2   2    3.01    1.25   0
   5  -2   2    5.50    1.92   0
  -5  -2  -2    4.98    1.44   0
   5  -2   2    3.11    1.77   0
  -5   2   2    5.74    1.29   0
   5   2  -2    7.68    1.75   0
  -6   2  -2   45.95    1.61   0
  -6  -2   2   49.92    1.61   0
   6  -2  -2   50.24    2.21   0
   6  -2  -2   40.34    2.05   0
   6  -2  -2   60.83    2.17   0
   6   2   2   43.52    1.60   0
   6  -2   2   41.59    2.15   0
   6   2  -2   56.15    1.97   0
   6  -2   2   50.58    1.99   0
  -6   2   2   53.45    2.01   0
  -6  -2  -2   52.79    2.11   0
   6  -2   2   43.58    2.17   0
   7  -2  -2  162.87    2.78   0
   7  -2  -2  136.80    2.52   0
  -7  -2   2  174.60    2.64   0
  -7   2  -2  174.06    2.52   0
   7  -2  -2  176.61    2.11   0
   7   2   2  179.00    2.09   0
   7  -2   2  166.86    2.77   0
  -7  -2  -2  170.69    2.11   0
   7  -2   2  175.80    2.10   0
   7   2  -2  179.31    2.16   0
  -7   2   2  163.77    2.45   0
   7  -2   2  157.59    2.72   0
   8   2   2   70.38    2.12   0
   8  -2  -2   62.40    2.45   0
  -8  -2   2   74.59    2.44   0
   8  -2  -2   73.73    2.63   0
   8  -2  -2   74.79    1.82   0
  -8   2  -2   72.25    2.24   0
   8  -2   2   62.85    2.53   0
   8  -2   2   77.68    1.81   0
   8  -2   2   64.79    2.29   0
   8   2  -2   65.61    1.84   0
  -8   2   2   76.52    2.25   0
  -8  -2  -2   77.81    2.34   0
   9  -2  -2    2.91    1.58   0
  -9  -2   2    3.74    2.13   0
   9  -2  -2    5.35    2.38   0
   9   2   2    7.20    1.69   0
  -9   2  -2    3.83    2.13   0
   9  -2  -2    4.72    2.11   0
   9  -2   2    4.80    1.59   0
   9   2  -2    4.25    1.64   0
  -9   2   2    8.29    2.02   0
   9  -2   2    5.92    2.35   0
  -9  -2  -2    4.07    2.28   0
   9  -2   2    3.53    2.43   0
   0   3  -2   25.80    1.72   0
   0  -3  -2   26.43    1.75   0
   0   3   2   27.17    2.40   0
   0  -3   2   26.63    2.26   0
   0   3  -2   25.37    2.49   0
   0  -3  -2   26.62    2.41   0
   0   3   2   26.44    2.40   0
   0  -3   2   26.78    2.52   0
  -1   3  -2  344.28    4.27   0
   1   3   2  323.54    4.17   0
  -1  -3   2  458.44    4.69   0
  -1  -3   2  443.36    5.73   0
   1  -3  -2  422.44    4.14   0
  -1  -3   2  416.26    5.60   0
   1  -3  -2  438.88    4.10   0
  -1   3  -2  339.92    3.76   0
  -1  -3  -2  355.18    4.15   0
  -1   3   2  408.18    3.81   0
   1  -3   2  352.20    3.80   0
   1  -3   2  357.32    4.39   0
   1   3  -2  405.38    4.48   0
  -1   3   2  412.28    3.99   0
  -1  -3  -2  356.30    4.30   0
  -1  -3  -2  371.16    4.23   0
  -2   3  -2   34.98    1.76   0
   2  -3  -2   47.77    2.38   0
   2   3   2   38.14    2.47   0
  -2  -3   2   54.25    2.56   0
  -2  -3   2   54.88    2.65   0
   2   3   2   39.97    2.37   0
  -2   3  -2   39.00    1.86   0
   2  -3  -2   44.02    2.31   0
   2   3  -2   51.91    2.64   0
  -2   3   2   53.54    2.37   0
   2   3  -2   45.67    2.51   0
   2  -3   2   37.69    1.85   0
  -2  -3  -2   46.60    2.60   0
  -2  -3  -2   45.98    2.45   0
   2  -3   2   37.16    2.27   0
  -3  -3   2  100.30    2.73   0
  -3   3  -2   80.51    1.94   0
   3  -3  -2   77.27    2.35   0
   3   3   2   86.87    2.04   0
  -3   3  -2   72.69    1.88   0
   3  -3  -2   85.00    2.34   0
  -3  -3   2  111.51    3.72   0
   3  -3  -2   58.43    1.76   0
  -3  -3  -2   94.25    2.56   0
  -3  -3  -2  111.64    3.66   0
   3  -3   2   89.99    2.45   0
   3  -3   2   73.51    1.86   0
   3   3  -2   78.23    3.20   0
  -3   3   2   75.58    2.32   0
   3   3  -2   89.82    2.65   0
  -4  -3   2  555.12    4.14   0
   4  -3  -2  472.17    3.71   0
  -4   3  -2  479.97    3.64   0
   4   3   2  477.52    3.75   0
   4  -3  -2  401.51    3.20   0
   4  -3  -2  501.90    3.31   0
  -4   3   2  470.51    3.56   0
   4   3  -2  527.86    4.05   0
  -4  -3  -2  533.84    3.91   0
   4  -3   2  505.07    3.37   0
   4  -3   2  452.25    3.59   0
  -5   3  -2  216.48    2.61   0
   5  -3  -2  183.04    2.26   0
   5  -3  -2  194.99    2.23   0
  -5  -3   2  199.51    2.35   0
   5   3   2  216.81    2.62   0
   5  -3  -2  173.09    2.58   0
   5   3  -2  213.22    2.69   0
  -5  -3  -2  249.78    2.74   0
   5  -3   2  197.63    2.56   0
  -5   3   2  187.92    2.22   0
   5  -3   2  180.38    2.26   0
   5  -3   2  235.80    2.65   0
   6   3   2   17.89    1.80   0
   6  -3  -2   13.42    1.43   0
   6  -3  -2   18.61    1.98   0
   6  -3  -2   11.36    1.33   0
  -6   3  -2   14.50    1.46   0
  -6  -3   2   17.93    1.83   0
   6  -3   2   16.24    2.05   0
  -6  -3  -2   15.97    1.48   0
   6  -3   2   13.02    1.45   0
  -6   3   2   15.12    1.97   0
   6   3  -2   15.57    1.88   0
   6  -3   2   14.44    1.85   0
  -7   3  -2   35.80    1.89   0
  -7  -3   2   40.06    2.16   0
   7  -3  -2   37.99    2.00   0
   7  -3  -2   39.60    2.05   0
   7  -3  -2   30.66    1.98   0
   7   3   2   34.59    1.50   0
  -7   3   2   34.67    1.89   0
  -7  -3  -2   41.34    2.05   0
   7  -3   2   28.90    1.97   0
   7  -3   2   39.33    1.88   0
   7   3  -2   40.61    1.70   0
   7  -3   2   29.40    1.61   0
   8  -3  -2    4.32    1.66   0
   8  -3  -2    2.80    2.28   0
   8   3   2    3.21    1.93   0
  -8   3  -2    1.63    1.48   0
  -8  -3   2    6.32    2.25   0
   8  -3  -2    5.65    1.43   0
   8  -3   2    1.33    1.91   0
  -8  -3  -2    1.49    1.93   0
  -8   3   2    2.08    2.01   0
   8   3  -2    3.28    1.99   0
   8  -3   2    0.31    2.27   0
   8  -3   2    2.07    2.05   0
   9  -3  -2    0.39    2.12   0
  -9   3  -2   -2.41    2.16   0
   9   3   2    1.32    1.69   0
  -9  -3   2   -0.38    1.68   0
   9  -3  -2   -0.08    2.08   0
   9  -3  -2   -3.26    1.58   0
  -9   3   2   -0.26    2.14   0
  -9  -3  -2   -3.98    2.44   0
   9  -3   2    0.07    1.58   0
   9  -3   2    0.75    2.34   0
   9   3  -2    0.72    2.03   0
   9  -3   2    2.16    2.07   0
   0  -4   2  383.16    3.72   0
   0  -4  -2  369.54    3.78   0
   0   4   2  360.76    3.79   0
   0   4  -2  362.12    3.60   0
   0  -4  -2  359.24    3.34   0
   0   4  -2  358.97    4.38   0
   0  -4   2  360.16    4.38   0
   1  -4  -2   27.39    1.66   0
  -1   4  -2   21.69    2.04   0
   1  -4  -2   27.89    1.63   0
  -1  -4   2   38.63    2.28   0
   1  -4  -2   28.18    1.62   0
  -1   4  -2   18.86    1.56   0
  -1  -4   2   34.74    2.61   0
  -1  -4   2   34.03    2.28   0
  -1  -4  -2   21.33    2.19   0
   1   4  -2   31.89    2.24   0
  -1  -4  -2   21.39    1.67   0
   1  -4   2   21.69    2.17   0
  -1   4   2   33.97    2.19   0
   1  -4   2   19.78    1.57   0
  -1  -4  -2   23.04    2.18   0
   2   4   2   23.06    1.72   0
  -2  -4   2   28.53    1.69   0
   2  -4  -2   31.36    1.54   0
  -2   4  -2   29.21    1.53   0
  -2  -4   2   34.53    2.16   0
   2  -4  -2   30.75    1.97   0
   2  -4  -2   33.39    1.63   0
  -2   4  -2   33.30    2.21   0
   2   4  -2   28.59    2.28   0
  -2   4   2   36.08    2.13   0
   2  -4   2   31.32    2.09   0
  -2  -4  -2   29.93    2.10   0
  -2  -4  -2   26.50    2.01   0
  -2  -4  -2   26.80    2.36   0
   2  -4   2   30.84    2.02   0
   2   4  -2   30.59    2.20   0
  -3   4  -2  146.31    2.14   0
  -3  -4   2  189.93    3.49   0
  -3  -4   2  194.10    2.98   0
   3  -4  -2  133.03    2.07   0
   3   4   2  156.08    2.70   0
   3  -4  -2  154.05    2.60   0
   3  -4  -2  164.60    2.22   0
  -3   4  -2  164.30    2.72   0
   3  -4   2  171.06    2.74   0
  -3   4   2  150.28    2.57   0
  -3  -4  -2  169.28    2.39   0
  -3  -4  -2  147.50    3.42   0
  -3  -4  -2  187.54    3.72   0
   3   4  -2  164.29    2.81   0
   3  -4   2  148.85    2.15   0
   4  -4  -2  380.08    3.01   0
  -4  -4   2  564.61    8.00   0
   4  -4  -2  377.13    3.01   0
  -4  -4   2  393.71    6.52   0
   4   4   2  443.95    3.56   0
  -4   4  -2  459.32    3.53   0
  -4  -4   2  491.65    3.92   0
   4  -4  -2  446.05    3.40   0
  -4  -4  -2  401.61    6.64   0
  -4  -4  -2  470.16    3.30   0
   4  -4   2  435.10    3.12   0
   4   4  -2  431.61    3.71   0
   4  -4   2  446.14    3.47   0
  -4   4   2  403.59    2.91   0
  -4  -4  -2  575.77    8.33   0
   5  -4  -2   74.50    2.29   0
   5  -4  -2   57.55    1.92   0
   5  -4  -2   66.36    2.04   0
   5   4   2   72.53    1.73   0
  -5  -4   2   77.93    2.24   0
  -5   4  -2   82.83    2.10   0
   5  -4   2   81.52    1.78   0
   5   4  -2   70.90    2.25   0
  -5  -4  -2   99.91    2.24   0
  -5   4   2   68.31    2.19   0
   5  -4   2   76.15    2.08   0
   5  -4   2   66.23    1.66   0
   6  -4  -2   16.15    1.90   0
   6  -4  -2   22.23    1.93   0
   6   4   2   29.07    1.54   0
  -6   4  -2   26.24    1.54   0
   6  -4  -2   20.82    2.09   0
  -6  -4   2   20.33    1.58   0
  -6   4   2   17.40    1.44   0
   6  -4   2   26.85    1.92   0
  -6  -4  -2   31.36    2.13   0
   6  -4   2   24.45    2.04   0
   6  -4   2   23.88    2.02   0
   6   4  -2   20.77    1.51   0
  -7  -4   2    9.76    2.14   0
  -7   4  -2    6.05    1.40   0
   7  -4  -2    6.43    1.47   0
   7  -4  -2    9.97    1.95   0
   7   4   2    5.45    2.04   0
   7  -4  -2    6.64    2.04   0
   7  -4   2    9.68    1.79   0
   7   4  -2    9.47    1.88   0
   7  -4   2    4.31    1.46   0
  -7  -4  -2   10.68    2.01   0
   7  -4   2    5.57    1.46   0
  -7   4   2    7.39    1.43   0
   8  -4  -2   14.22    2.24   0
  -8  -4   2   16.48    2.03   0
   8  -4  -2   15.87    1.91   0
  -8   4  -2   16.12    1.92   0
   8   4   2   11.09    1.67   0
   8  -4  -2   13.57    2.05   0
   8   4  -2   13.07    2.13   0
   8  -4   2   14.09    2.24   0
   8  -4   2   13.17    2.22   0
   8  -4   2   15.28    1.62   0
  -8  -4  -2   14.96    2.28   0
  -8   4   2   10.51    1.53   0
   9  -4  -2    7.35    2.25   0
  -9  -4   2    9.10    2.25   0
   9  -4  -2    8.87    2.25   0
  -9   4  -2    7.85    2.21   0
   9   4   2    8.46    1.76   0
   9  -4  -2    9.70    2.17   0
  -9  -4  -2   10.79    2.19   0
   9   4  -2    9.41    1.84   0
   9  -4   2   10.08    1.87   0
   9  -4   2   10.75    2.28   0
  -9   4   2    6.93    2.26   0
   9  -4   2    6.49    2.42   0
   0  -5  -2   40.81    1.62   0
   0   5   2   39.97    2.18   0
   0  -5  -2   39.71    1.67   0
   0   5  -2   42.09    2.22   0
   0   5  -2   44.75    2.14   0
   0  -5  -2   42.57    1.71   0
   0  -5   2   46.23    1.70   0
   0  -5   2   44.61    2.17   0
  -1  -5   2  225.08    3.53   0
  -1   5  -2  190.03    2.33   0
   1  -5  -2  226.62    2.84   0
  -1   5  -2  202.31    3.06   0
  -1  -5   2  219.24    3.30   0
  -1  -5   2  216.57    2.64   0
   1  -5  -2  232.45    3.04   0
   1  -5  -2  213.35    2.44   0
  -1  -5  -2  185.97    2.95   0
  -1  -5  -2  189.78    2.97   0
   1  -5   2  191.92    2.67   0
  -1   5   2  222.66    2.99   0
  -1  -5  -2  200.62    2.94   0
   1  -5   2  202.36    2.69   0
   1   5  -2  224.60    2.97   0
  -1  -5  -2  177.31    2.43   0
  -2  -5   2   65.22    2.27   0
  -2  -5   2   72.74    2.29   0
  -2   5  -2   82.41    1.93   0
   2  -5  -2   67.48    1.80   0
   2  -5  -2   68.02    2.20   0
  -2   5  -2   83.77    2.35   0
  -2  -5   2   76.75    2.31   0
   2  -5  -2   62.32    1.84   0
  -2   5   2   67.15    2.23   0
  -2  -5  -2   75.34    2.25   0
   2  -5   2   92.91    2.42   0
  -2  -5  -2   83.68    2.37   0
  -2  -5  -2   77.82    2.24   0
   2  -5   2   85.15    2.28   0
  -2  -5  -2   83.00    2.32   0
  -3   5  -2    9.59    1.87   0
   3  -5  -2    8.52    1.90   0
  -3  -5   2   10.39    1.86   0
  -3  -5   2   10.73    1.97   0
   3   5   2   10.70    1.85   0
  -3  -5   2    8.71    1.96   0
   3  -5  -2    7.20    1.47   0
   3  -5  -2    7.19    1.76   0
  -3   5   2    4.84    1.50   0
   3   5  -2    7.26    1.87   0
  -3  -5  -2   11.54    2.21   0
  -3  -5  -2   11.95    1.42   0
   3  -5   2   11.54    1.84   0
  -3  -5  -2   11.87    1.97   0
   3  -5   2    9.02    1.37   0
   4   5   2   -0.06    1.74   0
   4  -5  -2    9.62    1.38   0
  -4  -5   2   11.08    2.03   0
   4  -5  -2    8.37    1.41   0
   4  -5  -2    6.40    1.76   0
  -4   5  -2    3.21    1.70   0
  -4  -5   2    9.21    2.44   0
  -4  -5   2   11.72    2.54   0
   4  -5   2    5.84    1.82   0
  -4  -5  -2    3.83    2.18   0
   4  -5   2    1.65    1.83   0
  -4  -5  -2    4.08    2.38   0
   4  -5   2    3.55    1.90   0
  -4   5   2    8.08    1.39   0
  -4  -5  -2    5.39    1.26   0
   4   5  -2    8.20    2.00   0
   5   5   2   23.80    1.47   0
  -5   5  -2   25.26    2.06   0
  -5  -5   2   33.12    2.11   0
   5  -5  -2   22.22    1.51   0
   5  -5  -2   22.42    2.04   0
   5  -5  -2   24.69    1.56   0
   5  -5   2   27.47    1.54   0
   5  -5   2   23.11    2.03   0
  -5  -5  -2   29.62    1.55   0
   5   5  -2   25.17    2.03   0
  -5   5   2   22.03    1.92   0
   5  -5   2   18.99    1.47   0
   6  -5  -2  227.53    2.85   0
   6  -5  -2  208.32    2.72   0
  -6   5  -2  259.35    2.46   0
  -6  -5   2  274.02    3.13   0
   6  -5  -2  251.48    2.42   0
   6   5   2  262.70    3.03   0
   6  -5   2  307.58    2.94   0
  -6   5   2  227.54    2.33   0
   6   5  -2  239.45    2.86   0
  -6  -5  -2  325.50    3.34   0
   6  -5   2  244.86    2.49   0
   6  -5   2  252.77    3.00   0
   7   5   2   17.82    1.63   0
   7  -5  -2   18.13    2.09   0
   7  -5  -2   21.22    2.12   0
  -7  -5   2   23.28    2.09   0
  -7   5  -2   16.76    1.93   0
   7  -5  -2   20.65    2.11   0
   7  -5   2   17.23    1.59   0
  -7  -5  -2   16.83    2.20   0
   7   5  -2   19.30    1.66   0
   7  -5   2   19.60    1.58   0
   7  -5   2   15.96    1.97   0
  -7   5   2   16.68    1.98   0
   8  -5  -2    8.83    2.11   0
   8  -5  -2   11.54    1.77   0
  -8  -5   2   14.43    2.44   0
  -8   5  -2   13.46    2.35   0
   8  -5  -2   15.71    1.60   0
   8   5   2   11.96    1.64   0
  -8   5   2   14.14    1.60   0
   8  -5   2   13.93    2.19   0
   8  -5   2   14.01    2.37   0
   8  -5   2    8.53    2.33   0
  -8  -5  -2   14.33    2.09   0
   8   5  -2   14.42    2.14   0
  -9   5  -2   -1.06    1.82   0
   9  -5  -2    3.09    1.80   0
  -9  -5   2   -0.33    2.25   0
   9  -5  -2    1.58    2.41   0
   9  -5  -2    2.31    2.19   0
   9   5   2    0.57    2.46   0
   9   5  -2    1.80    2.24   0
  -9   5   2    1.54    2.15   0
   9  -5   2    2.26    2.20   0
   9  -5   2    1.05    2.16   0
  -9  -5  -2    0.73    2.22   0
   9  -5   2   -1.04    2.49   0
   0   6   2   83.16    1.84   0
   0  -6  -2   89.73    2.35   0
   0  -6   2   85.75    2.32   0
   0  -6   2   88.08    2.34   0
   0  -6  -2   83.81    2.24   0
   0  -6  -2   83.95    1.85   0
   0   6  -2   84.45    2.38   0
   1  -6  -2  231.59    2.44   0
   1  -6  -2  223.11    2.48   0
  -1   6  -2  210.95    2.91   0
  -1  -6   2  242.03    3.50   0
  -1  -6   2  225.29    2.47   0
  -1  -6   2  236.81    3.30   0
   1  -6  -2  226.80    2.37   0
   1  -6   2  221.43    2.40   0
   1  -6   2  226.25    3.02   0
  -1  -6  -2  237.25    2.85   0
  -1  -6  -2  214.47    2.81   0
  -1   6   2  234.36    2.89   0
  -1  -6  -2  224.53    2.81   0
  -1  -6  -2  217.76    2.83   0
  -2   6  -2    0.96    1.22   0
   2  -6  -2    0.24    1.85   0
  -2  -6   2    0.16    1.88   0
   2  -6  -2    1.61    1.36   0
  -2  -6   2    0.74    1.79   0
  -2  -6   2    1.01    1.91   0
  -2  -6   2    1.67    1.62   0
   2  -6  -2    0.93    1.65   0
   2  -6   2    2.04    1.36   0
  -2  -6  -2    0.90    1.58   0
   2  -6   2    0.34    1.82   0
  -2   6   2    0.39    1.25   0
  -2  -6  -2    2.35    1.73   0
  -2  -6  -2    1.20    1.72   0
   2  -6   2    0.84    1.78   0
  -2  -6  -2    1.66    1.57   0
  -3  -6   2   45.47    2.30   0
  -3   6  -2   48.15    1.88   0
  -3  -6   2   44.83    2.30   0
   3  -6  -2   50.46    1.57   0
  -3  -6   2   51.61    2.27   0
  -3  -6   2   52.77    2.26   0
   3  -6  -2   45.29    2.09   0
   3  -6  -2   43.42    1.58   0
   3  -6   2   48.26    2.01   0
   3  -6   2   54.15    1.97   0
   3  -6   2   48.92    1.61   0
  -3  -6  -2   54.17    2.30   0
  -3  -6  -2   53.89    2.07   0
  -3   6   2   45.58    1.86   0
  -3  -6  -2   50.63    2.30   0
  -3  -6  -2   49.23    1.96   0
   4  -6  -2   23.93    1.98   0
  -4  -6   2   28.80    2.07   0
  -4  -6   2   31.88    2.50   0
   4  -6  -2   23.11    1.91   0
   4   6   2   21.00    1.98   0
   4  -6  -2   20.41    1.57   0
  -4   6  -2   20.40    1.91   0
  -4  -6   2   22.64    2.22   0
   4   6  -2   21.22    2.02   0
   4  -6   2   23.25    1.97   0
  -4   6   2   20.72    1.48   0
   4  -6   2   21.15    1.49   0
  -4  -6  -2   21.85    2.22   0
  -4  -6  -2   27.51    2.00   0
   4  -6   2   24.03    1.45   0
  -4  -6  -2   26.49    2.25   0
  -5  -6   2   88.52    2.33   0
  -5   6  -2   59.52    1.70   0
   5   6   2   57.34    2.35   0
   5  -6  -2   68.84    1.69   0
   5  -6  -2   87.05    2.27   0
  -5  -6   2   96.36    4.15   0
   5  -6  -2   75.07    1.73   0
  -5  -6   2   78.77    3.79   0
   5  -6   2   60.54    1.72   0
   5  -6   2   61.90    2.03   0
  -5   6   2   72.64    2.05   0
  -5  -6  -2   71.18    4.02   0
  -5  -6  -2   65.61    3.75   0
  -5  -6  -2   66.53    2.53   0
   5  -6   2   58.69    2.13   0
   5   6  -2   74.93    2.20   0
   6  -6  -2   14.95    2.05   0
   6   6   2   17.84    2.16   0
  -6  -6   2   18.62    2.06   0
  -6   6  -2   25.11    1.95   0
   6  -6  -2   13.86    2.10   0
   6  -6  -2   15.65    1.52   0
  -6   6   2   16.92    1.49   0
   6  -6   2   22.17    1.54   0
   6  -6   2   21.33    2.07   0
   6  -6   2   24.95    2.13   0
   6   6  -2   15.83    2.15   0
  -6  -6  -2   22.56    1.61   0
   7  -6  -2    3.26    2.15   0
  -7   6  -2    3.93    2.06   0
  -7  -6   2    2.91    2.25   0
   7   6   2    3.03    1.95   0
   7  -6  -2    3.79    1.57   0
   7  -6  -2    2.60    2.03   0
  -7  -6  -2    4.76    2.15   0
  -7   6   2    2.03    2.18   0
   7  -6   2    4.45    2.06   0
   7  -6   2    4.26    1.49   0
   7  -6   2    5.27    1.62   0
   7   6  -2    4.95    1.96   0
  -8   6  -2   -3.56    2.39   0
   8  -6  -2    2.66    2.33   0
   8   6   2    2.60    2.08   0
  -8  -6   2    2.65    2.40   0
   8  -6  -2   -0.03    2.09   0
   8  -6  -2    0.64    2.35   0
   8  -6   2    2.08    1.77   0
   8  -6   2    0.71    1.68   0
   8   6  -2    3.35    2.12   0
  -8  -6  -2    1.50    2.13   0
  -8   6   2    5.21    2.31   0
   8  -6   2    1.31    2.04   0
   0  -7   2    4.40    1.82   0
   0   7   2    4.90    1.77   0
   0   7  -2    4.96    1.98   0
   0  -7  -2    4.92    1.77   0
   0  -7  -2    1.94    1.30   0
   0  -7   2    3.66    1.77   0
   0  -7  -2    3.46    1.30   0
   0  -7   2    3.09    1.66   0
  -1   7  -2   52.92    1.88   0
  -1  -7   2   54.86    2.23   0
  -1  -7   2   50.65    1.96   0
  -1  -7   2   52.67    2.37   0
  -1  -7   2   58.61    2.08   0
   1  -7  -2   50.93    2.03   0
   1  -7  -2   55.79    1.67   0
   1  -7  -2   54.52    2.07   0
  -1   7   2   48.23    1.63   0
   1  -7   2   58.63    2.03   0
  -1  -7  -2   54.67    2.04   0
  -1  -7  -2   58.28    2.05   0
   1  -7   2   62.18    2.05   0
  -1  -7  -2   56.46    1.60   0
   1  -7   2   59.61    2.36   0
  -1  -7  -2   51.47    1.96   0
   2  -7  -2   55.02    2.05   0
  -2  -7   2   46.17    2.24   0
  -2  -7   2   49.91    2.40   0
   2  -7  -2   49.99    1.64   0
  -2   7  -2   45.99    1.75   0
  -2  -7   2   49.63    2.10   0
   2  -7  -2   53.57    2.16   0
  -2  -7   2   53.44    2.03   0
   2  -7   2   52.80    2.01   0
  -2  -7  -2   53.08    2.04   0
   2  -7   2   47.29    1.66   0
  -2   7   2   46.48    1.60   0
  -2  -7  -2   48.43    2.16   0
  -2  -7  -2   53.07    2.15   0
   2  -7   2   49.88    1.75   0
  -2  -7  -2   44.94    1.73   0
   3  -7  -2   50.28    2.04   0
  -3   7  -2   56.67    2.13   0
   3  -7  -2   48.56    1.58   0
   3  -7  -2   51.05    1.56   0
  -3  -7   2   45.23    2.22   0
  -3  -7   2   53.78    2.30   0
  -3  -7   2   48.31    2.06   0
  -3  -7   2   50.00    2.04   0
   3  -7   2   64.98    2.21   0
  -3  -7  -2   52.38    2.11   0
   3  -7   2   54.81    1.98   0
   3  -7   2   57.86    1.62   0
  -3  -7  -2   52.55    2.04   0
  -3  -7  -2   56.10    1.78   0
  -3   7   2   45.47    1.64   0
  -3  -7  -2   60.23    2.13   0
   4  -7  -2   18.30    1.45   0
  -4  -7   2   22.02    1.81   0
  -4  -7   2   18.24    2.08   0
  -4  -7   2   25.43    2.14   0
   4  -7  -2   17.28    1.48   0
  -4  -7   2   18.61    1.96   0
  -4   7  -2   12.87    2.06   0
   4  -7  -2   17.98    1.47   0
   4  -7   2   17.24    1.71   0
   4  -7   2   15.30    1.43   0
  -4  -7  -2   11.68    1.97   0
   4  -7   2   11.71    1.44   0
  -4   7   2   17.48    1.81   0
  -4  -7  -2   14.15    2.11   0
  -4  -7  -2   16.01    2.03   0
  -4  -7  -2   15.18    2.11   0
   5  -7  -2   18.44    1.48   0
  -5  -7   2   22.89    2.15   0
  -5  -7   2   23.89    2.63   0
  -5   7  -2   22.63    1.98   0
  -5  -7   2   19.07    2.90   0
   5  -7  -2   16.70    1.85   0
   5  -7  -2   23.10    2.11   0
   5   7   2   17.94    2.01   0
   5  -7   2   23.96    2.02   0
  -5  -7  -2   26.17    2.79   0
   5  -7   2   24.72    2.01   0
   5  -7   2   26.39    2.21   0
  -5   7   2   16.49    1.61   0
  -5  -7  -2   22.13    2.22   0
  -5  -7  -2   24.24    2.76   0
   5   7  -2   17.14    2.08   0
   6  -7  -2    9.16    1.98   0
   6  -7  -2   10.49    2.18   0
  -6  -7   2    7.30    2.06   0
  -6   7  -2    8.11    2.29   0
   6   7   2    5.81    1.93   0
   6  -7  -2    9.25    1.92   0
   6   7  -2    6.80    2.27   0
   6  -7   2    5.33    2.14   0
  -6  -7  -2    6.87    1.96   0
  -6   7   2    8.75    1.60   0
   6  -7   2    6.47    2.06   0
   6  -7   2    7.22    1.48   0
  -7   7  -2    2.33    1.62   0
   7  -7  -2    3.01    2.04   0
   7   7   2    1.55    2.26   0
   7  -7  -2    2.11    2.03   0
  -7  -7   2    3.88    2.05   0
   7  -7  -2    2.68    2.38   0
   7  -7   2    4.54    2.32   0
   7  -7   2    4.00    2.07   0
  -7   7   2    5.23    1.77   0
   7   7  -2    3.95    2.03   0
   7  -7   2    2.30    2.11   0
  -7  -7  -2    1.60    1.67   0
   8  -7  -2   12.99    2.57   0
   8   7   2    3.18    2.54   0
  -8  -7   2    7.27    2.34   0
   8  -7  -2    9.20    1.86   0
   8  -7   2    7.68    2.26   0
   8  -7   2    3.63    2.30   0
   8  -7   2   12.86    2.50   0
  -8  -7  -2    8.27    2.34   0
   8   7  -2    6.71    2.51   0
  -8   7   2   11.90    1.92   0
   0  -8   2    4.65    1.84   0
   0  -8   2    4.73    1.42   0
   0  -8  -2    4.66    1.43   0
   0   8   2    1.18    1.76   0
   0  -8  -2    3.15    1.84   0
   0  -8  -2    4.81    1.88   0
   0  -8   2    3.13    1.80   0
   1  -8  -2    8.41    1.86   0
  -1  -8   2    7.52    1.78   0
   1  -8  -2    6.94    1.89   0
   1  -8  -2   12.76    1.99   0
  -1  -8   2    9.42    1.78   0
  -1  -8   2    7.21    1.74   0
  -1   8  -2   10.35    1.99   0
  -1  -8   2    7.20    1.93   0
   1  -8   2   12.09    1.86   0
  -1  -8  -2   11.08    1.89   0
  -1  -8  -2    8.82    1.45   0
  -1  -8  -2    9.80    1.77   0
   1  -8   2   15.18    2.01   0
  -1   8   2    8.09    1.85   0
  -1  -8  -2   12.55    1.85   0
   1  -8   2   11.43    1.94   0
  -2  -8   2   15.16    1.84   0
  -2   8  -2   21.08    1.97   0
   2  -8  -2   15.85    1.48   0
   2  -8  -2   15.01    1.48   0
  -2  -8   2   15.84    1.84   0
  -2  -8   2   18.12    1.82   0
  -2  -8   2   13.90    1.85   0
   2  -8  -2   15.44    2.28   0
  -2  -8  -2   18.15    1.47   0
  -2  -8  -2   23.44    1.88   0
   2  -8   2   22.41    1.54   0
   2  -8   2   24.04    1.94   0
  -2   8   2   15.69    2.20   0
  -2  -8  -2   17.77    1.90   0
  -2  -8  -2   17.70    1.46   0
   2  -8   2   22.86    1.52   0
  -3  -8   2   26.14    2.00   0
   3  -8  -2   24.77    2.05   0
   3  -8  -2   27.38    1.98   0
  -3   8  -2   28.71    2.09   0
  -3  -8   2   23.68    2.08   0
  -3  -8   2   23.28    2.16   0
  -3  -8   2   22.70    1.85   0
   3  -8  -2   23.17    1.48   0
   3  -8   2   33.38    2.08   0
  -3  -8  -2   27.29    1.95   0
   3  -8   2   33.68    1.88   0
  -3   8   2   24.64    1.96   0
   3  -8   2   29.04    1.50   0
  -3  -8  -2   31.15    2.01   0
  -3  -8  -2   30.59    2.15   0
  -3  -8  -2   31.00    1.91   0
  -4   8  -2    6.27    2.03   0
  -4  -8   2   15.01    2.12   0
   4  -8  -2   13.39    1.84   0
   4  -8  -2   12.48    1.80   0
  -4  -8   2   12.23    2.12   0
  -4  -8   2   11.10    2.07   0
   4  -8  -2   13.46    1.58   0
  -4  -8   2   10.74    2.18   0
   4  -8   2    8.08    1.91   0
  -4  -8  -2    5.78    2.08   0
  -4  -8  -2    5.35    2.02   0
  -4   8   2   12.08    2.07   0
  -4  -8  -2    4.78    2.06   0
  -4  -8  -2    6.04    2.07   0
   4  -8   2    7.08    1.39   0
   4  -8   2    6.64    1.96   0
   5  -8  -2    5.61    2.04   0
  -5  -8   2    6.56    2.16   0
  -5   8  -2    3.89    2.03   0
   5  -8  -2    3.62    1.51   0
  -5  -8   2    2.43    2.02   0
  -5  -8   2    2.53    2.19   0
   5  -8  -2    6.39    2.07   0
  -5  -8   2    6.02    2.60   0
   5  -8   2    6.39    2.05   0
   5  -8   2    6.29    2.11   0
   5  -8   2    6.14    2.04   0
  -5  -8  -2    2.69    2.10   0
  -5   8   2    7.19    1.58   0
  -5  -8  -2    4.48    2.19   0
  -5  -8  -2    5.92    2.52   0
  -5  -8  -2    5.99    2.56   0
  -6  -8   2    6.22    2.28   0
  -6   8  -2    4.85    2.01   0
   6  -8  -2    6.24    2.07   0
  -6  -8   2    5.92    5.10   0
   6  -8  -2    7.32    2.34   0
   6  -8  -2    3.95    2.30   0
  -6  -8   2    5.55    4.92   0
  -6   8   2    3.02    1.70   0
   6  -8   2    5.28    2.14   0
   6  -8   2    5.16    2.20   0
   6  -8   2    5.42    2.15   0
  -6  -8  -2    4.79    1.77   0
   7  -8  -2    0.11    1.76   0
  -7  -8   2    2.59    2.26   0
   7  -8  -2    1.48    1.69   0
  -7   8  -2    3.39    2.15   0
   7   8   2    0.69    2.09   0
   7  -8  -2    2.82    2.18   0
   7   8  -2    0.14    2.21   0
   7  -8   2    1.18    2.38   0
   7  -8   2    0.45    2.12   0
  -7  -8  -2   -1.30    2.16   0
   7  -8   2    1.92    2.40   0
  -7   8   2   -0.73    2.16   0
   0  -9  -2    2.36    2.10   0
   0  -9  -2    3.56    2.04   0
   0  -9   2    5.16    1.82   0
   0  -9   2    4.28    2.02   0
   0  -9   2    3.81    1.56   0
   0  -9   2    3.12    1.57   0
   0  -9  -2    4.04    2.09   0
  -1  -9   2  114.95    2.56   0
  -1  -9   2  126.85    2.57   0
  -1  -9   2  108.26    2.61   0
  -1   9  -2   85.45    2.49   0
   1  -9  -2  111.48    2.28   0
   1  -9  -2  108.38    2.44   0
  -1  -9   2  106.79    2.74   0
   1  -9  -2  117.20    2.34   0
  -1  -9  -2   87.55    2.38   0
  -1  -9  -2   97.11    2.36   0
   1  -9   2  101.86    2.35   0
  -1  -9  -2   80.92    2.02   0
   1  -9   2   90.53    2.36   0
  -1  -9  -2   94.23    1.99   0
  -1   9   2   96.79    2.41   0
   1  -9   2  101.01    2.57   0
  -2  -9   2   39.74    2.34   0
   2  -9  -2   39.65    1.70   0
  -2  -9   2   40.14    1.98   0
  -2   9  -2   38.95    2.45   0
  -2  -9   2   38.04    2.28   0
   2  -9  -2   35.99    1.57   0
  -2  -9   2   42.18    1.74   0
   2  -9  -2   41.15    2.00   0
   2  -9   2   49.01    1.88   0
  -2  -9  -2   42.77    2.04   0
  -2  -9  -2   51.26    2.24   0
  -2  -9  -2   43.39    2.30   0
  -2  -9  -2   42.18    2.31   0
  -2   9   2   33.66    2.03   0
   2  -9   2   48.16    2.00   0
   2  -9   2   43.10    1.60   0
  -3  -9   2   28.33    2.32   0
   3  -9  -2   23.51    1.60   0
  -3  -9   2   24.27    2.03   0
  -3   9  -2   23.24    1.63   0
   3  -9  -2   26.15    1.66   0
  -3  -9   2   20.04    2.06   0
  -3  -9   2   23.98    2.09   0
   3  -9  -2   22.47    2.06   0
  -3  -9  -2   24.38    2.25   0
  -3  -9  -2   21.19    2.05   0
   3  -9   2   22.80    1.59   0
   3  -9   2   25.62    2.25   0
  -3  -9  -2   21.61    2.35   0
  -3  -9  -2   22.89    2.08   0
  -3   9   2   19.69    2.05   0
   3  -9   2   23.44    2.05   0
  -4   9  -2   13.19    2.02   0
  -4  -9   2   16.28    2.28   0
  -4  -9   2   17.97    2.11   0
   4  -9  -2   13.91    2.06   0
   4  -9  -2   16.02    2.22   0
  -4  -9   2   17.46    2.31   0
  -4  -9   2   15.91    2.39   0
   4  -9  -2   14.34    2.07   0
  -4  -9  -2   18.54    2.44   0
   4  -9   2   15.55    2.09   0
  -4  -9  -2   18.20    2.21   0
  -4  -9  -2   17.10    2.22   0
   4  -9   2   21.34    2.05   0
  -4  -9  -2   18.19    2.06   0
   4  -9   2   17.78    1.89   0
  -4   9   2   13.89    2.16   0
   5  -9  -2    3.60    1.95   0
  -5  -9   2    1.48    2.32   0
   5  -9  -2    0.58    2.20   0
  -5   9  -2    0.87    1.72   0
   5  -9  -2    1.28    1.53   0
  -5  -9   2    0.76    2.44   0
  -5  -9   2    0.78    2.30   0
  -5  -9   2    0.91    2.54   0
  -5  -9  -2    1.55    2.53   0
   5  -9   2    1.40    2.32   0
  -5  -9  -2   -0.17    2.17   0
  -5   9   2    0.28    1.61   0
   5  -9   2    2.00    2.08   0
   5  -9   2    1.12    1.94   0
  -5  -9  -2    0.87    2.19   0
  -5  -9  -2   -0.43    1.99   0
   6  -9  -2    2.43    2.17   0
  -6  -9   2    4.81    3.40   0
  -6  -9   2    1.47    2.28   0
   6  -9  -2    4.56    2.15   0
  -6  -9   2    0.81    2.41   0
  -6  -9   2    3.81    3.41   0
  -6   9  -2    4.74    2.27   0
   6  -9  -2    5.32    2.42   0
  -6   9   2    4.48    2.14   0
  -6  -9  -2    2.37    2.36   0
  -6  -9  -2    6.61    3.62   0
   6  -9   2    6.86    1.90   0
  -6  -9  -2    5.51    2.47   0
   6  -9   2    3.32    2.46   0
  -6  -9  -2    5.02    3.20   0
   6  -9   2    6.32    2.23   0
   0 -10   2    6.64    2.27   0
   0 -10  -2    4.59    2.17   0
   0 -10   2    8.77    2.03   0
   0 -10  -2    3.34    2.21   0
   0 -10   2    6.86    2.02   0
   0 -10   2    4.80    2.06   0
   0 -10  -2    6.31    2.16   0
   0 -10  -2    4.97    2.08   0
   1 -10  -2   31.74    2.19   0
   1 -10  -2   37.24    2.17   0
   1 -10  -2   34.68    1.78   0
  -1  10  -2   31.08    2.46   0
  -1 -10   2   37.15    1.77   0
  -1 -10   2   32.63    2.10   0
  -1 -10   2   31.08    2.21   0
  -1 -10   2   32.44    2.36   0
  -1 -10  -2   36.99    2.32   0
  -1 -10  -2   41.06    2.16   0
   1 -10   2   44.45    2.33   0
  -1 -10  -2   33.94    2.13   0
   1 -10   2   44.00    2.51   0
  -1  10   2   31.95    2.36   0
  -1 -10  -2   41.33    2.34   0
   1 -10   2   43.15    2.30   0
   2 -10  -2    4.95    2.23   0
  -2  10  -2    4.95    2.09   0
  -2 -10   2    8.22    2.13   0
  -2 -10   2    5.11    2.20   0
  -2 -10   2    5.82    1.97   0
  -2 -10   2    4.36    2.30   0
   2 -10  -2    8.06    2.21   0
   2 -10  -2    5.47    1.68   0
  -2 -10  -2    5.65    1.57   0
  -2 -10  -2    6.87    1.58   0
   2 -10   2    7.91    2.26   0
  -2  10   2    5.35    2.28   0
   2 -10   2    9.52    2.19   0
  -2 -10  -2    3.16    1.99   0
   2 -10   2    7.03    2.07   0
  -2 -10  -2    5.06    1.61   0
  -3 -10   2   16.58    2.06   0
   3 -10  -2   14.05    2.38   0
  -3 -10   2   19.87    2.23   0
   3 -10  -2   16.58    1.63   0
   3 -10  -2   15.65    2.23   0
  -3 -10   2   14.67    2.43   0
  -3  10  -2   15.62    2.10   0
  -3 -10   2   16.75    2.44   0
   3 -10   2   18.42    1.66   0
  -3 -10  -2   19.84    2.27   0
   3 -10   2   15.01    2.15   0
  -3 -10  -2   19.84    2.03   0
  -3 -10  -2   15.31    2.25   0
  -3  10   2   14.32    2.17   0
  -3 -10  -2   15.46    2.20   0
   3 -10   2   19.22    2.36   0
  -4 -10   2    0.75    2.34   0
   4 -10  -2    0.90    1.54   0
  -4 -10   2    1.15    2.45   0
  -4 -10   2   -0.68    2.14   0
   4 -10  -2    4.18    2.32   0
   4 -10  -2   -2.07    1.97   0
  -4  10  -2    3.35    2.32   0
  -4 -10   2    2.10    2.36   0
  -4 -10  -2   -0.47    1.67   0
   4 -10   2    2.32    1.55   0
  -4 -10  -2    2.16    2.36   0
   4 -10   2   -0.48    2.15   0
   4 -10   2    2.54    1.55   0
  -4 -10  -2    1.80    2.13   0
  -4  10   2    3.09    2.32   0
  -4 -10  -2    3.66    2.20   0
  -5 -10   2    0.37    2.23   0
  -5 -10   2    2.78    2.90   0
  -5 -10   2    2.63    2.91   0
   5 -10  -2    3.00    1.85   0
   5 -10  -2    5.45    2.26   0
  -5 -10   2    1.77    2.40   0
  -5  10  -2    1.71    2.21   0
   5 -10  -2    6.08    2.37   0
  -5  10   2    3.03    1.87   0
  -5 -10  -2    2.33    2.58   0
   5 -10   2    2.80    2.19   0
  -5 -10  -2    1.66    2.50   0
   5 -10   2    0.70    1.81   0
  -5 -10  -2    1.64    2.20   0
  -5 -10  -2    3.22    2.88   0
   5 -10   2    1.65    2.25   0
   0 -11  -2   15.73    2.31   0
   0 -11  -2    9.98    1.80   0
   0 -11   2    9.94    2.49   0
   0 -11   2   13.32    2.46   0
   0 -11  -2   10.34    2.37   0
   0 -11  -2   10.95    2.09   0
   0 -11   2   14.45    2.19   0
   0 -11   2   15.88    2.10   0
  -1 -11   2   21.85    2.63   0
  -1 -11   2   20.09    2.58   0
   1 -11  -2   27.39    2.18   0
  -1 -11   2   25.34    1.93   0
   1 -11  -2   25.49    2.29   0
   1 -11  -2   26.59    1.85   0
  -1 -11   2   30.36    1.92   0
   1 -11   2   37.39    2.46   0
  -1 -11  -2   27.62    2.49   0
  -1 -11  -2   22.57    2.17   0
  -1 -11  -2   24.91    2.27   0
   1 -11   2   27.21    2.45   0
  -1 -11  -2   27.29    2.52   0
   1 -11   2   22.37    2.28   0
   2 -11  -2   14.21    2.57   0
  -2 -11   2   13.63    2.67   0
   2 -11  -2   14.47    2.63   0
  -2 -11   2   14.07    2.60   0
  -2 -11   2   19.68    2.43   0
  -2  11  -2   15.10    2.27   0
  -2 -11   2   19.18    2.37   0
   2 -11  -2   14.25    2.26   0
   2 -11   2   21.85    2.30   0
  -2 -11  -2   17.30    2.22   0
  -2 -11  -2   19.39    1.76   0
   2 -11   2   19.03    2.50   0
  -2 -11  -2   13.71    1.83   0
   2 -11   2   16.53    2.55   0
  -2  11   2   13.00    1.84   0
  -2 -11  -2   18.59    2.31   0
  -3 -11   2    5.77    1.92   0
  -3 -11   2    4.19    2.46   0
  -3 -11   2    4.76    2.23   0
   3 -11  -2    4.38    2.33   0
  -3  11  -2    3.70    2.57   0
   3 -11  -2    7.07    2.22   0
   3 -11  -2    4.24    2.50   0
  -3 -11   2    3.89    2.56   0
   3 -11   2    3.22    2.23   0
  -3 -11  -2    0.36    1.81   0
   3 -11   2    3.91    2.58   0
   3 -11   2    3.52    2.39   0
  -3 -11  -2    2.11    2.49   0
  -3  11   2    3.69    2.44   0
  -3 -11  -2    3.03    2.22   0
  -3 -11  -2    2.51    2.23   0
   1   0   3  232.53    4.35   0
  -1   0   3  174.32    3.93   0
  -1   0   3  213.62    4.17   0
  -1   0  -3  238.36    4.64   0
  -1   0  -3  234.93    4.36   0
   1   0  -3  219.39    4.17   0
   1   0   3  223.68    4.64   0
   1   0  -3  184.54    4.48   0
  -2   0  -3  229.35    3.31   0
  -2   0   3  184.62    3.64   0
  -2   0   3  197.54    4.04   0
   2   0   3  246.13    4.40   0
   2   0  -3  199.38    3.61   0
  -2   0  -3  225.77    4.25   0
   2   0  -3  188.57    3.64   0
   2   0   3  220.47    3.30   0
  -3   0  -3  162.69    2.92   0
  -3   0  -3  136.25    3.27   0
  -3   0   3  134.31    2.86   0
  -3   0   3  123.25    3.17   0
   3   0  -3  147.54    3.27   0
   3   0   3  141.04    2.36   0
   3   0   3  154.13    3.31   0
   3   0  -3  127.42    2.35   0
   4   0   3    3.49    1.74   0
  -4   0  -3    2.38    1.92   0
   4   0  -3    6.36    2.00   0
  -4   0  -3    3.24    1.80   0
  -4   0   3    3.16    2.02   0
   4   0  -3    4.24    2.16   0
  -4   0   3    5.14    1.88   0
   4   0   3    4.55    1.89   0
   5   0   3   21.51    1.98   0
  -5   0   3   17.16    1.87   0
   5   0  -3   18.86    1.82   0
   5   0   3   19.02    1.39   0
  -5   0  -3   18.29    2.17   0
  -5   0  -3   20.80    1.54   0
   5   0  -3   20.10    2.01   0
   5   0  -3   13.85    1.91   0
   6   0   3    4.96    1.92   0
   6   0  -3    9.13    2.30   0
   6   0   3    5.82    2.33   0
   6   0  -3    8.61    1.74   0
   6   0  -3    4.57    1.97   0
  -6   0   3    6.65    1.32   0
  -6   0  -3    5.91    1.40   0
   6   0   3    8.91    1.83   0
   7   0  -3   52.60    2.33   0
  -7   0  -3   56.72    2.10   0
   7   0  -3   71.97    1.78   0
   7   0   3   55.66    2.73   0
   7   0   3   57.28    1.63   0
  -7   0   3   66.13    2.21   0
   7   0   3   45.19    2.31   0
   7   0  -3   72.64    2.88   0
   8   0  -3   17.48    2.61   0
   8   0   3   18.37    2.63   0
   8   0   3   16.37    1.52   0
   8   0  -3   19.30    2.08   0
   8   0  -3   13.49    2.51   0
   8   0   3   13.65    2.24   0
  -8   0   3   13.71    1.60   0
  -8   0  -3   12.01    1.56   0
   9   0   3   84.21    3.45   0
  -9   0  -3   79.99    2.29   0
   9   0   3   79.55    1.82   0
  -9   0   3   68.37    2.05   0
   9   0  -3   59.20    3.22   0
   9   0   3   70.77    3.27   0
   9   0  -3   72.92    3.53   0
   9   0  -3   79.99    2.00   0
 -10   0   3    0.20    1.78   0
  10   0  -3    0.10    1.84   0
  10   0   3    0.21    1.89   0
   0  -1  -3  571.20    6.29   0
   0  -1   3  599.38   11.79   0
   0   1   3  679.94    6.47   0
   0  -1   3  773.45    7.27   0
   0   1  -3  757.30    7.06   0
   0   1  -3  692.55   12.06   0
   0   1   3  554.76    6.19   0
   0  -1  -3  854.93    7.50   0
   1  -1  -3  887.67    6.90   0
   1  -1  -3  720.21    6.03   0
   1   1   3  681.74    5.82   0
  -1  -1   3 1043.32    8.94   0
  -1   1  -3  841.71    7.46   0
  -1  -1   3  756.60    9.22   0
   1   1   3  869.11    8.37   0
  -1   1  -3  818.22    6.69   0
   1  -1   3  844.05    6.82   0
  -1  -1  -3  783.98    6.47   0
  -1  -1  -3 1076.88    8.82   0
  -1   1   3  754.43    6.42   0
   1  -1   3  762.75    6.95   0
  -1   1   3  777.50    6.56   0
   1   1  -3  702.05    8.98   0
   1   1  -3  939.97    7.89   0
  -2  -1   3  116.18    3.23   0
  -2   1  -3  118.55    3.17   0
  -2   1  -3  124.42    2.60   0
   2  -1  -3   99.62    2.52   0
   2   1   3  146.93    4.37   0
  -2  -1   3  149.56    4.29   0
   2   1   3  126.84    3.00   0
   2  -1  -3  110.71    3.02   0
   2  -1   3  129.75    3.21   0
  -2  -1  -3  137.78    3.18   0
   2  -1   3  120.88    2.70   0
  -2   1   3  104.54    3.03   0
   2   1  -3  114.36    2.75   0
  -2   1   3  105.83    3.08   0
   2   1  -3  138.25    4.23   0
  -2  -1  -3  158.31    4.20   0
  -3  -1   3   66.35    2.96   0
   3   1   3   76.11    2.48   0
   3  -1  -3   70.60    2.49   0
  -3   1  -3   78.80    2.42   0
   3   1   3   81.69    3.25   0
   3  -1  -3   64.92    1.91   0
  -3  -1   3   71.10    2.68   0
  -3   1  -3   66.75    2.54   0
   3   1  -3   75.70    2.60   0
  -3   1   3   58.96    2.46   0
   3  -1   3   82.60    2.54   0
   3  -1   3   73.22    2.18   0
  -3  -1  -3   82.10    2.55   0
   3   1  -3   88.98    4.01   0
  -3   1   3   62.85    1.93   0
  -3  -1  -3   74.73    3.42   0
  -4  -1   3  546.82    5.96   0
  -4   1  -3  583.94    4.61   0
   4  -1  -3  694.89    4.21   0
  -4   1  -3  689.95    3.93   0
  -4  -1   3  664.84    4.16   0
   4   1   3  661.63    3.88   0
   4  -1  -3  607.39    4.47   0
   4   1   3  767.97    7.33   0
   4   1  -3  890.28    7.44   0
  -4   1   3  643.49    4.16   0
  -4  -1  -3  581.41    6.32   0
  -4  -1  -3  724.59    4.29   0
   4   1  -3  705.21    4.19   0
   4  -1   3  613.67    3.70   0
  -4   1   3  568.44    4.54   0
   4  -1   3  652.25    4.79   0
  -5  -1   3    1.54    1.98   0
  -5   1  -3    0.37    1.82   0
   5   1   3    0.77    1.39   0
   5  -1  -3    0.41    1.79   0
   5  -1  -3    2.24    1.69   0
  -5   1  -3    0.30    1.31   0
   5  -1  -3    0.79    1.79   0
   5   1   3    0.75    2.29   0
   5   1  -3    1.72    1.38   0
  -5   1   3    2.12    1.39   0
  -5  -1  -3    0.53    2.20   0
   5  -1   3    1.04    1.93   0
   5   1  -3    2.58    2.34   0
   5  -1   3    0.16    1.64   0
  -5  -1  -3    0.68    1.83   0
   5   1  -3    1.02    2.24   0
   6  -1  -3  160.60    2.45   0
  -6   1  -3  163.22    2.55   0
   6   1   3  182.47    4.11   0
  -6  -1   3  154.44    2.35   0
   6   1   3  138.45    3.63   0
   6  -1  -3  152.39    2.91   0
   6  -1  -3  125.82    2.75   0
   6   1   3  168.70    2.45   0
   6  -1   3  175.36    2.61   0
   6  -1   3  162.19    2.93   0
   6   1  -3  197.82    4.27   0
   6   1  -3  120.44    3.42   0
  -6   1   3  140.18    2.08   0
   6   1  -3  160.31    2.10   0
   6  -1   3  130.40    2.77   0
  -6  -1  -3  173.04    2.49   0
   7  -1  -3    5.93    1.34   0
   7   1   3    2.75    2.48   0
   7   1   3    4.93    1.92   0
  -7  -1   3    3.12    1.75   0
   7   1   3    3.41    2.65   0
  -7   1  -3    3.60    1.87   0
   7  -1  -3    2.76    1.70   0
   7  -1  -3    3.33    1.90   0
  -7  -1  -3    2.83    1.44   0
   7   1  -3    5.00    2.90   0
   7   1  -3    2.92    2.58   0
   7  -1   3    4.34    1.89   0
   7   1  -3    4.20    1.79   0
   7  -1   3    5.40    1.86   0
  -7   1   3    4.47    1.84   0
   7  -1   3    2.59    1.85   0
   8  -1  -3   18.41    2.14   0
   8   1   3   23.38    3.56   0
  -8  -1   3   20.33    2.14   0
   8   1   3   25.54    2.10   0
  -8   1  -3   21.19    1.60   0
   8  -1  -3   22.34    1.50   0
   8   1   3   21.00    3.42   0
   8  -1  -3   23.41    2.22   0
   8   1  -3   20.60    3.14   0
  -8  -1  -3   22.21    1.55   0
   8  -1   3   18.14    2.16   0
  -8   1   3   21.16    1.92   0
   8   1  -3   25.60    2.11   0
   8  -1   3   22.22    2.19   0
   8   1  -3   23.52    3.54   0
   8  -1   3   21.02    1.94   0
  -9   1  -3    7.00    1.49   0
   9  -1  -3    0.92    1.74   0
  -9  -1   3    3.88    1.64   0
   9  -1  -3    2.73    2.31   0
   9   1   3    6.71    1.73   0
   9  -1  -3    4.21    2.37   0
  -9  -1  -3    3.37    2.17   0
   9  -1   3    2.25    1.57   0
  -9   1   3    3.37    2.07   0
   9  -1   3    2.89    2.19   0
   9   1  -3    3.43    2.23   0
   9  -1   3    5.83    2.32   0
   0  -2  -3  380.93    4.68   0
   0   2  -3  346.54    7.68   0
   0  -2  -3  332.78    3.98   0
   0   2  -3  370.94    4.26   0
   0   2   3  338.40    4.07   0
   0   2   3  342.51    4.12   0
   0  -2   3  347.50    4.14   0
   0  -2   3  339.16    7.81   0
  -1   2  -3  785.98    5.38   0
   1   2   3  760.84    5.73   0
   1  -2  -3  895.92    5.95   0
   1  -2  -3  759.65    5.38   0
  -1  -2   3 1008.80    7.56   0
  -1  -2   3  838.63   10.46   0
   1   2   3  783.62    6.81   0
  -1   2  -3  841.34    7.10   0
  -1   2   3  672.57    4.98   0
   1  -2   3  853.40    7.23   0
  -1   2   3  716.48    5.20   0
   1   2  -3  816.23   10.65   0
  -1  -2  -3  918.57    7.20   0
   1   2  -3  908.46    7.06   0
  -1  -2  -3  824.60    6.12   0
   1  -2   3  789.63    5.41   0
  -2  -2   3  421.30    5.08   0
   2   2   3  433.17    5.68   0
   2  -2  -3  377.11    3.99   0
   2  -2  -3  335.01    3.39   0
  -2   2  -3  457.42    4.43   0
  -2  -2   3  514.43    6.13   0
  -2   2  -3  397.78    4.09   0
   2   2   3  412.02    4.27   0
   2   2  -3  427.93    5.43   0
  -2   2   3  346.77    3.43   0
  -2  -2  -3  422.23    3.85   0
   2  -2   3  456.86    4.44   0
   2  -2   3  401.76    3.75   0
  -2  -2  -3  558.36    6.37   0
  -2   2   3  332.15    3.46   0
   2   2  -3  401.41    4.95   0
   3  -2  -3  285.55    3.06   0
  -3   2  -3  278.87    3.05   0
  -3   2  -3  315.59    3.09   0
  -3  -2   3  360.88    3.92   0
  -3  -2   3  433.87    6.47   0
   3   2   3  323.28    5.80   0
   3  -2  -3  328.59    3.37   0
   3   2   3  347.08    3.56   0
  -3  -2  -3  363.15    3.30   0
   3   2  -3  342.70    3.51   0
   3  -2   3  318.80    3.54   0
  -3   2   3  291.61    3.38   0
  -3  -2  -3  423.75    6.52   0
   3  -2   3  322.82    3.11   0
   3   2  -3  388.97    5.81   0
  -3   2   3  287.82    2.90   0
   4  -2  -3  319.42    3.36   0
   4   2   3  333.10    2.93   0
  -4  -2   3  304.77    6.01   0
   4   2   3  347.62    6.92   0
  -4   2  -3  353.49    3.33   0
   4  -2  -3  340.41    3.20   0
  -4  -2   3  354.10    3.57   0
  -4   2  -3  300.05    3.34   0
   4  -2   3  327.35    3.48   0
   4   2  -3  389.60    6.38   0
   4  -2   3  340.40    2.89   0
   4   2  -3  366.69    3.59   0
  -4   2   3  306.91    3.11   0
  -4  -2  -3  368.20    3.39   0
  -4  -2  -3  309.49    6.22   0
   5  -2  -3  171.51    2.38   0
  -5  -2   3  230.42    2.86   0
   5   2   3  205.16    2.60   0
  -5   2  -3  170.41    2.59   0
  -5   2  -3  197.84    2.32   0
   5  -2  -3  206.17    2.84   0
   5   2   3  164.61    7.71   0
   5  -2  -3  229.31    2.81   0
   5   2   3  171.32    6.81   0
   5  -2   3  217.69    2.61   0
  -5  -2  -3  208.76    2.38   0
   5   2  -3  147.19    5.45   0
  -5   2   3  196.13    2.26   0
   5   2  -3  215.35    2.44   0
   5  -2   3  190.63    2.78   0
   5   2  -3  248.00    6.54   0
  -6  -2   3   67.05    2.11   0
   6   2   3   62.15    1.67   0
   6  -2  -3   63.22    1.73   0
   6  -2  -3   61.02    2.16   0
  -6   2  -3   56.56    2.19   0
   6  -2  -3   49.21    2.15   0
   6  -2   3   64.53    2.23   0
   6  -2   3   45.72    2.15   0
  -6  -2  -3   61.81    1.71   0
   6  -2   3   56.67    2.19   0
  -6   2   3   50.47    1.65   0
   6   2  -3   68.42    2.08   0
  -7   2  -3   29.85    1.98   0
   7  -2  -3   18.50    1.97   0
  -7  -2   3   21.75    2.10   0
   7  -2  -3   22.52    1.48   0
   7   2   3   28.13    1.57   0
   7  -2  -3   21.75    1.87   0
  -7  -2  -3   30.24    1.59   0
   7  -2   3   28.69    1.90   0
  -7   2   3   19.92    1.50   0
   7   2  -3   26.16    1.96   0
   7  -2   3   28.24    1.91   0
   7  -2   3   22.15    1.92   0
  -8   2  -3   11.86    2.05   0
  -8  -2   3   17.96    2.06   0
   8  -2  -3   15.14    2.01   0
   8  -2  -3   16.35    2.15   0
   8  -2  -3   24.25    2.09   0
   8   2   3   14.12    1.96   0
  -8   2   3   19.77    2.10   0
   8  -2   3   13.23    2.02   0
   8  -2   3   13.27    2.21   0
   8   2  -3   23.14    2.02   0
   8  -2   3   13.10    1.45   0
  -8  -2  -3   14.33    2.05   0
   9  -2  -3   21.89    2.30   0
  -9  -2   3   24.80    1.75   0
   9   2   3   23.41    2.42   0
   9  -2  -3   17.96    2.22   0
   9  -2  -3   19.43    2.37   0
  -9   2  -3   24.10    1.69   0
   9   2  -3   21.81    2.27   0
  -9  -2  -3   23.75    2.27   0
   9  -2   3   20.66    2.53   0
  -9   2   3   17.30    2.13   0
   9  -2   3   25.29    1.99   0
   9  -2   3   19.97    2.54   0
   0  -3  -3  233.67    3.51   0
   0  -3   3  220.56    3.01   0
   0   3   3  239.04    3.49   0
   0   3  -3  232.78    3.06   0
   0   3  -3  242.03    4.96   0
   0  -3   3  247.80    5.14   0
   0  -3  -3  255.78    3.61   0
   0   3   3  234.48    3.50   0
  -1   3  -3   14.16    2.22   0
  -1  -3   3   13.50    2.45   0
   1  -3  -3   14.24    2.27   0
  -1  -3   3   13.68    2.95   0
   1  -3  -3   15.07    2.27   0
  -1  -3   3   14.73    2.29   0
  -1   3  -3    7.83    1.58   0
   1   3   3    7.11    1.68   0
  -1   3   3   15.34    2.25   0
   1  -3   3    7.38    2.17   0
  -1  -3  -3   20.58    2.41   0
   1  -3   3   14.84    2.25   0
  -1  -3  -3    9.92    1.75   0
  -1   3   3   10.16    1.61   0
  -1  -3  -3   26.00    1.81   0
   1   3  -3   12.60    2.05   0
  -2  -3   3  139.48    3.21   0
   2  -3  -3  115.63    2.19   0
  -2   3  -3  131.55    2.46   0
  -2   3  -3  122.71    2.23   0
  -2  -3   3  142.78    3.18   0
   2   3   3  108.42    3.00   0
   2  -3  -3  116.33    2.21   0
   2   3   3  112.27    3.03   0
   2  -3   3  120.08    2.37   0
   2   3  -3  126.05    3.25   0
  -2   3   3  124.04    2.59   0
  -2  -3  -3  152.78    3.27   0
  -2  -3  -3  126.69    2.39   0
  -2   3   3  110.03    2.15   0
   2  -3   3  126.74    2.25   0
   2   3  -3  121.19    2.99   0
   3   3   3  542.99    6.14   0
  -3  -3   3  838.01    5.62   0
   3   3   3  643.30    4.33   0
  -3  -3   3  996.37    8.56   0
   3  -3  -3  634.13    3.94   0
   3  -3  -3  709.05    3.99   0
  -3   3  -3  657.38    4.09   0
  -3   3  -3  609.63    4.11   0
  -3  -3  -3  729.97    4.52   0
  -3   3   3  669.10    4.22   0
   3   3  -3  732.65    6.80   0
   3  -3   3  734.20    4.59   0
   3   3  -3  781.33    5.54   0
   3  -3   3  589.49    3.80   0
  -3   3   3  709.67    4.25   0
  -3  -3  -3  779.64    7.12   0
  -4  -3   3  171.96    5.18   0
  -4  -3   3  156.34    2.77   0
   4  -3  -3  138.61    2.16   0
   4  -3  -3  110.59    2.02   0
  -4   3  -3  151.30    2.60   0
   4  -3  -3  129.66    2.53   0
  -4   3  -3  172.95    2.67   0
   4   3   3  162.30    2.24   0
   4   3   3  135.25    5.00   0
  -4  -3  -3  206.90    5.77   0
   4  -3   3  176.91    2.27   0
   4   3  -3  153.12    2.68   0
   4  -3   3  152.82    2.20   0
  -4  -3  -3  191.35    2.34   0
   4   3  -3  131.32    4.39   0
  -4   3   3  124.76    2.03   0
   5  -3  -3   39.57    1.94   0
  -5  -3   3   45.34    2.03   0
   5   3   3   35.35    1.57   0
   5  -3  -3   42.47    1.60   0
   5  -3  -3   30.40    1.45   0
  -5   3  -3   33.45    1.59   0
  -5  -3  -3   39.25    1.62   0
   5  -3   3   33.90    1.60   0
   5  -3   3   28.19    1.44   0
  -5   3   3   35.55    1.96   0
   5   3  -3   41.32    1.56   0
  -6  -3   3    6.24    1.83   0
   6  -3  -3    4.20    1.36   0
   6  -3  -3    2.63    1.83   0
  -6   3  -3    4.43    2.01   0
   6   3   3    7.06    1.40   0
   6  -3  -3    4.12    1.89   0
  -6   3   3    4.92    1.40   0
  -6  -3  -3    9.48    1.80   0
   6  -3   3    7.76    1.94   0
   6  -3   3   11.27    2.03   0
   6  -3   3    6.65    1.83   0
   6   3  -3    4.11    1.85   0
   7  -3  -3   44.03    2.07   0
   7   3   3   35.26    1.52   0
  -7  -3   3   42.50    2.21   0
  -7   3  -3   33.90    1.87   0
   7  -3  -3   35.73    2.19   0
   7  -3  -3   38.12    2.23   0
   7  -3   3   41.33    2.00   0
   7   3  -3   44.75    2.13   0
  -7  -3  -3   38.20    2.06   0
  -7   3   3   37.34    2.06   0
   7  -3   3   36.21    2.03   0
   7  -3   3   34.23    2.14   0
   8  -3  -3    6.45    2.29   0
   8  -3  -3    6.23    2.09   0
   8  -3  -3    9.02    1.50   0
  -8   3  -3    9.70    1.87   0
  -8  -3   3    8.67    2.04   0
   8   3   3    8.83    1.49   0
  -8  -3  -3    6.73    1.93   0
   8  -3   3    5.76    1.65   0
  -8   3   3    8.98    1.89   0
   8   3  -3    9.12    2.08   0
   8  -3   3    5.98    2.29   0
   8  -3   3    8.56    1.93   0
   9  -3  -3    1.15    2.09   0
  -9   3  -3    0.40    1.68   0
   9   3   3    0.01    2.30   0
   9  -3  -3    1.35    2.19   0
  -9  -3   3    2.84    2.22   0
   9  -3  -3    0.75    2.12   0
   9  -3   3    2.42    2.11   0
   9  -3   3    2.63    1.66   0
   9  -3   3    0.55    2.12   0
   9   3  -3    1.47    1.60   0
  -9   3   3    3.88    2.17   0
  -9  -3  -3    1.62    1.70   0
   0  -4   3  937.98    7.12   0
   0  -4  -3  909.28    5.20   0
   0   4   3  911.48    5.25   0
   0  -4   3  974.11    5.05   0
   0  -4  -3  955.89    5.24   0
   0   4   3  909.31    5.09   0
   0   4  -3  916.28    7.13   0
   0   4  -3  934.13    5.17   0
   1   4   3   66.58    2.00   0
   1  -4  -3   60.89    1.88   0
  -1   4  -3   99.02    2.48   0
  -1  -4   3   77.78    3.24   0
  -1  -4   3   72.95    3.08   0
   1  -4  -3   59.39    1.83   0
  -1  -4   3   81.05    2.57   0
  -1   4  -3   73.61    2.48   0
  -1   4   3   66.99    1.92   0
   1  -4   3   71.72    1.90   0
  -1  -4  -3   91.61    2.63   0
  -1   4   3   71.21    2.31   0
   1   4  -3   69.26    2.47   0
  -1  -4  -3  101.07    2.61   0
  -1  -4  -3   76.31    2.07   0
   1  -4   3   70.96    2.53   0
   2  -4  -3  117.81    2.05   0
  -2   4  -3   98.66    1.93   0
   2   4   3  102.80    2.69   0
  -2  -4   3  154.19    2.99   0
  -2   4  -3  108.41    2.60   0
   2  -4  -3  112.14    2.08   0
  -2  -4   3  149.31    3.14   0
  -2   4   3  117.84    2.02   0
   2   4  -3  111.65    2.34   0
   2  -4   3  112.44    2.22   0
   2   4  -3  115.01    3.53   0
  -2  -4  -3  113.46    2.69   0
  -2   4   3  156.77    2.73   0
  -2  -4  -3  118.06    2.66   0
   2  -4   3  104.16    1.94   0
  -3   4  -3  157.46    2.56   0
   3   4   3  149.94    2.25   0
   3  -4  -3  179.51    2.63   0
   3  -4  -3  189.82    2.32   0
  -3   4  -3  174.84    2.77   0
  -3  -4   3  220.43    3.19   0
   3  -4  -3  193.88    2.70   0
  -3  -4   3  206.70    3.47   0
  -3  -4  -3  204.05    3.68   0
  -3   4   3  179.19    2.67   0
   3   4  -3  191.03    3.06   0
   3   4  -3  176.35    3.24   0
  -3  -4  -3  174.19    2.78   0
   3  -4   3  164.92    2.19   0
   3  -4   3  184.54    2.81   0
  -4  -4   3  171.33    2.75   0
   4  -4  -3  134.88    2.10   0
  -4   4  -3  123.73    2.05   0
  -4  -4   3  181.79    4.47   0
  -4   4  -3  147.00    2.42   0
   4   4   3  132.30    2.46   0
   4  -4  -3  142.74    2.01   0
   4  -4  -3  148.03    2.53   0
  -4   4   3  140.53    2.09   0
  -4  -4  -3  185.32    4.83   0
   4  -4   3  138.95    2.11   0
   4  -4   3  163.00    2.55   0
  -4  -4  -3  155.79    2.57   0
   4   4  -3  154.75    2.67   0
  -4  -4  -3  132.91    3.98   0
   5  -4  -3   33.49    1.57   0
   5   4   3   22.64    1.85   0
   5  -4  -3   34.94    1.89   0
  -5   4  -3   24.68    1.81   0
   5  -4  -3   29.44    1.44   0
  -5  -4   3   42.71    2.03   0
  -5   4   3   31.56    1.93   0
   5  -4   3   25.00    1.42   0
   5   4  -3   36.96    1.97   0
  -5  -4  -3   28.04    1.47   0
   5  -4   3   28.65    1.47   0
   6  -4  -3   41.36    1.62   0
   6  -4  -3   50.07    1.96   0
   6   4   3   39.46    1.95   0
  -6   4  -3   43.36    1.98   0
  -6  -4   3   54.47    2.17   0
   6  -4  -3   38.79    2.02   0
  -6  -4  -3   46.32    1.65   0
   6  -4   3   40.79    1.66   0
   6   4  -3   48.89    2.10   0
   6  -4   3   44.51    2.11   0
   6  -4   3   45.90    1.66   0
  -6   4   3   42.67    1.63   0
   7  -4  -3    2.35    1.93   0
  -7  -4   3    2.00    2.06   0
  -7   4  -3    3.64    1.38   0
   7  -4  -3    1.11    1.46   0
   7   4   3    2.42    1.49   0
   7  -4  -3    1.95    1.85   0
   7   4  -3    0.77    1.94   0
   7  -4   3    3.31    1.96   0
  -7   4   3    0.36    1.42   0
   7  -4   3    2.53    2.01   0
  -7  -4  -3    0.63    1.90   0
   7  -4   3    1.66    1.96   0
   8  -4  -3   57.61    2.46   0
   8  -4  -3   62.03    2.27   0
  -8   4  -3   52.26    1.79   0
   8  -4  -3   48.60    2.37   0
  -8  -4   3   60.96    2.47   0
   8   4   3   51.84    2.38   0
   8  -4   3   60.24    1.84   0
   8  -4   3   45.79    1.89   0
  -8  -4  -3   60.06    2.46   0
   8  -4   3   51.17    2.41   0
   8   4  -3   60.96    1.88   0
  -8   4   3   51.67    1.72   0
  -9   4  -3   -0.01    2.15   0
   9  -4  -3    0.53    1.67   0
   9  -4  -3    2.46    2.25   0
   9   4   3   -2.14    2.30   0
   9  -4  -3    1.99    2.17   0
  -9  -4   3    1.19    2.25   0
   9  -4   3    0.12    1.85   0
   9   4  -3   -2.00    2.19   0
   9  -4   3    0.49    2.09   0
  -9  -4  -3    1.54    2.38   0
  -9   4   3   -1.82    1.66   0
   9  -4   3   -1.60    2.19   0
   0   5  -3   73.95    2.30   0
   0  -5   3   77.16    2.52   0
   0  -5  -3   78.85    2.27   0
   0  -5  -3   71.70    1.89   0
   0   5   3   71.93    2.36   0
   0   5  -3   74.78    2.55   0
   0  -5   3   82.75    2.35   0
  -1  -5   3   18.28    1.52   0
   1  -5  -3   16.47    1.50   0
  -1   5  -3   24.84    2.05   0
  -1   5  -3   25.69    2.02   0
  -1  -5   3   19.19    2.11   0
  -1  -5   3   18.83    2.03   0
   1  -5  -3   15.90    1.48   0
   1  -5   3   18.31    1.92   0
  -1  -5  -3   22.37    1.62   0
  -1   5   3   20.32    1.93   0
   1  -5   3   14.49    1.99   0
  -1  -5  -3   19.75    2.10   0
  -1  -5  -3   23.44    1.61   0
   1   5  -3   20.34    2.03   0
  -2  -5   3   45.64    2.03   0
  -2   5  -3   37.24    1.60   0
   2  -5  -3   39.82    2.23   0
  -2   5  -3   37.57    2.09   0
   2  -5  -3   39.20    2.08   0
  -2  -5   3   43.92    2.15   0
  -2  -5   3   40.61    2.16   0
   2  -5  -3   37.12    1.59   0
  -2  -5  -3   36.29    1.59   0
   2  -5   3   40.89    2.01   0
   2   5  -3   36.89    1.61   0
  -2  -5  -3   34.58    1.57   0
  -2   5   3   34.89    1.57   0
  -2  -5  -3   39.43    1.63   0
  -2  -5  -3   37.75    1.61   0
   2  -5   3   40.99    2.04   0
   3   5   3   44.48    2.03   0
  -3   5  -3   43.28    1.53   0
  -3  -5   3   53.22    2.15   0
   3  -5  -3   40.09    1.48   0
  -3   5  -3   43.00    2.04   0
  -3  -5   3   56.13    2.20   0
   3  -5  -3   45.07    1.97   0
   3  -5  -3   42.70    1.98   0
  -3   5   3   41.08    2.05   0
  -3  -5  -3   45.24    2.22   0
   3  -5   3   46.66    1.99   0
  -3  -5  -3   44.80    2.28   0
  -3  -5  -3   49.09    1.63   0
   3  -5   3   51.39    2.08   0
   3   5  -3   43.82    2.51   0
   3   5  -3   45.24    2.09   0
   4  -5  -3  116.91    2.32   0
   4   5   3  101.00    2.24   0
  -4   5  -3  104.88    2.19   0
   4  -5  -3   97.74    2.19   0
  -4  -5   3  130.07    2.64   0
  -4  -5   3  102.30    3.25   0
   4  -5  -3  107.60    2.19   0
  -4  -5   3  146.05    3.70   0
   4   5  -3  112.30    2.53   0
   4  -5   3  117.50    2.24   0
  -4   5   3  101.27    2.29   0
   4  -5   3  106.80    2.26   0
  -4  -5  -3  119.64    2.30   0
  -4  -5  -3  144.68    3.68   0
  -4  -5  -3   91.91    2.92   0
   5   5   3  276.24    2.87   0
  -5  -5   3  313.24    7.55   0
   5  -5  -3  290.91    2.59   0
  -5  -5   3  383.81    9.08   0
  -5  -5   3  371.57    3.54   0
  -5   5  -3  282.25    2.56   0
   5  -5  -3  323.95    3.07   0
   5  -5  -3  315.97    2.69   0
   5  -5   3  282.83    2.92   0
  -5  -5  -3  307.95    8.27   0
   5  -5   3  327.72    2.70   0
   5   5  -3  311.89    3.28   0
  -5   5   3  306.12    3.03   0
   5  -5   3  291.00    2.58   0
  -5  -5  -3  347.32    3.17   0
  -5  -5  -3  339.89    9.35   0
   6  -5  -3   24.26    1.46   0
  -6   5  -3   32.71    1.54   0
   6   5   3   29.52    2.22   0
   6  -5  -3   18.97    2.07   0
   6  -5  -3   18.78    1.52   0
  -6  -5   3   20.65    1.60   0
   6  -5   3   36.44    1.93   0
  -6   5   3   20.16    1.44   0
   6  -5   3   33.40    2.12   0
  -6  -5  -3   35.10    1.79   0
   6  -5   3   29.74    1.96   0
   6   5  -3   22.44    2.08   0
   7  -5  -3    0.62    1.97   0
   7  -5  -3    2.22    2.03   0
  -7  -5   3    2.04    1.53   0
  -7   5  -3    5.03    2.10   0
   7   5   3    3.17    2.10   0
   7  -5  -3    2.40    2.04   0
  -7   5   3    2.98    2.04   0
  -7  -5  -3    1.17    2.14   0
   7  -5   3    2.10    2.05   0
   7  -5   3    1.04    1.52   0
   7  -5   3    2.03    1.49   0
   7   5  -3    2.47    2.04   0
   8  -5  -3    4.50    2.06   0
   8  -5  -3    1.55    1.69   0
  -8  -5   3    4.09    2.15   0
   8  -5  -3    5.14    1.71   0
  -8   5  -3    6.99    1.75   0
   8   5   3    9.02    1.96   0
   8  -5   3    6.26    2.34   0
  -8  -5  -3    6.99    1.99   0
  -8   5   3   -0.01    1.54   0
   8  -5   3    3.34    2.09   0
   8  -5   3    3.55    1.77   0
   8   5  -3    2.57    1.74   0
   9  -5  -3    2.52    2.44   0
  -9   5  -3    7.05    2.30   0
   9   5   3    5.19    2.27   0
   9  -5  -3    5.10    2.24   0
   9  -5  -3    5.62    1.80   0
   9  -5   3    3.26    2.41   0
   9  -5   3    7.28    1.84   0
  -9  -5  -3    0.93    2.58   0
  -9   5   3    5.15    1.79   0
   9   5  -3    3.45    2.22   0
   9  -5   3    3.05    2.30   0
   0   6   3   32.76    1.98   0
   0   6  -3   34.15    2.02   0
   0  -6  -3   30.19    1.54   0
   0  -6   3   39.48    2.10   0
   0  -6   3   34.75    2.06   0
   0   6  -3   31.67    2.00   0
   0  -6  -3   35.32    1.58   0
   0  -6  -3   34.41    2.00   0
  -1  -6   3    1.16    2.16   0
  -1   6  -3    7.83    1.42   0
  -1  -6   3    0.90    1.27   0
   1  -6  -3    1.18    1.85   0
   1  -6  -3    1.60    1.39   0
  -1  -6   3    1.20    1.95   0
  -1   6  -3   12.73    1.89   0
   1  -6  -3    0.30    1.37   0
  -1  -6  -3   11.03    1.89   0
  -1  -6  -3    5.59    1.91   0
  -1  -6  -3    8.78    1.74   0
  -1  -6  -3    9.18    1.83   0
   1   6  -3    1.17    1.26   0
   1  -6   3    8.15    1.73   0
  -1   6   3    2.25    1.29   0
   1  -6   3    6.11    1.87   0
   2  -6  -3    0.94    1.81   0
  -2  -6   3    0.36    1.72   0
   2  -6  -3    0.74    1.73   0
  -2   6  -3   -0.41    1.34   0
  -2   6  -3    1.02    1.65   0
  -2  -6   3    0.45    1.87   0
  -2  -6   3   -0.37    1.94   0
   2  -6  -3    0.31    1.64   0
   2  -6   3    1.33    1.79   0
  -2  -6  -3   -0.17    1.26   0
   2   6  -3    0.13    1.61   0
  -2  -6  -3    0.69    1.74   0
   2  -6   3    1.50    1.83   0
  -2  -6  -3    1.51    1.60   0
  -2   6   3   -1.00    1.66   0
  -2  -6  -3    1.19    1.80   0
  -3  -6   3    4.45    2.03   0
  -3   6  -3    3.79    1.26   0
  -3  -6   3    7.16    2.01   0
   3  -6  -3    4.52    1.84   0
   3  -6  -3    7.68    1.82   0
  -3  -6   3    5.95    2.24   0
   3  -6  -3    6.47    1.38   0
  -3  -6   3    5.96    1.82   0
  -3  -6  -3    4.41    1.72   0
  -3  -6  -3    4.78    1.17   0
  -3  -6  -3    4.73    1.98   0
   3  -6   3    4.73    1.88   0
   3  -6   3    4.19    1.73   0
  -3   6   3    4.89    1.71   0
  -3  -6  -3    4.40    1.80   0
   4  -6  -3   10.77    1.97   0
  -4   6  -3   13.42    1.85   0
   4  -6  -3   10.68    1.92   0
  -4  -6   3    9.75    2.05   0
  -4  -6   3   11.66    2.04   0
  -4  -6   3    9.94    1.84   0
   4  -6  -3   11.45    1.81   0
   4   6   3   10.93    1.84   0
   4   6  -3    8.38    1.89   0
  -4  -6  -3   12.00    2.09   0
   4  -6   3   13.94    1.79   0
  -4   6   3   10.81    1.38   0
  -4  -6  -3   14.62    2.06   0
  -4  -6  -3   12.60    1.86   0
   4  -6   3   10.66    1.94   0
   4  -6   3   11.51    1.84   0
   5  -6  -3    0.12    1.37   0
  -5   6  -3    1.13    1.42   0
  -5  -6   3    0.19    2.59   0
  -5  -6   3   -0.45    1.77   0
   5   6   3    1.90    2.16   0
   5  -6  -3   -0.60    1.97   0
   5  -6  -3   -0.88    1.72   0
  -5  -6   3    0.57    2.88   0
   5   6  -3    0.94    1.87   0
  -5   6   3   -0.08    1.76   0
  -5  -6  -3    0.66    2.61   0
  -5  -6  -3    1.22    2.00   0
   5  -6   3    1.13    1.89   0
  -5  -6  -3    1.11    2.83   0
   5  -6   3    1.57    1.33   0
   5  -6   3   -1.30    1.95   0
  -6  -6   3    3.90    2.17   0
   6  -6  -3   -0.60    1.97   0
   6  -6  -3   -0.82    1.94   0
   6  -6  -3   -0.29    2.04   0
   6   6   3    3.24    2.06   0
  -6   6  -3    2.06    1.48   0
  -6  -6  -3    3.51    1.98   0
  -6   6   3    2.30    1.41   0
   6  -6   3    3.00    1.93   0
   6   6  -3    1.91    2.09   0
   6  -6   3    2.58    1.49   0
   6  -6   3    2.75    1.46   0
  -7  -6   3   23.91    2.33   0
   7  -6  -3   18.50    2.03   0
   7  -6  -3   20.10    1.63   0
   7  -6  -3   20.66    1.71   0
  -7   6  -3   19.70    1.66   0
   7   6   3   18.01    1.56   0
  -7  -6  -3   20.08    2.20   0
   7  -6   3   20.60    2.08   0
  -7   6   3   20.13    1.59   0
   7   6  -3   17.60    2.09   0
   7  -6   3   20.37    2.25   0
   7  -6   3   17.28    2.18   0
   8  -6  -3    8.90    2.12   0
   8   6   3    8.16    2.18   0
  -8  -6   3    4.35    2.43   0
   8  -6  -3    6.75    1.76   0
   8  -6  -3    6.87    1.69   0
  -8   6  -3   10.03    1.79   0
   8   6  -3    6.04    2.38   0
  -8  -6  -3   12.23    2.43   0
  -8   6   3    8.63    1.65   0
   8  -6   3    7.47    2.36   0
   8  -6   3    9.65    1.74   0
   8  -6   3   10.01    2.36   0
   0  -7  -3   79.80    1.81   0
   0  -7   3   91.35    2.06   0
   0  -7  -3   82.64    1.72   0
   0   7   3   80.79    1.77   0
   0  -7   3   82.96    2.46   0
   0   7  -3   85.38    2.74   0
   0  -7  -3   84.33    2.13   0
  -1  -7   3    7.07    2.29   0
  -1   7  -3    1.85    1.96   0
   1  -7  -3    6.42    1.81   0
  -1  -7   3    6.05    1.37   0
   1  -7  -3    6.00    1.38   0
  -1  -7   3    8.18    1.97   0
   1  -7  -3    8.88    1.80   0
  -1  -7  -3    1.16    1.81   0
  -1  -7  -3    1.06    1.68   0
  -1  -7  -3    0.66    1.25   0
   1  -7   3    1.35    1.88   0
  -1  -7  -3    4.40    1.83   0
   1  -7   3    0.50    1.37   0
  -1   7   3    7.81    1.35   0
  -2   7  -3    3.18    1.89   0
  -2  -7   3    2.34    2.07   0
  -2  -7   3    4.60    2.07   0
  -2  -7   3    5.53    1.87   0
  -2  -7   3    7.84    1.95   0
   2  -7  -3    4.56    1.42   0
   2  -7  -3    4.69    1.40   0
   2  -7  -3    4.69    1.34   0
  -2  -7  -3    4.38    1.87   0
  -2   7   3    4.40    1.80   0
  -2  -7  -3    4.36    1.73   0
  -2  -7  -3    4.32    1.39   0
   2  -7   3    4.85    1.82   0
  -2  -7  -3    5.83    1.83   0
   2  -7   3    4.54    1.41   0
  -3  -7   3   26.81    1.93   0
   3  -7  -3   22.05    2.02   0
  -3  -7   3   19.62    1.96   0
   3  -7  -3   20.86    1.83   0
  -3   7  -3   24.35    1.99   0
   3  -7  -3   19.74    1.52   0
  -3  -7   3   18.61    1.95   0
  -3  -7   3   24.54    1.93   0
  -3  -7  -3   24.16    1.94   0
   3  -7   3   20.55    1.81   0
   3  -7   3   25.28    1.84   0
  -3  -7  -3   22.10    1.84   0
  -3  -7  -3   23.25    1.97   0
  -3  -7  -3   25.37    1.91   0
   3  -7   3   27.60    2.04   0
  -3   7   3   19.06    1.81   0
  -4  -7   3   35.02    2.15   0
   4  -7  -3   35.83    1.53   0
   4  -7  -3   33.82    1.52   0
  -4   7  -3   36.54    2.32   0
  -4  -7   3   31.18    2.17   0
  -4  -7   3   42.37    2.28   0
   4  -7  -3   35.42    1.54   0
  -4  -7   3   35.05    2.02   0
   4  -7   3   38.59    1.91   0
  -4  -7  -3   33.97    2.18   0
  -4   7   3   33.38    1.50   0
   4  -7   3   41.12    2.18   0
  -4  -7  -3   39.28    2.45   0
   4  -7   3   38.45    1.55   0
  -4  -7  -3   43.43    2.23   0
  -4  -7  -3   39.83    2.39   0
   5  -7  -3    9.52    2.14   0
  -5  -7   3   12.56    2.07   0
   5   7   3   12.23    1.96   0
  -5  -7   3   15.31    2.59   0
   5  -7  -3   12.52    1.92   0
   5  -7  -3   10.19    1.95   0
  -5  -7   3   11.75    2.65   0
  -5   7  -3   14.18    2.15   0
  -5  -7  -3   16.78    2.58   0
  -5  -7  -3   12.74    2.13   0
   5  -7   3   15.15    1.79   0
   5  -7   3   14.14    1.96   0
   5  -7   3   16.84    1.83   0
  -5  -7  -3   18.83    2.61   0
  -5   7   3   11.73    1.86   0
   5   7  -3   10.55    2.10   0
  -6   7  -3   39.18    1.78   0
   6  -7  -3   38.67    2.21   0
   6   7   3   36.75    2.25   0
   6  -7  -3   38.32    2.32   0
  -6  -7   3   42.23    2.50   0
   6  -7  -3   30.67    1.64   0
   6   7  -3   32.52    2.17   0
   6  -7   3   36.26    1.65   0
  -6  -7  -3   40.65    1.83   0
   6  -7   3   41.34    2.18   0
  -6   7   3   33.97    2.13   0
   6  -7   3   37.55    2.24   0
   7  -7  -3    5.07    2.10   0
  -7  -7   3    2.73    1.75   0
   7  -7  -3    7.28    1.67   0
   7   7   3    6.12    2.39   0
   7  -7  -3    8.55    1.75   0
  -7   7  -3    6.72    2.24   0
   7  -7   3    7.36    1.67   0
   7  -7   3    3.25    2.29   0
   7  -7   3    5.39    2.13   0
  -7   7   3    5.85    2.14   0
   7   7  -3    5.11    2.26   0
  -7  -7  -3    5.38    1.82   0
   8  -7  -3   15.12    2.40   0
   8  -7   3   22.03    2.25   0
   0  -8   3   36.80    1.95   0
   0  -8  -3   31.57    1.57   0
   0  -8   3   31.38    2.09   0
   0  -8  -3   31.22    2.06   0
   0  -8  -3   34.76    2.09   0
   0  -8   3   32.86    2.00   0
   0   8   3    0.18    2.13   0
   1  -8  -3    5.00    1.95   0
   1  -8  -3    7.76    1.39   0
  -1  -8   3    4.80    1.97   0
  -1   8  -3    5.12    1.73   0
  -1  -8   3    5.86    2.03   0
  -1  -8   3    5.66    2.04   0
  -1  -8   3    4.24    1.95   0
   1  -8  -3    8.16    1.94   0
  -1   8   3    5.19    1.92   0
  -1  -8  -3    4.56    1.78   0
  -1  -8  -3    6.74    1.77   0
  -1  -8  -3    4.20    1.86   0
   1  -8   3    4.84    1.95   0
  -1  -8  -3    4.86    1.49   0
   1  -8   3    5.03    1.81   0
   1  -8   3    6.65    1.40   0
   2  -8  -3   89.14    1.80   0
  -2  -8   3   89.66    2.22   0
   2  -8  -3   83.57    1.79   0
  -2   8  -3   85.78    2.42   0
   2  -8  -3   89.74    2.30   0
  -2  -8   3   82.36    2.61   0
  -2  -8   3   87.60    2.55   0
  -2  -8   3  102.94    2.33   0
   2  -8   3   90.76    1.80   0
   2  -8   3  106.12    2.19   0
  -2  -8  -3   87.46    1.96   0
   2  -8   3   94.09    2.03   0
  -2  -8  -3   96.22    1.94   0
  -2  -8  -3   92.46    2.39   0
  -2  -8  -3   95.08    2.33   0
  -2   8   3   84.99    2.30   0
  -3  -8   3   46.71    2.40   0
  -3  -8   3   50.76    2.20   0
   3  -8  -3   53.83    1.95   0
   3  -8  -3   48.15    1.62   0
  -3  -8   3   51.90    1.78   0
   3  -8  -3   54.56    1.80   0
  -3   8  -3   50.89    2.31   0
  -3  -8   3   49.77    2.60   0
  -3  -8  -3   53.75    1.88   0
  -3  -8  -3   57.81    2.21   0
  -3   8   3   46.74    2.26   0
  -3  -8  -3   49.60    2.17   0
   3  -8   3   56.43    1.99   0
   3  -8   3   52.84    1.61   0
   3  -8   3   61.47    2.37   0
  -3  -8  -3   60.43    2.11   0
   4  -8  -3    6.89    1.88   0
  -4  -8   3   10.53    2.16   0
  -4  -8   3    7.78    1.97   0
   4  -8  -3    7.27    1.55   0
  -4   8  -3    3.76    1.90   0
  -4  -8   3    9.72    1.91   0
  -4  -8   3    8.82    2.25   0
   4  -8  -3    9.49    1.51   0
   4  -8   3    5.07    1.40   0
   4  -8   3    4.55    1.48   0
  -4  -8  -3    5.15    2.07   0
  -4  -8  -3    6.93    1.85   0
  -4  -8  -3    6.30    1.94   0
   4  -8   3    6.76    2.09   0
  -4  -8  -3    7.80    2.21   0
  -4   8   3    8.32    1.53   0
   5  -8  -3    9.35    1.92   0
   5  -8  -3   14.12    1.93   0
  -5   8  -3   10.43    1.94   0
  -5  -8   3   11.17    2.09   0
  -5  -8   3   10.99    2.04   0
   5  -8  -3   15.91    2.01   0
  -5  -8   3   14.74    2.64   0
  -5  -8   3   12.73    2.63   0
  -5  -8  -3   10.15    2.60   0
   5  -8   3    7.44    1.52   0
  -5  -8  -3   10.02    2.07   0
  -5   8   3   13.91    2.21   0
  -5  -8  -3   10.85    2.56   0
   5  -8   3   10.03    2.19   0
   5  -8   3    7.95    1.54   0
  -5  -8  -3   10.65    2.17   0
  -6  -8   3    4.18    2.14   0
  -6  -8   3    4.81    3.87   0
  -6   8  -3    3.89    1.64   0
  -6  -8   3    4.71    3.86   0
   6  -8  -3    7.30    1.70   0
   6  -8  -3    2.83    1.73   0
   6  -8  -3    5.34    1.71   0
  -6  -8  -3    3.91    4.05   0
   6  -8   3    1.85    2.15   0
  -6   8   3    3.22    2.28   0
  -6  -8  -3    2.96    4.14   0
   6  -8   3    5.58    2.32   0
  -6  -8  -3    4.25    1.69   0
   6  -8   3    2.85    1.65   0
   7  -8  -3    2.15    2.22   0
   7  -8  -3    1.25    2.23   0
  -7   8  -3    0.43    1.74   0
   7  -8  -3    2.04    1.71   0
  -7  -8   3   -0.16    2.24   0
   7   8   3    0.12    2.14   0
  -7  -8  -3    0.54    2.21   0
  -7   8   3    2.23    1.80   0
   7  -8   3   -0.72    2.20   0
   7   8  -3    1.04    2.42   0
   7  -8   3    3.68    1.72   0
   7  -8   3    1.70    2.36   0
   0  -9   3    3.50    1.51   0
   0  -9  -3    2.81    1.50   0
   0  -9   3    4.08    1.52   0
   0  -9  -3    2.97    2.09   0
   0  -9   3    2.44    2.08   0
   0  -9   3    3.62    2.01   0
   0  -9  -3    2.34    2.06   0
  -1  -9   3   10.49    2.12   0
  -1  -9   3   12.81    2.22   0
   1  -9  -3    7.40    1.89   0
   1  -9  -3    7.25    1.51   0
   1  -9  -3    4.10    1.49   0
  -1  -9   3    3.50    2.25   0
  -1  -9   3    4.02    2.14   0
  -1   9  -3    1.24    2.07   0
   1  -9   3    2.78    2.07   0
  -1  -9  -3    2.71    2.09   0
  -1  -9  -3    3.47    2.11   0
   1  -9   3    5.61    2.07   0
  -1  -9  -3    4.18    1.60   0
  -1  -9  -3    5.37    1.59   0
   1  -9   3    5.32    1.87   0
  -1   9   3    6.96    2.02   0
   2  -9  -3   35.74    1.74   0
  -2  -9   3   46.08    2.21   0
   2  -9  -3   35.53    1.96   0
  -2  -9   3   35.75    2.27   0
  -2  -9   3   39.46    2.35   0
  -2   9  -3   40.64    2.44   0
   2  -9  -3   37.86    2.08   0
  -2  -9   3   40.79    2.17   0
   2  -9   3   51.56    2.03   0
  -2  -9  -3   51.63    2.23   0
   2  -9   3   52.11    2.47   0
   2  -9   3   47.15    1.65   0
  -2  -9  -3   45.14    2.23   0
  -2   9   3   33.69    1.64   0
  -2  -9  -3   45.56    2.24   0
  -2  -9  -3   54.68    2.13   0
  -3   9  -3   36.57    2.25   0
   3  -9  -3   36.73    1.59   0
  -3  -9   3   40.30    2.38   0
  -3  -9   3   37.32    2.33   0
   3  -9  -3   38.54    2.14   0
   3  -9  -3   38.44    1.78   0
  -3  -9   3   42.97    2.38   0
  -3  -9   3   46.53    2.26   0
  -3  -9  -3   36.64    2.26   0
   3  -9   3   39.46    2.29   0
  -3  -9  -3   41.76    2.44   0
   3  -9   3   36.54    1.68   0
  -3  -9  -3   32.80    2.11   0
   3  -9   3   40.48    2.21   0
  -3  -9  -3   43.87    2.43   0
  -3   9   3   36.16    2.15   0
  -4  -9   3    8.88    2.37   0
  -4  -9   3    6.13    2.05   0
   4  -9  -3    7.51    1.52   0
  -4  -9   3    6.34    2.19   0
  -4   9  -3    4.03    2.19   0
   4  -9  -3    8.37    2.24   0
  -4  -9   3    5.40    1.99   0
   4  -9  -3    4.93    1.90   0
   4  -9   3    6.49    2.04   0
   4  -9   3    8.18    1.48   0
  -4  -9  -3    7.47    2.00   0
  -4  -9  -3    8.46    2.20   0
  -4  -9  -3    5.60    2.14   0
   4  -9   3    5.15    2.08   0
  -4  -9  -3    9.30    1.94   0
  -4   9   3    7.37    2.23   0
   5  -9  -3    1.68    1.56   0
  -5  -9   3    2.68    2.42   0
  -5  -9   3    1.88    2.52   0
  -5  -9   3    0.48    2.47   0
  -5   9  -3    1.47    1.69   0
   5  -9  -3    1.10    2.22   0
   5  -9  -3   -0.38    1.97   0
  -5  -9   3    2.21    2.19   0
  -5   9   3    2.45    2.06   0
   5  -9   3   -1.09    1.95   0
  -5  -9  -3    2.38    2.38   0
  -5  -9  -3    0.41    2.19   0
  -5  -9  -3    1.74    2.23   0
  -5  -9  -3    0.26    2.10   0
   5  -9   3    3.08    1.71   0
   5  -9   3    1.37    1.59   0
  -6  -9   3    0.32    2.20   0
  -6  -9   3    0.93    2.20   0
   6  -9  -3    2.05    2.20   0
  -6  -9   3    0.86    3.10   0
   6  -9  -3   -0.14    1.77   0
  -6   9  -3   -2.51    2.13   0
  -6  -9   3    1.02    3.50   0
   6  -9  -3    0.49    1.80   0
   6  -9   3    1.77    2.41   0
  -6  -9  -3    0.97    3.24   0
  -6  -9  -3    0.77    2.14   0
  -6   9   3    2.18    1.78   0
   6  -9   3   -0.23    2.45   0
   6  -9   3   -3.89    2.50   0
  -6  -9  -3    1.09    3.32   0
  -6  -9  -3    0.98    2.34   0
   0 -10   3    6.51    2.14   0
   0 -10  -3    7.34    2.24   0
   0 -10  -3    6.51    2.16   0
   0 -10   3    8.07    2.17   0
   0 -10   3    6.46    2.20   0
   0 -10  -3    9.00    1.63   0
   0 -10  -3    9.33    2.00   0
   0 -10   3    5.26    2.20   0
   1 -10  -3    6.13    1.96   0
  -1  10  -3    3.18    2.09   0
   1 -10  -3   -1.19    2.09   0
  -1 -10   3    4.95    1.59   0
  -1 -10   3    3.85    2.28   0
  -1 -10   3    4.74    1.61   0
   1 -10  -3    4.27    1.60   0
  -1 -10   3    3.99    2.04   0
  -1  10   3    3.97    1.61   0
  -1 -10  -3    7.48    2.14   0
   1 -10   3    4.91    1.59   0
  -1 -10  -3    9.70    2.17   0
  -1 -10  -3    6.46    1.65   0
   1 -10   3    4.32    1.68   0
   1 -10   3    7.85    2.30   0
  -1 -10  -3    7.93    2.21   0
  -2 -10   3    1.93    2.39   0
   2 -10  -3    8.30    2.02   0
  -2 -10   3    2.25    1.97   0
  -2 -10   3    2.21    2.03   0
   2 -10  -3    2.41    1.61   0
  -2 -10   3    3.47    2.21   0
   2 -10  -3    5.98    1.70   0
  -2  10  -3    2.73    2.25   0
   2 -10   3    2.68    2.04   0
  -2 -10  -3    2.86    1.59   0
  -2 -10  -3    2.40    1.56   0
   2 -10   3    4.50    1.62   0
  -2 -10  -3    1.73    2.14   0
  -2 -10  -3    3.39    1.59   0
   2 -10   3    4.17    2.10   0
  -2  10   3    3.96    2.21   0
  -3 -10   3   10.29    2.06   0
  -3  10  -3    7.98    2.21   0
  -3 -10   3    7.64    2.43   0
   3 -10  -3   11.20    1.55   0
  -3 -10   3   10.08    2.67   0
   3 -10  -3   13.40    1.58   0
  -3 -10   3    9.63    2.03   0
   3 -10  -3   10.60    2.38   0
  -3 -10  -3   10.44    2.20   0
  -3 -10  -3   13.53    2.05   0
   3 -10   3   11.80    1.68   0
   3 -10   3   14.45    2.27   0
  -3 -10  -3    8.43    2.02   0
  -3  10   3    8.51    2.14   0
  -3 -10  -3   13.05    1.64   0
   3 -10   3   14.74    1.65   0
  -4 -10   3    2.29    2.10   0
   4 -10  -3    2.47    1.55   0
   4 -10  -3    1.68    2.14   0
  -4  10  -3    0.95    2.12   0
   4 -10  -3    2.82    2.31   0
  -4 -10   3    1.17    2.15   0
  -4 -10   3    1.05    2.36   0
  -4 -10   3    1.64    2.56   0
   4 -10   3    2.66    2.12   0
   4 -10   3    1.18    1.56   0
  -4 -10  -3    2.47    2.33   0
   4 -10   3    1.11    2.40   0
  -4  10   3    1.65    2.33   0
  -4 -10  -3    1.86    2.09   0
  -4 -10  -3    1.26    2.36   0
  -4 -10  -3    1.33    1.70   0
  -5  10  -3   13.73    2.28   0
   5 -10  -3    9.02    2.43   0
   5 -10  -3   13.94    2.49   0
  -5 -10   3    9.89    2.69   0
   5 -10  -3   12.63    2.26   0
  -5 -10   3    7.76    2.62   0
  -5 -10   3    9.36    2.59   0
  -5 -10   3   12.31    2.98   0
  -5  10   3    9.40    1.87   0
   5 -10   3    9.64    2.45   0
   5 -10   3    8.12    2.48   0
  -5 -10  -3   10.34    2.27   0
  -5 -10  -3   10.27    2.97   0
  -5 -10  -3    9.94    2.90   0
   5 -10   3    8.75    2.50   0
  -5 -10  -3    6.42    2.29   0
   0 -11   3   11.91    2.35   0
   0 -11  -3    9.31    1.70   0
   0 -11  -3    8.15    2.19   0
   0 -11  -3   12.46    2.31   0
   0 -11   3    9.41    2.54   0
   0 -11  -3   14.02    2.11   0
   0 -11   3   10.31    1.72   0
   0 -11   3    9.87    2.57   0
   1 -11  -3    9.16    2.36   0
   1 -11  -3    2.46    2.17   0
  -1 -11   3    4.72    2.21   0
   1 -11  -3    3.72    2.31   0
  -1 -11   3    5.56    2.44   0
  -1 -11   3    5.70    2.24   0
  -1 -11   3    3.58    2.56   0
   1 -11   3    3.35    2.41   0
  -1 -11  -3    4.04    2.15   0
  -1 -11  -3    4.82    2.44   0
  -1 -11  -3    4.18    2.26   0
   1 -11   3    7.22    1.76   0
  -1 -11  -3    2.02    2.06   0
   1 -11   3    5.79    2.19   0
  -2 -11   3    3.89    2.64   0
  -2 -11   3    4.20    2.25   0
   2 -11  -3   11.22    2.21   0
  -2 -11   3    8.91    2.36   0
   2 -11  -3    9.11    1.84   0
  -2 -11   3    6.34    2.45   0
  -2  11  -3    8.02    2.41   0
   2 -11  -3    7.97    2.28   0
  -2  11   3    8.72    2.47   0
  -2 -11  -3    6.76    2.23   0
  -2 -11  -3    8.52    2.40   0
  -2 -11  -3   10.71    2.37   0
  -2 -11  -3    5.42    2.42   0
   2 -11   3   10.63    2.39   0
   2 -11   3    9.40    1.81   0
   2 -11   3    5.19    1.85   0
  -3 -11   3    2.09    2.19   0
   3 -11  -3   -0.76    2.26   0
  -3 -11   3   -0.06    2.62   0
  -3 -11   3    0.68    2.17   0
  -3 -11   3    0.09    2.65   0
   3 -11  -3    3.99    2.18   0
   3 -11  -3    3.17    2.28   0
  -3  11  -3    2.86    2.28   0
  -3 -11  -3    0.42    2.17   0
   3 -11   3   -2.00    2.45   0
  -3 -11  -3    1.45    2.21   0
   3 -11   3   -1.23    1.88   0
  -3  11   3    3.87    2.20   0
  -3 -11  -3    0.51    2.51   0
  -3 -11  -3   -1.08    2.50   0
   3 -11   3   -1.14    2.27   0
   0   0   4 9999.99   23.58   0
   0   0  -4 9180.68   22.24   0
   0   0  -4 6176.45   21.12   0
  -1   0  -4 1615.02    9.66   0
  -1   0  -4 1304.05    8.46   0
   1   0   4 1170.40    7.75   0
  -1   0   4 1132.13    8.21   0
   1   0  -4 2029.38   10.25   0
  -1   0   4 1958.16   10.42   0
   1   0   4 1565.73    9.57   0
   1   0  -4 1410.64    9.46   0
  -2   0  -4 1186.36    7.64   0
   2   0  -4 1554.27    8.62   0
   2   0   4 1058.98    7.03   0
   2   0  -4 1039.57    6.41   0
  -2   0  -4 1100.92    6.06   0
  -2   0   4 1110.38    7.15   0
  -2   0   4 1050.32    6.65   0
   2   0   4 1114.96    6.38   0
   3   0  -4  319.10    3.25   0
  -3   0   4  302.05    4.02   0
  -3   0  -4  270.08    3.91   0
  -3   0   4  292.90    3.53   0
   3   0  -4  403.73    4.44   0
  -3   0  -4  307.54    3.40   0
   3   0   4  294.33    3.33   0
   3   0   4  327.02    4.16   0
   4   0  -4  365.80    4.15   0
  -4   0  -4  339.75    3.15   0
   4   0  -4  335.52    3.29   0
  -4   0   4  286.01    2.91   0
  -4   0  -4  280.96    3.73   0
  -4   0   4  269.53    3.67   0
   4   0   4  332.03    3.14   0
   4   0   4  326.17    3.87   0
  -5   0  -4    1.20    1.87   0
   5   0  -4    4.89    1.87   0
  -5   0   4    3.30    1.34   0
  -5   0   4    1.25    1.88   0
   5   0   4    0.81    1.38   0
  -5   0  -4    1.16    2.11   0
   5   0   4    1.48    1.80   0
   5   0  -4    1.73    1.92   0
   6   0   4   39.00    2.37   0
   6   0  -4   35.83    1.50   0
  -6   0   4   31.93    1.84   0
   6   0  -4   25.89    2.21   0
   6   0   4   36.48    2.10   0
  -6   0  -4   27.57    2.21   0
   6   0  -4   40.12    2.37   0
  -6   0  -4   36.27    2.15   0
   7   0   4    3.66    1.88   0
   7   0   4    1.67    1.90   0
   7   0  -4    2.71    1.40   0
   7   0   4    3.08    1.95   0
  -7   0  -4    1.71    1.89   0
  -7   0   4    4.33    1.38   0
   7   0  -4    1.50    1.85   0
   7   0  -4    3.30    2.00   0
   8   0  -4   -0.57    2.10   0
  -8   0  -4    0.41    1.35   0
   8   0   4    0.13    2.34   0
  -8   0   4   -0.74    2.15   0
   8   0   4    3.58    1.44   0
   8   0  -4   -0.27    1.50   0
   8   0  -4    0.31    2.36   0
   8   0   4    0.19    2.14   0
   9   0  -4    7.27    2.66   0
  -9   0   4    5.53    1.76   0
   9   0   4    5.71    2.59   0
   9   0  -4    9.65    2.38   0
  -9   0  -4    7.51    2.12   0
   9   0   4    7.46    2.65   0
   9   0   4    5.53    2.09   0
   9   0  -4    6.76    2.52   0
   0  -1   4  936.73    7.09   0
   0   1  -4 1039.88    7.37   0
   0   1   4  918.28    7.00   0
   0  -1  -4 1129.56    7.64   0
   0  -1   4  702.66   10.02   0
   0   1  -4  754.17    9.81   0
   0  -1  -4  640.16    5.74   0
   0   1   4  577.50    5.47   0
  -1   1  -4 1406.93    7.65   0
  -1   1  -4 1363.55    8.90   0
   1   1   4 1610.98   10.16   0
   1   1   4 1190.27    7.05   0
  -1  -1   4 1211.16   11.07   0
   1  -1  -4 1196.40    7.20   0
   1  -1  -4 1350.01    7.52   0
  -1  -1   4 1630.36    9.59   0
  -1   1   4 1132.30    6.85   0
   1  -1   4 1412.71    7.77   0
  -1  -1  -4 1364.84    7.85   0
   1   1  -4 1979.46   10.21   0
  -1   1   4 1149.99    7.02   0
   1   1  -4 1247.32   11.05   0
  -1  -1  -4 1451.76    8.91   0
   1  -1   4 1219.95    8.32   0
  -2   1  -4  824.15    5.37   0
   2   1   4  789.85    5.08   0
   2   1   4  971.80    7.63   0
  -2  -1   4 1115.69    8.33   0
  -2  -1   4  766.90    6.01   0
  -2   1  -4  833.01    5.82   0
   2  -1  -4  794.29    5.46   0
   2  -1  -4  862.13    5.64   0
   2  -1   4  871.84    5.80   0
   2  -1   4  933.70    6.13   0
  -2  -1  -4  891.97    5.57   0
  -2   1   4  788.18    5.40   0
   2   1  -4  858.74    6.58   0
  -2   1   4  768.96    5.35   0
   2   1  -4 1033.63    7.97   0
  -2  -1  -4  842.22    6.74   0
  -3   1  -4   73.62    2.13   0
   3  -1  -4   68.72    1.92   0
   3  -1  -4   66.79    2.05   0
  -3  -1   4   76.86    2.85   0
  -3   1  -4   85.37    2.50   0
  -3  -1   4   71.58    2.60   0
   3   1   4   94.00    3.03   0
   3   1   4   82.95    2.43   0
   3   1  -4   80.14    2.55   0
   3  -1   4   83.10    2.03   0
   3  -1   4   88.16    2.68   0
  -3   1   4   65.61    2.42   0
   3   1  -4   86.67    2.94   0
  -3  -1  -4   89.20    2.97   0
  -3   1   4   67.19    2.40   0
  -3  -1  -4   86.01    2.07   0
  -4  -1   4  144.76    2.66   0
  -4   1  -4  140.70    2.76   0
   4  -1  -4  158.96    2.84   0
  -4  -1   4  132.97    3.33   0
   4   1   4  186.04    3.98   0
   4   1   4  160.66    2.60   0
   4  -1  -4  147.04    2.19   0
  -4   1  -4  172.55    2.69   0
  -4   1   4  127.94    2.67   0
   4   1  -4  153.64    2.73   0
  -4  -1  -4  150.52    3.46   0
   4  -1   4  172.72    2.84   0
   4   1  -4  188.25    3.50   0
   4  -1   4  154.81    2.17   0
  -4   1   4  130.99    2.16   0
  -4  -1  -4  172.15    2.76   0
  -5  -1   4   89.25    2.33   0
  -5  -1   4   75.43    2.90   0
   5   1   4   94.05    3.11   0
   5  -1  -4   90.39    1.85   0
   5  -1  -4   93.18    2.38   0
  -5   1  -4   78.09    1.72   0
   5   1   4   84.79    2.06   0
  -5   1  -4   66.81    2.23   0
   5  -1   4   83.91    2.31   0
   5   1  -4  117.86    3.34   0
  -5  -1  -4   63.47    2.60   0
   5   1  -4   89.10    1.84   0
  -5   1   4   82.23    2.22   0
  -5   1   4   73.59    2.17   0
  -5  -1  -4   85.26    1.83   0
   5  -1   4   86.80    2.18   0
  -6   1  -4   21.70    2.12   0
   6  -1  -4   13.59    2.03   0
   6   1   4   27.63    1.54   0
  -6   1  -4   26.02    2.06   0
   6   1   4   29.30    2.65   0
  -6  -1   4   17.90    1.89   0
   6  -1  -4   18.35    2.01   0
   6  -1  -4   19.47    1.89   0
   6  -1   4   23.38    1.63   0
  -6  -1  -4   29.81    2.12   0
   6   1  -4   12.88    2.29   0
   6   1  -4   21.85    2.60   0
   6  -1   4   26.84    1.55   0
   6   1  -4   18.12    1.84   0
  -6   1   4   19.65    1.46   0
  -7   1  -4   13.70    1.96   0
   7  -1  -4   22.95    1.44   0
   7  -1  -4   16.94    1.97   0
   7   1   4   14.84    1.95   0
   7  -1  -4   19.56    2.05   0
   7   1   4   14.19    2.67   0
  -7  -1   4   17.90    1.90   0
   7   1   4   12.17    2.74   0
  -7   1   4   15.43    1.85   0
  -7  -1  -4   16.10    1.47   0
   7  -1   4   11.55    1.94   0
   7  -1   4   11.89    1.98   0
   7   1  -4   22.43    2.88   0
   7  -1   4   14.18    1.44   0
   7   1  -4   17.17    1.50   0
   7   1  -4   14.98    2.68   0
   8  -1  -4   40.85    2.41   0
   8  -1  -4   29.66    2.28   0
   8   1   4   29.24    3.11   0
  -8  -1   4   34.69    1.71   0
  -8   1  -4   31.78    2.09   0
   8   1   4   35.22    2.09   0
   8  -1  -4   38.59    2.08   0
   8   1   4   32.73    3.25   0
   8  -1   4   33.05    1.57   0
   8   1  -4   32.28    3.24   0
  -8   1   4   28.33    1.59   0
  -8  -1  -4   33.24    2.02   0
   8  -1   4   34.16    2.30   0
   8   1  -4   41.01    3.48   0
   8  -1   4   29.70    2.26   0
   8   1  -4   38.80    1.75   0
   9  -1  -4    6.49    2.28   0
   9  -1  -4    7.58    2.35   0
   9   1   4    7.41    2.07   0
  -9  -1   4    4.27    1.65   0
  -9   1  -4    5.92    1.92   0
   9  -1  -4    4.98    2.28   0
   9   1  -4    5.55    4.34   0
   9   1  -4    6.48    1.62   0
  -9  -1  -4    6.53    1.71   0
   9   1  -4    7.05    4.37   0
   9  -1   4    6.27    2.41   0
  -9   1   4    1.10    2.37   0
   9  -1   4    9.81    1.58   0
   9  -1   4    6.64    2.30   0
   0   2   4  570.92    4.73   0
   0   2  -4  727.85    5.62   0
   0  -2  -4  697.13    5.27   0
   0  -2  -4  571.82    4.73   0
   0   2  -4  641.12   10.89   0
   0  -2   4  754.61    5.72   0
   0  -2   4  647.88   11.45   0
   0   2   4  673.55    5.41   0
   1   2   4  549.82    5.54   0
   1   2   4  465.48    4.41   0
  -1  -2   4  590.64    5.49   0
  -1  -2   4  454.96    9.30   0
  -1   2  -4  477.98    4.19   0
   1  -2  -4  424.46    4.25   0
   1  -2  -4  515.58    4.63   0
  -1   2  -4  503.86    5.63   0
   1  -2   4  498.95    5.68   0
   1  -2   4  528.56    4.67   0
  -1  -2  -4  563.68    5.11   0
  -1  -2  -4  510.53    4.80   0
  -1   2   4  423.77    4.29   0
   1   2  -4  530.73    5.15   0
  -1   2   4  465.14    4.44   0
   1   2  -4  451.84    9.44   0
  -2   2  -4  460.56    4.38   0
   2   2   4  444.77    5.23   0
  -2  -2   4  439.61    5.24   0
   2  -2  -4  429.82    3.71   0
  -2  -2   4  570.61    5.80   0
   2  -2  -4  387.04    3.47   0
  -2   2  -4  399.71    3.62   0
   2   2   4  400.22    4.08   0
   2  -2   4  453.47    4.13   0
  -2  -2  -4  565.90    5.87   0
   2   2  -4  532.67    5.42   0
  -2  -2  -4  434.80    4.21   0
   2   2  -4  448.16    5.25   0
  -2   2   4  361.81    3.42   0
   2  -2   4  445.35    4.07   0
  -2   2   4  414.24    3.59   0
   3   2   4  115.47    2.55   0
  -3   2  -4  107.24    2.18   0
  -3   2  -4  124.77    2.22   0
  -3  -2   4  142.19    3.64   0
   3  -2  -4  119.50    2.13   0
  -3  -2   4  129.29    2.84   0
   3   2   4  118.99    3.25   0
   3  -2  -4  134.67    2.67   0
   3  -2   4  121.96    2.24   0
  -3  -2  -4  119.65    2.17   0
  -3   2   4  120.33    2.59   0
   3   2  -4  146.69    3.55   0
  -3  -2  -4  133.98    3.44   0
   3  -2   4  132.46    2.63   0
  -3   2   4  118.94    2.62   0
   3   2  -4  137.35    2.79   0
   4  -2  -4   43.34    1.69   0
  -4  -2   4   51.43    2.79   0
  -4  -2   4   48.68    2.12   0
  -4   2  -4   48.48    2.11   0
   4  -2  -4   49.47    2.17   0
   4   2   4   48.45    1.64   0
   4   2   4   57.14    2.90   0
  -4   2  -4   39.18    1.70   0
  -4  -2  -4   53.20    2.80   0
  -4   2   4   41.69    2.20   0
  -4  -2  -4   54.18    1.71   0
  -4   2   4   44.38    1.65   0
   4  -2   4   49.92    2.09   0
   4  -2   4   49.12    1.66   0
   4   2  -4   61.85    2.85   0
   4   2  -4   54.90    2.13   0
   5  -2  -4   44.14    2.00   0
  -5  -2   4   42.05    1.58   0
  -5  -2   4   38.68    3.05   0
   5   2   4   42.71    1.61   0
  -5   2  -4   47.89    1.99   0
   5   2   4   49.36    3.40   0
  -5   2  -4   40.89    1.94   0
   5  -2  -4   41.90    2.03   0
   5   2  -4   56.52    3.16   0
  -5  -2  -4   38.86    3.18   0
   5   2  -4   48.89    2.04   0
   5  -2   4   46.53    2.08   0
  -5   2   4   36.04    1.96   0
   5  -2   4   46.14    1.63   0
  -5  -2  -4   51.35    2.12   0
   6  -2  -4  122.81    1.96   0
   6  -2  -4  106.48    2.46   0
   6  -2  -4  133.86    2.50   0
  -6  -2   4  130.25    2.36   0
  -6   2  -4  130.29    2.48   0
   6   2   4  104.75    4.85   0
   6   2   4  129.55    2.42   0
   6   2   4  121.53    5.53   0
  -6  -2  -4  140.77    2.37   0
   6  -2   4  140.29    2.48   0
   6   2  -4   98.12    4.30   0
   6  -2   4  118.30    2.16   0
   6   2  -4  142.49    2.35   0
  -6   2   4  120.42    1.96   0
   6   2  -4  162.16    4.98   0
   7  -2  -4   47.13    1.63   0
   7  -2  -4   36.20    1.98   0
   7  -2  -4   43.81    1.69   0
  -7   2  -4   50.14    2.06   0
  -7  -2   4   47.54    2.22   0
   7   2   4   48.58    1.63   0
   7  -2   4   43.14    2.15   0
  -7  -2  -4   54.15    1.70   0
  -7   2   4   43.99    2.04   0
   7   2  -4   51.84    2.26   0
   7  -2   4   48.81    2.02   0
   7  -2   4   53.25    1.96   0
   8  -2  -4   10.13    2.43   0
  -8  -2   4   10.23    1.66   0
   8  -2  -4   12.68    2.08   0
  -8   2  -4   10.79    1.54   0
   8  -2  -4   10.85    2.04   0
   8   2   4   11.41    1.95   0
   8   2  -4   13.01    2.18   0
  -8  -2  -4   14.03    2.07   0
   8  -2   4   11.02    2.20   0
   8  -2   4   11.26    2.15   0
  -8   2   4   14.68    1.56   0
   8  -2   4   14.73    1.54   0
  -9   2  -4    4.11    1.96   0
   9   2   4    7.46    1.76   0
  -9  -2   4    7.48    2.28   0
   9  -2  -4    5.72    2.19   0
   9  -2  -4    6.77    1.72   0
   9  -2  -4    6.81    2.51   0
  -9  -2  -4    5.64    1.77   0
   9  -2   4    7.43    2.06   0
   9   2  -4    6.74    1.64   0
  -9   2   4    9.32    2.04   0
   9  -2   4    5.63    2.45   0
   9  -2   4    6.23    2.42   0
   0   3   4  128.87    2.42   0
   0  -3   4  143.00    4.54   0
   0   3  -4  146.17    4.52   0
   0  -3  -4  141.82    2.47   0
   0  -3  -4  150.53    2.61   0
   0   3  -4  154.89    3.01   0
   0  -3   4  162.66    2.63   0
   0   3   4  141.53    2.49   0
  -1  -3   4  243.55    6.13   0
  -1  -3   4  275.01    6.59   0
  -1   3  -4  236.35    2.85   0
  -1  -3   4  320.97    3.86   0
   1  -3  -4  291.62    3.43   0
   1  -3  -4  237.01    2.88   0
   1   3   4  239.31    3.46   0
  -1   3  -4  243.41    3.93   0
   1  -3   4  258.39    3.27   0
   1   3  -4  282.69    3.59   0
  -1   3   4  248.05    3.23   0
   1  -3   4  251.93    4.05   0
  -1  -3  -4  210.02    3.22   0
  -1   3   4  232.86    2.81   0
  -1  -3  -4  239.42    3.24   0
  -1  -3  -4  260.00    3.55   0
   2  -3  -4  137.75    2.29   0
  -2   3  -4  177.93    2.88   0
  -2   3  -4  187.89    2.73   0
   2   3   4  161.96    2.88   0
   2   3   4  169.07    2.98   0
  -2  -3   4  200.87    3.68   0
  -2  -3   4  166.23    3.58   0
   2  -3  -4  161.80    2.91   0
   2   3  -4  162.08    3.20   0
   2   3  -4  154.89    3.77   0
  -2   3   4  142.20    2.29   0
  -2  -3  -4  222.02    3.56   0
  -2   3   4  147.02    2.73   0
   2  -3   4  189.33    2.77   0
  -2  -3  -4  176.01    2.56   0
   2  -3   4  185.73    2.49   0
  -3  -3   4  197.99    2.96   0
   3   3   4  206.53    3.69   0
   3  -3  -4  201.76    2.92   0
  -3   3  -4  199.78    2.90   0
   3  -3  -4  195.29    2.71   0
  -3   3  -4  229.87    3.09   0
  -3  -3   4  241.84    4.00   0
   3   3   4  212.11    2.59   0
   3  -3   4  221.82    2.66   0
   3   3  -4  207.11    3.52   0
   3  -3   4  222.10    2.94   0
  -3  -3  -4  311.46    4.61   0
  -3   3   4  188.26    2.73   0
   3   3  -4  204.45    2.97   0
  -3  -3  -4  242.03    2.71   0
  -3   3   4  186.45    2.33   0
   4   3   4  114.02    2.29   0
  -4   3  -4  104.49    1.96   0
  -4   3  -4  127.22    2.44   0
   4   3   4  101.12    3.54   0
  -4  -3   4  120.03    2.58   0
   4  -3  -4  110.22    2.41   0
  -4  -3   4  143.52    3.94   0
   4  -3  -4  109.68    1.95   0
   4  -3   4  126.23    2.37   0
   4  -3   4  109.16    1.95   0
  -4   3   4   99.20    2.30   0
  -4  -3  -4  139.36    3.97   0
  -4   3   4  100.09    1.91   0
  -4  -3  -4  129.35    2.46   0
   4   3  -4  125.21    2.57   0
   4   3  -4  112.16    3.35   0
   5  -3  -4  135.47    2.39   0
  -5  -3   4  117.57    5.19   0
   5  -3  -4  113.77    1.96   0
  -5   3  -4  125.28    2.25   0
  -5  -3   4  139.94    2.48   0
   5  -3  -4  108.94    2.20   0
   5   3   4  137.76    2.07   0
  -5   3  -4  146.57    2.47   0
  -5   3   4  122.10    2.36   0
   5   3  -4  120.13    4.91   0
  -5  -3  -4  119.76    7.14   0
  -5  -3  -4  154.82    2.44   0
   5  -3   4  143.00    2.41   0
   5   3  -4  140.67    2.58   0
   5  -3   4  153.61    2.43   0
   6   3   4  217.80    2.30   0
   6  -3  -4  246.09    2.45   0
  -6  -3   4  224.53    2.54   0
   6  -3  -4  234.62    2.89   0
  -6   3  -4  243.22    2.82   0
   6  -3  -4  187.70    2.41   0
   6   3  -4  245.45    2.82   0
   6  -3   4  263.28    2.72   0
  -6  -3  -4  273.50    2.87   0
  -6   3   4  216.56    2.62   0
   6  -3   4  241.37    2.92   0
   7   3   4   22.49    1.82   0
   7  -3  -4   26.87    1.97   0
  -7   3  -4   23.27    1.50   0
  -7  -3   4   26.31    1.67   0
   7  -3  -4   24.24    2.17   0
   7  -3  -4   21.17    2.13   0
  -7  -3  -4   28.71    2.02   0
  -7   3   4   21.64    1.48   0
   7  -3   4   24.99    1.50   0
   7  -3   4   21.07    2.18   0
   7  -3   4   19.73    2.15   0
   7   3  -4   26.14    2.23   0
   8   3   4   63.40    2.26   0
   8  -3  -4   78.65    2.32   0
  -8   3  -4   66.03    2.33   0
  -8  -3   4   62.73    1.88   0
   8  -3  -4   55.31    2.51   0
   8  -3  -4   65.18    2.43   0
   8  -3   4   59.50    2.56   0
  -8  -3  -4   76.24    2.34   0
  -8   3   4   66.25    2.12   0
   8   3  -4   65.66    1.81   0
   8  -3   4   63.70    2.54   0
   8  -3   4   71.25    1.86   0
  -9   3  -4    0.96    2.29   0
   9  -3  -4    1.78    1.69   0
   9  -3  -4    0.11    2.34   0
   9   3   4    2.61    1.67   0
  -9  -3   4   -2.14    1.68   0
   9  -3  -4    0.48    2.25   0
   9  -3   4   -0.01    2.31   0
   9   3  -4    0.77    2.30   0
  -9   3   4    0.37    2.13   0
   9  -3   4    0.62    2.33   0
  -9  -3  -4    3.63    1.76   0
   9  -3   4    3.51    2.01   0
   0  -4  -4  637.65    4.17   0
   0   4   4  637.39    4.11   0
   0  -4  -4  682.54    4.30   0
   0  -4   4  730.35    4.57   0
   0   4  -4  669.84    4.48   0
   0   4   4  632.28    4.16   0
   0   4  -4  649.70    6.51   0
   0  -4   4  662.75    6.54   0
  -1  -4   4  103.63    2.59   0
  -1   4  -4   35.99    2.12   0
  -1   4  -4   36.13    2.18   0
   1  -4  -4   78.13    2.30   0
   1   4   4   29.08    2.19   0
  -1  -4   4   71.02    3.29   0
  -1  -4   4   64.00    3.11   0
   1  -4  -4   83.57    2.43   0
   1  -4   4   32.94    1.61   0
  -1  -4  -4   28.67    2.17   0
  -1   4   4   81.39    2.41   0
  -1   4   4   82.44    2.34   0
   1   4  -4   57.86    1.89   0
  -1  -4  -4   35.61    2.27   0
  -1  -4  -4   30.93    2.23   0
   1  -4   4   34.08    2.19   0
   2  -4  -4  193.08    2.40   0
  -2  -4   4  213.32    3.66   0
  -2  -4   4  245.53    3.42   0
  -2   4  -4  198.00    2.70   0
   2   4   4  192.41    3.16   0
  -2   4  -4  208.48    3.08   0
   2  -4  -4  178.12    2.29   0
   2   4  -4  185.57    3.78   0
  -2   4   4  191.59    2.79   0
   2   4  -4  201.71    3.17   0
   2  -4   4  228.61    3.21   0
  -2   4   4  192.25    2.66   0
   2  -4   4  208.20    2.39   0
  -2  -4  -4  194.17    2.56   0
  -2  -4  -4  227.38    3.24   0
  -3  -4   4   36.07    1.96   0
  -3   4  -4   43.16    1.64   0
   3  -4  -4   34.08    1.55   0
  -3   4  -4   41.54    1.98   0
  -3  -4   4   44.90    2.16   0
   3   4   4   41.57    2.10   0
   3  -4  -4   34.24    1.55   0
   3   4   4   39.38    2.13   0
   3  -4   4   45.73    2.06   0
   3   4  -4   35.55    2.08   0
  -3   4   4   32.72    2.02   0
  -3  -4  -4   46.97    2.21   0
  -3   4   4   31.89    1.52   0
   3   4  -4   36.40    2.11   0
   3  -4   4   45.03    2.00   0
  -3  -4  -4   57.07    2.27   0
   4  -4  -4   56.22    1.70   0
  -4   4  -4   83.68    2.19   0
  -4  -4   4   64.32    1.85   0
   4  -4  -4   62.46    1.74   0
   4   4   4   79.25    2.21   0
  -4  -4   4   86.19    3.30   0
  -4   4  -4   85.72    1.81   0
   4  -4  -4   66.31    2.10   0
   4   4   4   73.59    3.00   0
   4   4  -4   62.09    2.76   0
   4  -4   4   97.09    2.30   0
  -4   4   4   59.86    2.17   0
  -4  -4  -4  107.61    3.62   0
   4  -4   4   89.66    2.26   0
   4   4  -4   71.24    2.27   0
  -4  -4  -4   93.84    1.87   0
   5  -4  -4   95.00    2.08   0
   5   4   4   85.81    2.18   0
   5  -4  -4  113.81    2.24   0
  -5   4  -4   83.32    2.13   0
  -5  -4   4  105.23    2.11   0
  -5  -4   4  115.50    5.35   0
  -5   4  -4   92.14    1.78   0
   5  -4  -4  115.32    2.27   0
   5   4  -4  110.27    2.44   0
  -5  -4  -4   77.81    5.84   0
  -5   4   4   93.12    1.86   0
  -5  -4  -4   83.48    6.07   0
   5  -4   4   89.69    1.78   0
  -5  -4  -4   90.99    1.80   0
   5  -4   4  103.25    2.26   0
   6  -4  -4   13.50    2.04   0
   6  -4  -4   11.34    1.80   0
   6  -4  -4   14.96    1.47   0
  -6  -4   4   15.79    1.85   0
   6   4   4   16.69    1.97   0
  -6   4  -4   18.63    1.82   0
   6  -4   4   15.53    1.45   0
   6  -4   4   15.27    1.98   0
  -6  -4  -4   19.30    1.48   0
  -6   4   4   11.82    1.96   0
   6   4  -4   11.91    1.91   0
   6  -4   4   16.13    1.53   0
   7  -4  -4   18.55    2.04   0
   7  -4  -4   21.53    1.62   0
   7  -4  -4   20.07    2.10   0
  -7   4  -4   20.29    2.02   0
  -7  -4   4   21.39    1.58   0
   7   4   4   20.43    1.92   0
   7  -4   4   22.43    1.49   0
   7   4  -4   20.29    1.91   0
   7  -4   4   19.81    1.50   0
  -7   4   4   19.02    1.50   0
  -7  -4  -4   25.20    2.02   0
   7  -4   4   17.57    2.04   0
   8  -4  -4    0.10    1.49   0
   8   4   4   -0.18    1.62   0
   8  -4  -4   -0.05    1.98   0
  -8   4  -4    1.36    2.22   0
  -8  -4   4    3.46    2.23   0
   8  -4  -4    0.97    2.12   0
  -8  -4  -4   -0.36    2.05   0
   8  -4   4    2.41    2.04   0
   8   4  -4    0.64    2.14   0
   8  -4   4    0.53    2.15   0
  -8   4   4   -1.28    1.89   0
   8  -4   4    1.33    1.97   0
   9  -4  -4   -0.18    2.28   0
   9   4   4   -1.03    2.12   0
   9  -4  -4    1.41    2.19   0
  -9   4  -4   -0.10    1.74   0
  -9  -4   4   -1.27    2.22   0
   9  -4  -4    0.10    1.82   0
   9  -4   4   -0.45    1.77   0
   9  -4   4   -0.74    1.81   0
  -9  -4  -4   -1.22    2.10   0
   9   4  -4   -1.95    2.15   0
  -9   4   4   -1.30    1.69   0
   9  -4   4    2.36    2.09   0
   0   5  -4   11.37    1.94   0
   0   5   4   10.15    1.96   0
   0   5  -4   10.33    1.90   0
   0  -5  -4   12.00    1.97   0
   0  -5   4    7.70    1.41   0
   0  -5   4    7.07    1.79   0
   0   5   4   10.42    1.42   0
   0  -5  -4    9.82    1.98   0
  -1  -5   4   43.58    2.64   0
   1   5   4   20.04    2.01   0
  -1   5  -4   17.95    1.43   0
   1  -5  -4   46.66    2.06   0
  -1   5  -4   19.47    1.95   0
  -1  -5   4   49.06    2.74   0
   1  -5  -4   33.98    1.59   0
  -1  -5   4   61.24    2.32   0
  -1  -5  -4   18.96    1.92   0
  -1   5   4   42.53    1.66   0
  -1  -5  -4   18.67    2.04   0
  -1  -5  -4   18.84    1.53   0
   1  -5   4   20.15    2.02   0
   1   5  -4   31.69    1.59   0
  -1   5   4   46.26    1.99   0
   1  -5   4   17.96    1.47   0
  -2   5  -4  139.32    2.47   0
  -2  -5   4  239.66    3.18   0
   2  -5  -4  215.59    2.97   0
  -2  -5   4  179.50    3.89   0
  -2   5  -4  140.42    2.28   0
   2   5   4  134.86    2.62   0
   2  -5  -4  170.13    2.25   0
  -2  -5   4  199.36    3.64   0
   2  -5   4  156.79    2.73   0
  -2  -5  -4  134.64    2.46   0
   2  -5   4  133.49    2.10   0
  -2  -5  -4  149.01    2.33   0
   2   5  -4  196.32    2.93   0
  -2   5   4  168.09    2.22   0
  -2  -5  -4  147.29    2.56   0
  -3   5  -4  106.70    1.82   0
   3  -5  -4  108.62    1.94   0
   3   5   4  113.30    2.35   0
  -3  -5   4  149.75    2.94   0
   3  -5  -4  126.08    2.31   0
  -3   5  -4  125.76    2.32   0
  -3  -5   4  129.29    2.80   0
   3  -5  -4  121.02    2.30   0
   3  -5   4  125.38    2.06   0
   3   5  -4  114.25    2.64   0
  -3   5   4  111.84    1.93   0
   3   5  -4  112.03    2.74   0
  -3  -5  -4  131.87    2.38   0
  -3  -5  -4  139.09    2.84   0
   3  -5   4  128.11    2.40   0
  -4   5  -4    2.85    1.78   0
  -4   5  -4    2.78    1.82   0
  -4  -5   4    1.47    2.01   0
   4  -5  -4    3.19    1.78   0
   4  -5  -4    3.93    1.81   0
   4   5   4    3.59    1.28   0
  -4  -5   4    2.97    1.99   0
   4  -5  -4    2.47    1.89   0
  -4  -5  -4    3.94    2.43   0
   4  -5   4    0.98    1.77   0
   4  -5   4    2.00    1.33   0
  -4   5   4    1.66    1.40   0
   4   5  -4    2.20    1.87   0
   4   5  -4    2.84    2.35   0
  -4  -5  -4    1.28    1.71   0
  -4  -5  -4    2.70    2.36   0
  -5  -5   4   52.45    2.17   0
  -5  -5   4   40.80    3.24   0
   5  -5  -4   51.00    2.15   0
   5   5   4   47.18    2.12   0
  -5  -5   4   57.11    3.92   0
  -5   5  -4   53.46    1.65   0
   5  -5  -4   37.90    1.57   0
   5  -5  -4   44.88    1.63   0
   5  -5   4   58.52    2.17   0
  -5  -5  -4   63.34    4.10   0
   5  -5   4   56.66    2.08   0
  -5  -5  -4   47.31    3.55   0
  -5   5   4   41.12    1.57   0
   5   5  -4   45.03    2.20   0
  -5  -5  -4   61.03    2.22   0
   6  -5  -4   28.65    1.54   0
   6  -5  -4   27.50    2.05   0
   6  -5  -4   31.79    1.51   0
  -6   5  -4   34.96    1.55   0
   6   5   4   37.89    1.71   0
  -6  -5   4   33.84    2.03   0
   6  -5   4   33.61    2.02   0
   6  -5   4   36.33    2.13   0
   6  -5   4   43.48    1.59   0
  -6   5   4   27.85    1.51   0
   6   5  -4   30.06    1.97   0
  -6  -5  -4   39.54    1.65   0
   7  -5  -4   40.32    2.10   0
   7  -5  -4   53.35    2.12   0
   7   5   4   46.04    2.22   0
   7  -5  -4   50.90    2.15   0
  -7  -5   4   55.64    2.30   0
  -7   5  -4   47.63    1.78   0
   7  -5   4   55.99    2.31   0
  -7   5   4   47.68    2.17   0
   7   5  -4   49.19    2.30   0
   7  -5   4   44.98    2.23   0
   7  -5   4   50.76    2.16   0
  -7  -5  -4   51.60    2.25   0
   8  -5  -4   18.52    2.17   0
   8  -5  -4   15.97    1.67   0
   8  -5  -4   16.29    2.16   0
  -8  -5   4   16.80    2.23   0
   8   5   4   19.58    2.39   0
  -8   5  -4   21.94    2.43   0
   8  -5   4   23.76    2.18   0
  -8  -5  -4   24.78    2.39   0
   8   5  -4   16.38    1.75   0
   8  -5   4   19.35    1.77   0
   8  -5   4   24.23    1.77   0
  -8   5   4   18.09    2.01   0
   0  -6   4  169.15    2.15   0
   0   6  -4  166.34    2.13   0
   0   6   4  170.14    2.62   0
   0  -6   4  183.57    3.17   0
   0  -6  -4  182.27    2.60   0
   0   6  -4  174.31    3.24   0
   0  -6  -4  165.11    2.24   0
  -1   6  -4   16.54    1.83   0
   1  -6  -4   23.15    1.88   0
  -1  -6   4   19.68    2.07   0
  -1   6  -4   15.71    1.45   0
   1  -6  -4   23.23    1.92   0
  -1  -6   4   20.74    2.17   0
   1  -6  -4   24.64    1.88   0
  -1  -6   4   23.20    1.96   0
   1  -6   4   20.61    1.86   0
  -1  -6  -4   16.33    1.45   0
  -1  -6  -4   16.51    1.91   0
  -1  -6  -4   16.13    1.36   0
  -1   6   4   23.78    1.91   0
  -1  -6  -4   15.62    1.40   0
   1  -6   4   18.83    1.99   0
   1   6  -4   20.04    1.80   0
  -2  -6   4   75.77    2.59   0
  -2   6  -4   81.97    2.28   0
   2  -6  -4   68.80    1.69   0
  -2  -6   4   72.24    2.85   0
  -2   6  -4   79.50    2.14   0
   2  -6  -4   78.40    1.75   0
   2  -6  -4   79.49    2.18   0
  -2  -6   4   89.69    2.28   0
  -2  -6  -4   81.62    2.20   0
   2   6  -4   76.69    2.21   0
  -2  -6  -4   85.88    2.15   0
  -2  -6  -4   84.15    2.18   0
  -2   6   4   74.59    2.16   0
   2  -6   4   90.76    2.34   0
  -2  -6  -4   71.88    1.73   0
   2  -6   4   85.08    2.18   0
  -3  -6   4   97.10    2.68   0
  -3   6  -4   78.33    1.73   0
  -3  -6   4   82.81    2.66   0
   3  -6  -4   95.00    2.29   0
  -3  -6   4  111.91    2.63   0
   3  -6  -4   89.86    2.08   0
   3  -6  -4   79.69    1.76   0
  -3   6  -4   85.81    2.25   0
   3   6  -4   86.37    2.37   0
   3  -6   4   93.72    2.16   0
  -3  -6  -4   81.38    2.45   0
  -3  -6  -4   79.39    2.13   0
  -3  -6  -4   97.98    2.52   0
  -3  -6  -4   89.84    2.15   0
   3  -6   4   88.41    1.85   0
  -3   6   4   84.82    1.74   0
   4  -6  -4   66.46    1.66   0
  -4  -6   4   84.50    2.64   0
  -4  -6   4   62.78    2.75   0
   4   6   4   57.73    2.00   0
   4  -6  -4   68.83    2.05   0
   4  -6  -4   59.68    2.10   0
  -4   6  -4   60.55    2.10   0
  -4  -6   4   72.15    2.35   0
   4  -6   4   67.82    2.19   0
   4   6  -4   62.81    2.35   0
  -4   6   4   64.49    1.69   0
  -4  -6  -4   70.20    2.56   0
   4  -6   4   58.93    1.61   0
  -4  -6  -4   60.16    2.76   0
  -4  -6  -4   70.27    2.17   0
  -5  -6   4    9.47    2.81   0
  -5  -6   4    7.91    2.00   0
   5  -6  -4   11.37    1.82   0
   5  -6  -4    8.92    1.89   0
   5  -6  -4    9.79    1.92   0
   5   6   4   13.80    2.09   0
  -5  -6   4   10.96    2.71   0
  -5   6  -4   14.70    1.56   0
   5   6  -4    9.96    1.95   0
   5  -6   4   13.39    1.61   0
   5  -6   4   15.31    1.40   0
  -5  -6  -4   13.42    2.72   0
  -5   6   4    9.78    1.79   0
   5  -6   4   10.38    1.80   0
  -5  -6  -4   14.72    2.18   0
  -5  -6  -4   16.05    2.97   0
  -6  -6   4    5.46    2.03   0
   6  -6  -4    4.34    1.98   0
   6  -6  -4    5.66    2.01   0
   6  -6  -4    2.74    2.11   0
   6   6   4    4.51    1.89   0
  -6   6  -4    8.50    1.91   0
   6  -6   4    5.08    1.54   0
   6  -6   4    8.33    1.48   0
   6  -6   4    6.28    1.52   0
   6   6  -4    3.20    1.97   0
  -6   6   4    2.00    1.52   0
  -6  -6  -4    4.60    1.60   0
  -7   6  -4   20.60    2.21   0
   7  -6  -4   19.43    2.07   0
  -7  -6   4   21.97    2.08   0
   7   6   4   14.35    1.60   0
   7  -6  -4   23.11    2.11   0
   7  -6  -4   24.78    1.65   0
  -7  -6  -4   18.78    2.26   0
   7  -6   4   18.88    2.25   0
   7  -6   4   17.42    2.28   0
  -7   6   4   17.73    1.63   0
   7  -6   4   19.64    2.02   0
   7   6  -4   18.73    1.65   0
   8   6   4   16.57    2.13   0
   8  -6  -4   15.46    2.23   0
   8  -6  -4   17.74    2.24   0
  -8  -6   4    5.42    2.48   0
   8  -6  -4   17.62    2.45   0
  -8   6  -4   17.76    2.41   0
   8  -6   4   15.15    2.26   0
  -8   6   4   16.50    1.78   0
   8   6  -4   16.16    2.41   0
  -8  -6  -4   14.38    2.41   0
   8  -6   4   17.01    1.85   0
   8  -6   4   19.40    2.28   0
   0  -7  -4  161.38    2.42   0
   0   7  -4  162.10    2.05   0
   0   7   4  158.31    2.49   0
   0  -7   4  165.45    3.03   0
   0   7  -4  156.52    3.13   0
   0  -7  -4  154.14    2.51   0
   0  -7   4  178.90    2.44   0
   0  -7  -4  171.62    2.47   0
   1  -7  -4    2.13    1.78   0
  -1  -7   4    2.28    1.32   0
  -1  -7   4    1.01    2.14   0
   1  -7  -4    2.41    1.75   0
  -1   7  -4    3.26    1.81   0
  -1   7  -4    0.57    2.01   0
   1  -7  -4    1.50    1.84   0
  -1  -7   4    1.42    1.95   0
   1  -7   4    1.16    1.95   0
  -1   7   4    1.39    1.30   0
   1  -7   4    4.72    1.82   0
  -1  -7  -4    1.03    1.67   0
  -1  -7  -4    0.12    1.31   0
  -1  -7  -4    2.31    1.85   0
  -1  -7  -4    0.46    1.76   0
   1   7  -4    1.89    1.71   0
   2  -7  -4  126.26    2.04   0
  -2   7  -4  117.28    2.47   0
   2  -7  -4  124.05    2.27   0
  -2   7  -4  126.21    2.35   0
  -2  -7   4  133.69    3.28   0
   2  -7  -4  133.56    2.39   0
  -2  -7   4  148.02    2.54   0
  -2  -7   4  120.18    2.92   0
  -2  -7  -4  118.34    2.32   0
   2  -7   4  135.23    2.46   0
  -2  -7  -4  131.37    2.49   0
  -2  -7  -4  118.98    2.45   0
   2  -7   4  134.60    2.66   0
  -2   7   4  122.87    2.02   0
  -2  -7  -4  112.55    2.00   0
  -3   7  -4   18.94    1.56   0
   3  -7  -4   11.66    1.87   0
   3  -7  -4   10.31    1.75   0
  -3  -7   4   15.04    1.97   0
  -3  -7   4   15.35    1.88   0
  -3  -7   4   11.59    2.29   0
   3  -7  -4   12.76    2.01   0
  -3  -7   4   13.62    2.17   0
  -3  -7  -4   23.97    2.01   0
   3  -7   4   23.09    1.93   0
   3  -7   4   20.62    1.92   0
  -3  -7  -4   23.16    1.89   0
  -3   7   4   12.29    1.98   0
  -3  -7  -4   22.23    1.87   0
  -3  -7  -4   18.10    1.79   0
  -4  -7   4   18.74    2.05   0
  -4  -7   4   14.46    2.07   0
  -4  -7   4   17.84    2.11   0
  -4   7  -4   20.79    2.07   0
  -4  -7   4   16.58    2.12   0
   4  -7  -4   15.09    1.39   0
   4  -7  -4   15.53    1.89   0
   4  -7  -4   16.01    1.80   0
  -4  -7  -4   21.78    1.71   0
  -4   7   4   15.96    1.74   0
  -4  -7  -4   22.67    2.20   0
  -4  -7  -4   16.64    1.62   0
   4  -7   4   24.46    2.26   0
   4  -7   4   19.83    1.92   0
   4  -7   4   21.24    1.43   0
  -4  -7  -4   19.68    2.44   0
  -5  -7   4   13.52    2.01   0
  -5   7  -4   10.17    1.56   0
   5  -7  -4   11.08    1.42   0
  -5  -7   4   16.06    2.67   0
   5  -7  -4   11.76    2.12   0
  -5  -7   4   14.34    2.58   0
   5  -7  -4   15.53    2.03   0
   5   7  -4   12.33    2.14   0
  -5  -7  -4    9.99    2.62   0
  -5   7   4    8.93    2.11   0
   5  -7   4   11.49    1.98   0
  -5  -7  -4   13.75    2.54   0
  -5  -7  -4   12.34    2.15   0
   5  -7   4   11.59    1.84   0
   5  -7   4   13.66    1.43   0
   6   7   4    5.36    1.91   0
  -6  -7   4    7.09    2.06   0
   6  -7  -4    2.56    1.94   0
   6  -7  -4    8.41    2.19   0
   6  -7  -4    6.69    1.92   0
  -6   7  -4    5.79    2.24   0
   6  -7   4    5.24    1.59   0
   6  -7   4    8.28    2.15   0
  -6   7   4    8.75    2.16   0
   6   7  -4    5.23    2.20   0
   6  -7   4    3.35    1.59   0
  -6  -7  -4    6.43    2.00   0
   7  -7  -4   23.63    2.30   0
  -7  -7   4   25.70    2.42   0
  -7   7  -4   24.44    1.72   0
   7  -7  -4   26.26    1.78   0
   7   7   4   20.54    2.21   0
   7  -7  -4   17.71    1.66   0
   7  -7   4   25.17    1.71   0
   7  -7   4   27.93    2.16   0
  -7  -7  -4   21.45    1.94   0
  -7   7   4   25.05    2.23   0
   7  -7   4   26.94    2.29   0
   7   7  -4   21.54    2.16   0
   0  -8  -4   17.80    1.56   0
   0   8   4    2.40    1.62   0
   0  -8  -4   17.36    1.50   0
   0  -8   4   19.10    2.21   0
   0  -8  -4   22.37    1.91   0
   0  -8   4   23.67    1.92   0
  -1   8  -4   10.24    2.10   0
  -1  -8   4   17.56    1.96   0
  -1  -8   4   13.08    1.94   0
   1  -8  -4   17.12    1.59   0
   1  -8  -4   14.50    1.47   0
   1  -8  -4   17.18    1.99   0
  -1  -8   4   14.96    1.91   0
  -1  -8   4   13.39    2.28   0
  -1  -8  -4   10.50    2.11   0
   1  -8   4   13.52    1.99   0
   1  -8   4   14.67    1.97   0
  -1   8   4   14.53    2.12   0
  -1  -8  -4   11.07    2.00   0
  -1  -8  -4   12.37    1.49   0
  -1  -8  -4   12.57    1.89   0
  -2  -8   4    7.58    2.31   0
  -2   8  -4    9.51    1.96   0
   2  -8  -4    7.07    1.78   0
   2  -8  -4    7.12    2.13   0
   2  -8  -4    8.15    1.80   0
  -2  -8   4    7.87    2.09   0
  -2  -8   4    6.54    1.44   0
  -2  -8   4   11.55    1.96   0
   2  -8   4   12.26    1.82   0
   2  -8   4   11.74    1.94   0
  -2  -8  -4    7.37    2.17   0
  -2   8   4    6.62    1.44   0
  -2  -8  -4   10.27    1.80   0
  -2  -8  -4   10.61    1.49   0
  -2  -8  -4   10.02    1.98   0
   2  -8   4   10.49    1.95   0
   3  -8  -4   17.26    2.05   0
  -3   8  -4   10.58    2.10   0
  -3  -8   4   17.66    2.05   0
  -3  -8   4   21.48    2.23   0
  -3  -8   4   17.61    2.44   0
   3  -8  -4   17.19    1.55   0
  -3  -8   4   25.78    1.97   0
   3  -8  -4   21.30    1.86   0
  -3  -8  -4   16.35    2.01   0
   3  -8   4   13.12    1.83   0
  -3   8   4   17.56    1.65   0
  -3  -8  -4   12.13    1.58   0
   3  -8   4   15.17    2.15   0
  -3  -8  -4   13.89    2.13   0
  -3  -8  -4   17.08    1.95   0
   3  -8   4   14.64    1.95   0
   4  -8  -4   69.21    2.11   0
   4  -8  -4   67.70    1.92   0
  -4  -8   4   75.40    2.57   0
  -4   8  -4   60.28    1.81   0
  -4  -8   4   76.82    2.40   0
  -4  -8   4   60.15    2.67   0
   4  -8  -4   63.70    1.68   0
  -4  -8   4   65.74    2.67   0
  -4  -8  -4   67.55    2.21   0
  -4  -8  -4   68.14    2.50   0
  -4  -8  -4   64.60    2.31   0
  -4   8   4   64.46    2.34   0
   4  -8   4   78.46    2.45   0
   4  -8   4   68.58    2.12   0
  -4  -8  -4   81.72    2.56   0
   4  -8   4   69.11    2.14   0
  -5  -8   4    8.64    2.65   0
   5  -8  -4   11.19    2.22   0
  -5  -8   4   12.41    2.26   0
   5  -8  -4    8.45    2.05   0
  -5   8  -4   11.40    2.09   0
  -5  -8   4   11.23    2.21   0
   5  -8  -4   12.54    1.53   0
  -5  -8   4   14.10    2.60   0
   5  -8   4    8.05    1.95   0
  -5  -8  -4   11.47    2.32   0
  -5  -8  -4   10.67    1.53   0
   5  -8   4   11.98    2.05   0
  -5  -8  -4   15.18    2.22   0
  -5  -8  -4   12.62    2.66   0
   5  -8   4   11.51    2.11   0
  -5   8   4    8.32    1.66   0
   6  -8  -4   -0.17    2.05   0
  -6   8  -4    1.41    2.27   0
   6  -8  -4    0.03    1.71   0
   6  -8  -4    0.18    2.30   0
  -6  -8   4    0.00    2.38   0
  -6  -8   4    0.23    3.40   0
  -6  -8   4   -0.22    3.35   0
  -6  -8  -4    0.70    3.58   0
  -6  -8  -4    2.19    2.08   0
   6  -8   4    0.24    2.06   0
   6  -8   4   -0.92    2.30   0
  -6   8   4   -1.36    1.72   0
   6  -8   4    2.26    2.11   0
  -6  -8  -4    0.65    3.32   0
   7   8   4    5.09    2.48   0
   7  -8  -4    6.79    2.41   0
   7  -8  -4    2.32    2.23   0
  -7  -8   4    5.33    2.45   0
   7  -8  -4    5.05    2.45   0
  -7   8  -4    5.42    2.30   0
   7  -8   4    8.07    2.23   0
  -7  -8  -4    0.77    1.89   0
   7   8  -4    2.11    2.39   0
   7  -8   4    5.98    2.24   0
  -7   8   4    6.73    2.44   0
   7  -8   4   10.27    2.25   0
   0  -9   4  107.18    2.36   0
   0  -9  -4   99.14    2.37   0
   0  -9  -4   95.61    2.31   0
   0  -9  -4   89.71    2.47   0
   0  -9   4   88.54    2.90   0
   0  -9   4   98.36    2.33   0
   0  -9   4   95.69    2.70   0
  -1  -9   4   35.71    2.65   0
   1  -9  -4   34.14    1.67   0
  -1  -9   4   36.96    2.02   0
   1  -9  -4   40.38    2.19   0
   1  -9  -4   34.84    2.27   0
  -1  -9   4   34.02    2.60   0
  -1  -9   4   39.88    1.74   0
  -1   9  -4   38.94    2.20   0
  -1   9   4   32.08    1.66   0
   1  -9   4   54.97    2.23   0
  -1  -9  -4   36.79    2.06   0
  -1  -9  -4   39.41    2.18   0
  -1  -9  -4   51.69    2.30   0
  -1  -9  -4   41.96    2.11   0
   1  -9   4   45.26    2.40   0
   1  -9   4   43.91    1.76   0
  -2  -9   4    2.94    1.45   0
   2  -9  -4    3.12    1.88   0
  -2  -9   4    2.67    2.08   0
   2  -9  -4    3.33    1.56   0
   2  -9  -4    3.52    1.99   0
  -2   9  -4    4.55    2.11   0
  -2  -9   4    3.30    2.20   0
  -2  -9   4    4.01    1.98   0
   2  -9   4   11.01    2.04   0
  -2  -9  -4    9.44    2.07   0
  -2  -9  -4    7.48    1.43   0
  -2  -9  -4   10.41    2.00   0
  -2  -9  -4    8.10    1.92   0
   2  -9   4   10.28    2.05   0
   2  -9   4    8.60    2.31   0
  -2   9   4    3.37    1.55   0
  -3  -9   4    4.16    2.24   0
  -3   9  -4    5.33    2.08   0
  -3  -9   4    5.43    2.16   0
   3  -9  -4    4.91    2.04   0
  -3  -9   4    4.02    2.35   0
   3  -9  -4    1.13    2.03   0
  -3  -9   4    4.22    2.09   0
   3  -9  -4    4.03    1.89   0
  -3   9   4    3.34    2.14   0
  -3  -9  -4    2.30    2.22   0
   3  -9   4    6.42    1.91   0
  -3  -9  -4    4.92    2.07   0
   3  -9   4    2.24    2.33   0
  -3  -9  -4    5.53    2.00   0
   3  -9   4    4.40    2.05   0
  -3  -9  -4    3.23    1.95   0
  -4  -9   4    2.30    2.16   0
   4  -9  -4    1.18    2.01   0
   4  -9  -4   -0.22    1.50   0
  -4  -9   4    1.00    2.22   0
  -4  -9   4    2.58    2.20   0
  -4  -9   4    3.18    2.34   0
   4  -9  -4   -0.59    1.94   0
  -4   9  -4    1.60    2.22   0
   4  -9   4    1.06    2.05   0
  -4   9   4   -0.41    1.59   0
  -4  -9  -4    1.98    2.18   0
   4  -9   4    2.10    1.49   0
  -4  -9  -4    2.02    1.57   0
   4  -9   4   -0.13    2.26   0
  -4  -9  -4    2.16    2.21   0
  -4  -9  -4    0.96    1.95   0
  -5  -9   4    3.78    2.34   0
  -5   9  -4    0.61    2.14   0
   5  -9  -4    4.46    1.62   0
  -5  -9   4    3.41    2.37   0
   5  -9  -4    7.67    2.08   0
  -5  -9   4    4.89    2.59   0
  -5  -9   4    4.28    2.23   0
   5  -9  -4    3.11    2.01   0
   5  -9   4    4.96    2.15   0
   5  -9   4    6.83    2.18   0
  -5  -9  -4   23.17    2.67   0
   5  -9   4    4.08    1.62   0
  -5  -9  -4    2.84    2.28   0
  -5   9   4    3.81    2.24   0
  -5  -9  -4    4.27    2.19   0
  -5  -9  -4    3.28    2.11   0
  -6  -9   4    1.97    2.43   0
  -6  -9   4    2.78    2.58   0
   6  -9  -4    3.81    1.81   0
   6  -9  -4    4.04    1.80   0
   6  -9  -4    1.17    2.20   0
  -6  -9   4    1.08    3.34   0
  -6   9  -4    2.73    2.48   0
  -6  -9   4   -0.20    3.31   0
   6  -9   4    1.68    1.82   0
   6  -9   4    3.61    1.82   0
  -6  -9  -4    1.03    1.73   0
  -6  -9  -4    1.28    3.14   0
  -6  -9  -4    1.46    3.39   0
  -6   9   4    1.01    2.23   0
  -6  -9  -4    0.35    2.19   0
   6  -9   4    1.49    2.44   0
   0 -10  -4   61.42    2.31   0
   0 -10   4   84.06    2.52   0
   0 -10   4   64.69    1.89   0
   0 -10   4   58.66    2.65   0
   0 -10  -4   62.89    1.96   0
   0 -10  -4   72.34    2.51   0
   0 -10  -4   69.39    1.98   0
   0 -10   4   67.21    2.77   0
   1 -10  -4    5.67    1.98   0
  -1 -10   4    9.76    1.63   0
   1 -10  -4   14.26    2.30   0
  -1  10  -4    4.55    2.28   0
   1 -10  -4   11.03    1.64   0
  -1 -10   4    8.42    2.37   0
  -1 -10   4   10.44    1.63   0
  -1 -10   4    8.48    2.24   0
  -1 -10  -4    7.48    2.04   0
  -1 -10  -4    6.96    2.17   0
  -1 -10  -4    6.73    1.98   0
  -1 -10  -4    6.14    2.21   0
  -1  10   4    8.48    2.17   0
   1 -10   4    8.05    2.29   0
   1 -10   4    7.87    2.08   0
   1 -10   4    5.25    2.33   0
  -2  10  -4    4.23    2.34   0
  -2 -10   4    2.36    2.17   0
   2 -10  -4    5.33    1.63   0
  -2 -10   4    7.20    2.13   0
   2 -10  -4    6.06    2.13   0
  -2 -10   4    6.86    2.26   0
  -2 -10   4    5.83    2.01   0
   2 -10  -4    5.59    2.07   0
  -2 -10  -4    5.69    1.63   0
  -2  10   4    4.32    1.61   0
  -2 -10  -4    5.30    2.23   0
  -2 -10  -4    7.28    2.09   0
   2 -10   4    4.51    1.62   0
   2 -10   4    5.40    1.63   0
  -2 -10  -4    6.62    2.05   0
   2 -10   4    4.43    2.36   0
  -3 -10   4    0.55    2.05   0
   3 -10  -4   -0.41    2.27   0
   3 -10  -4    1.09    2.20   0
  -3  10  -4    0.53    2.22   0
   3 -10  -4   -2.42    2.22   0
  -3 -10   4    1.17    2.16   0
  -3 -10   4    1.32    2.14   0
  -3 -10   4    0.44    2.32   0
  -3 -10  -4    0.43    1.59   0
  -3 -10  -4   -1.23    2.11   0
   3 -10   4    1.42    2.03   0
   3 -10   4    0.42    2.19   0
   3 -10   4   -1.20    2.18   0
  -3 -10  -4    2.48    2.03   0
  -3 -10  -4    0.65    1.66   0
  -3  10   4   -0.34    2.26   0
   4 -10  -4    0.54    2.10   0
  -4 -10   4    1.97    2.37   0
   4 -10  -4    3.52    1.53   0
  -4  10  -4    2.39    1.74   0
  -4 -10   4    2.26    2.40   0
  -4 -10   4    1.98    2.36   0
   4 -10  -4    2.18    1.62   0
  -4 -10   4    3.61    2.33   0
  -4  10   4    2.44    2.32   0
  -4 -10  -4    3.58    2.30   0
   4 -10   4    3.18    1.67   0
   4 -10   4    0.70    2.40   0
  -4 -10  -4    2.40    2.08   0
  -4 -10  -4    1.06    2.08   0
  -4 -10  -4    2.05    2.32   0
   4 -10   4    1.68    1.63   0
  -5 -10   4    1.47    2.55   0
   5 -10  -4   -0.09    2.49   0
  -5 -10   4   -0.36    2.61   0
   5 -10   4    1.11    2.21   0
  -5 -10  -4    1.09    2.62   0
  -5 -10  -4   -0.14    2.72   0
   5 -10   4   -0.43    1.86   0
  -5 -10  -4    0.47    2.40   0
  -5 -10  -4   -1.36    2.42   0
   0 -11   4    1.80    1.67   0
   0 -11  -4    1.79    2.38   0
   0 -11  -4    3.23    1.63   0
   0 -11   4    0.46    2.25   0
   0 -11  -4    2.02    2.26   0
   0 -11   4    1.12    2.46   0
   0 -11   4    5.01    2.42   0
   0 -11  -4    3.93    2.28   0
  -1 -11   4    2.51    2.46   0
  -1 -11   4    0.32    2.44   0
   1 -11  -4    3.18    2.15   0
  -1 -11   4   -0.90    2.24   0
   1 -11  -4    1.39    1.77   0
   1 -11  -4    2.90    2.17   0
  -1 -11   4    1.23    2.44   0
  -1 -11  -4    3.81    2.28   0
   1 -11   4    3.28    1.76   0
  -1 -11  -4   -0.14    1.81   0
   1 -11   4    1.49    2.40   0
  -1 -11  -4   -0.28    1.70   0
   1 -11   4   -0.64    2.30   0
  -1 -11  -4   -0.89    2.22   0
  -2 -11   4    2.48    2.78   0
   2 -11  -4    2.70    2.47   0
  -2 -11   4    2.42    1.77   0
   2 -11  -4    4.25    1.75   0
   2 -11  -4    2.34    2.19   0
  -2 -11   4    1.94    2.48   0
  -2  11  -4    1.67    2.35   0
  -2 -11   4    1.40    1.71   0
  -2  11   4    1.62    1.79   0
  -2 -11  -4    3.35    2.37   0
  -2 -11  -4    4.32    2.40   0
  -2 -11  -4    0.58    2.12   0
  -2 -11  -4    0.81    2.37   0
   2 -11   4    1.95    1.85   0
   2 -11   4    0.77    2.17   0
   2 -11   4    0.36    2.39   0
  -3  11  -4    4.22    2.35   0
  -3 -11   4    0.76    2.59   0
  -3 -11   4    1.19    2.64   0
   3 -11  -4    0.15    2.28   0
   3 -11  -4    2.19    2.47   0
   3 -11  -4    1.87    1.80   0
  -3 -11   4    3.82    2.28   0
  -3 -11  -4    1.58    2.47   0
   3 -11   4    4.61    1.84   0
  -3 -11  -4    5.58    2.22   0
  -3  11   4    2.29    1.86   0
   3 -11   4    0.43    2.37   0
   3 -11   4    5.51    2.53   0
  -3 -11  -4    2.46    2.46   0
   1   0   5 2808.68   11.28   0
  -1   0  -5 3307.07   12.07   0
   1   0  -5 2832.83   12.14   0
  -1   0  -5 3092.49   11.91   0
   1   0   5 3593.08   12.48   0
  -1   0   5 3446.76   12.34   0
   1   0  -5 4415.98   13.35   0
  -1   0   5 2785.58   11.96   0
   2   0  -5  247.73    3.76   0
   2   0  -5  184.88    3.01   0
  -2   0   5  199.79    3.19   0
   2   0   5  230.02    3.65   0
  -2   0  -5  202.07    2.94   0
  -2   0  -5  237.08    3.73   0
  -2   0   5  176.01    3.37   0
   2   0   5  193.13    2.92   0
  -3   0  -5    7.41    1.57   0
   3   0  -5    6.21    1.54   0
  -3   0  -5    7.84    1.51   0
   3   0   5    8.47    2.08   0
  -3   0   5    5.93    1.98   0
   3   0  -5    5.06    2.04   0
   3   0   5    8.62    1.96   0
  -3   0   5    4.51    2.09   0
  -4   0  -5    6.53    1.93   0
  -4   0   5    4.80    1.89   0
   4   0  -5    6.85    1.89   0
  -4   0  -5    4.18    1.91   0
   4   0  -5    4.21    1.95   0
   4   0   5    3.29    1.36   0
  -4   0   5    4.18    1.44   0
   4   0   5    5.74    1.93   0
   5   0  -5   22.99    1.96   0
  -5   0   5   16.89    2.01   0
   5   0  -5   23.98    2.04   0
  -5   0  -5   18.05    1.50   0
  -5   0   5   17.94    1.46   0
  -5   0  -5   15.43    1.99   0
   5   0   5   18.56    1.37   0
   5   0   5   18.71    1.98   0
   6   0  -5   71.47    2.00   0
  -6   0  -5  101.02    2.35   0
  -6   0  -5   73.34    2.43   0
  -6   0   5   62.15    2.14   0
   6   0  -5   81.26    2.82   0
   6   0   5  103.45    2.79   0
   6   0   5   97.71    1.87   0
  -7   0  -5   16.43    1.92   0
   7   0  -5   18.52    1.39   0
   7   0  -5   18.61    2.17   0
   7   0  -5   11.17    2.06   0
   7   0   5   15.21    2.24   0
   7   0   5   14.28    1.81   0
   7   0   5   12.30    2.29   0
  -7   0   5   17.97    1.44   0
  -8   0  -5    2.75    1.97   0
   8   0  -5    0.46    2.38   0
   8   0   5    0.61    2.39   0
   8   0  -5    0.34    2.35   0
   8   0   5    0.27    2.34   0
   8   0   5    0.65    1.34   0
  -8   0   5    0.57    1.47   0
   8   0  -5    0.53    1.59   0
   9   0   5    1.89    2.53   0
   9   0  -5    1.33    2.48   0
  -9   0  -5    0.78    1.54   0
  -9   0   5    3.96    2.29   0
   9   0  -5    1.05    1.65   0
   9   0  -5    2.18    2.57   0
   9   0   5   -0.33    2.00   0
   9   0   5    0.77    2.48   0
   0  -1  -5   20.42    2.80   0
   0   1   5   15.76    2.17   0
   0  -1   5   24.73    2.28   0
   0   1  -5   22.31    2.25   0
   0   1  -5   19.82    2.77   0
   0   1   5   32.18    2.87   0
   0  -1  -5   25.45    2.04   0
  -1   1  -5  452.55    4.73   0
  -1  -1   5  366.65    5.90   0
   1   1   5  472.86    5.31   0
   1   1   5  365.90    4.46   0
   1  -1  -5  394.00    4.50   0
  -1  -1   5  484.09    4.80   0
  -1   1  -5  403.00    5.07   0
   1  -1  -5  474.52    4.41   0
  -1   1   5  389.29    4.49   0
   1   1  -5  367.64    5.91   0
  -1  -1  -5  367.49    4.09   0
  -1   1   5  499.44    4.84   0
   1  -1   5  318.06    4.25   0
  -1  -1  -5  426.41    4.56   0
   1   1  -5  636.44    5.62   0
   1  -1   5  400.77    4.12   0
   2  -1  -5  726.71    5.21   0
  -2   1  -5  700.34    5.19   0
  -2  -1   5  617.81    5.65   0
   2   1   5  652.19    4.88   0
  -2  -1   5  721.98    6.39   0
  -2   1  -5  683.07    4.86   0
   2   1   5  609.46    6.54   0
   2  -1  -5  603.12    4.74   0
   2  -1   5  658.31    4.82   0
  -2  -1  -5  664.21    5.32   0
  -2   1   5  576.17    4.68   0
   2   1  -5  752.06    6.26   0
   2  -1   5  779.03    5.44   0
  -2  -1  -5  769.06    7.48   0
   2   1  -5  672.37    5.80   0
  -2   1   5  626.21    4.64   0
  -3   1  -5  241.03    3.06   0
   3   1   5  233.98    3.05   0
   3   1   5  273.62    3.94   0
  -3   1  -5  199.96    2.79   0
  -3  -1   5  220.42    3.34   0
   3  -1  -5  257.89    3.43   0
  -3  -1   5  270.96    3.89   0
   3  -1  -5  217.88    2.95   0
   3  -1   5  226.56    2.93   0
  -3   1   5  200.48    3.00   0
   3   1  -5  247.15    3.40   0
  -3   1   5  206.18    3.11   0
   3   1  -5  262.87    3.98   0
  -3  -1  -5  240.93    2.72   0
   3  -1   5  224.12    2.71   0
  -3  -1  -5  265.66    3.88   0
  -4   1  -5  151.27    2.67   0
  -4   1  -5  130.37    2.71   0
   4   1   5  132.95    2.08   0
   4  -1  -5  134.99    2.75   0
  -4  -1   5  113.50    2.59   0
   4  -1  -5  116.52    2.01   0
   4   1   5  172.51    3.65   0
  -4  -1   5  113.01    3.03   0
  -4   1   5  106.54    2.62   0
   4   1  -5  124.36    2.58   0
   4  -1   5  133.10    2.09   0
  -4  -1  -5  147.98    2.17   0
  -4   1   5  107.19    2.01   0
   4   1  -5  157.66    3.19   0
   4  -1   5  161.41    2.84   0
  -4  -1  -5  138.25    3.04   0
  -5   1  -5   86.42    2.23   0
  -5  -1   5   78.19    2.15   0
  -5  -1   5   66.90    2.56   0
   5  -1  -5   84.62    2.15   0
   5  -1  -5   87.96    2.30   0
   5   1   5   89.62    2.99   0
   5   1   5   76.06    2.15   0
  -5   1  -5   68.17    2.21   0
   5  -1   5   82.75    2.22   0
   5   1  -5   85.51    2.30   0
  -5  -1  -5   63.95    2.48   0
  -5   1   5   79.10    2.21   0
  -5   1   5   70.28    2.21   0
   5   1  -5   94.11    2.86   0
   5  -1   5   80.30    1.80   0
  -5  -1  -5   80.64    2.15   0
  -6   1  -5  175.32    2.22   0
   6  -1  -5  185.13    2.17   0
   6   1   5  200.45    3.65   0
  -6  -1   5  152.96    3.39   0
   6  -1  -5  192.63    3.09   0
  -6  -1   5  160.99    2.14   0
   6   1   5  190.58    2.53   0
  -6   1  -5  153.68    2.80   0
  -6  -1  -5  194.14    2.58   0
  -6   1   5  159.99    2.12   0
  -6  -1  -5  148.74    3.15   0
   6   1  -5  191.18    2.52   0
   6  -1   5  198.66    3.05   0
   6   1  -5  227.85    4.08   0
   6  -1   5  181.05    2.20   0
   7  -1  -5   99.27    2.12   0
   7  -1  -5   71.64    2.36   0
   7   1   5   74.14    3.10   0
   7   1   5   89.17    2.10   0
  -7   1  -5   94.30    2.16   0
   7  -1  -5  101.52    2.60   0
  -7  -1   5   80.21    2.15   0
   7   1   5  100.56    3.39   0
  -7  -1  -5   86.91    1.79   0
   7   1  -5   67.22    3.01   0
  -7   1   5   86.48    1.82   0
   7   1  -5  105.46    3.50   0
   7  -1   5   72.89    2.27   0
   7   1  -5   90.93    1.83   0
   7  -1   5   95.04    2.13   0
   7  -1   5   96.71    2.47   0
   8   1   5    2.87    2.56   0
  -8  -1   5    4.86    1.99   0
   8   1   5    1.82    2.64   0
   8  -1  -5    5.69    2.09   0
   8   1   5    2.42    1.90   0
   8  -1  -5    4.22    2.23   0
   8  -1  -5    5.61    1.85   0
  -8   1  -5    3.62    1.86   0
   8  -1   5    3.85    2.03   0
   8  -1   5    3.31    2.05   0
   8   1  -5    3.45    2.71   0
  -8  -1  -5    3.70    2.00   0
  -8   1   5    3.28    2.00   0
   8  -1   5    4.85    1.47   0
   8   1  -5    3.86    2.70   0
   8   1  -5    5.46    1.94   0
   9   1   5   49.11    4.71   0
   9  -1  -5   56.03    1.99   0
   9  -1  -5   47.04    2.66   0
   9   1   5   62.47    2.42   0
   9   1   5   52.39    4.83   0
  -9  -1   5   54.77    2.51   0
   9  -1  -5   48.61    3.07   0
  -9   1  -5   54.16    1.87   0
   9   1  -5   51.64    4.15   0
  -9  -1  -5   63.22    2.41   0
   9   1  -5   64.36    2.51   0
   9  -1   5   47.33    2.66   0
   9  -1   5   58.58    1.82   0
  -9   1   5   56.11    2.51   0
   9   1  -5   60.27    4.54   0
   9  -1   5   56.09    2.67   0
   0  -2   5  165.52    5.83   0
   0   2   5  172.56    2.84   0
   0   2  -5  214.93    3.47   0
   0  -2   5  227.27    3.52   0
   0  -2  -5  173.72    2.86   0
   0  -2  -5  210.35    3.10   0
   0   2  -5  203.65    6.32   0
   0   2   5  177.01    2.90   0
   1  -2  -5  167.98    2.71   0
  -1   2  -5  196.51    2.85   0
  -1   2  -5  206.66    3.88   0
  -1  -2   5  145.78    6.27   0
   1  -2  -5  148.01    3.06   0
  -1  -2   5  198.55    3.49   0
   1   2   5  223.78    3.71   0
   1   2  -5  201.52    3.44   0
   1   2  -5  145.57    6.18   0
  -1   2   5  147.85    3.08   0
  -1  -2  -5  198.61    3.42   0
  -1  -2  -5  229.44    3.27   0
   1  -2   5  203.73    3.92   0
   1  -2   5  213.76    2.92   0
  -1   2   5  162.34    2.65   0
   2  -2  -5   10.97    2.16   0
  -2   2  -5    8.07    2.18   0
  -2   2  -5    9.89    1.64   0
  -2  -2   5    7.69    2.23   0
   2   2   5   10.13    2.16   0
  -2  -2   5   14.50    1.78   0
   2   2   5    9.58    2.17   0
   2  -2  -5    8.22    1.52   0
   2   2  -5   18.76    2.33   0
   2  -2   5   14.58    2.30   0
   2   2  -5    9.29    2.19   0
  -2   2   5   10.28    2.16   0
   2  -2   5    9.10    1.56   0
  -2  -2  -5   12.10    2.59   0
  -2  -2  -5    7.76    2.22   0
  -2   2   5    7.45    2.11   0
   3   2   5  378.50    3.48   0
  -3   2  -5  354.63    3.23   0
   3  -2  -5  353.65    3.33   0
  -3   2  -5  382.24    3.32   0
   3   2   5  432.42    4.86   0
  -3  -2   5  491.80    5.09   0
   3  -2  -5  390.92    3.65   0
  -3  -2   5  327.83    3.60   0
   3  -2   5  394.27    3.37   0
  -3   2   5  332.28    3.41   0
  -3  -2  -5  467.70    5.06   0
  -3   2   5  327.69    3.25   0
  -3  -2  -5  424.51    3.61   0
   3   2  -5  406.94    4.13   0
   3  -2   5  416.78    3.73   0
   3   2  -5  427.24    4.62   0
  -4   2  -5   11.21    1.91   0
  -4  -2   5   13.63    1.47   0
   4  -2  -5   19.19    1.95   0
   4  -2  -5   15.63    1.87   0
  -4  -2   5   16.77    2.05   0
   4   2   5    8.62    1.38   0
  -4   2  -5    8.70    1.38   0
   4   2   5    9.53    2.14   0
  -4   2   5   14.69    1.40   0
  -4  -2  -5   10.51    2.22   0
   4  -2   5   10.70    1.90   0
  -4  -2  -5    8.80    1.95   0
  -4   2   5   12.39    1.98   0
   4  -2   5    7.43    1.42   0
   4   2  -5   19.42    2.41   0
   4   2  -5   16.01    2.01   0
   5   2   5   22.45    2.58   0
  -5  -2   5   25.90    1.94   0
  -5   2  -5   19.84    1.82   0
   5  -2  -5   30.13    1.84   0
   5  -2  -5   27.80    1.89   0
  -5  -2   5   21.51    2.52   0
   5   2   5   23.90    2.00   0
  -5   2  -5   23.05    1.93   0
   5  -2   5   29.33    1.95   0
   5   2  -5   26.33    1.93   0
   5  -2   5   31.57    2.02   0
  -5   2   5   25.33    1.80   0
  -5  -2  -5   17.58    2.43   0
  -5  -2  -5   28.48    1.96   0
   5   2  -5   31.42    2.59   0
  -5   2   5   24.70    2.00   0
  -6   2  -5   18.77    1.47   0
   6  -2  -5   14.00    2.01   0
  -6  -2   5   10.69    2.51   0
   6  -2  -5   12.32    1.96   0
  -6  -2   5   14.10    1.41   0
   6   2   5   17.79    2.68   0
  -6   2  -5   14.09    1.53   0
   6   2   5   18.17    1.96   0
   6  -2  -5   14.38    1.91   0
  -6  -2  -5   18.31    1.89   0
   6   2  -5   13.02    1.41   0
  -6  -2  -5   16.31    2.89   0
   6  -2   5   19.23    1.99   0
  -6   2   5   11.59    1.85   0
   6   2  -5   16.90    2.69   0
   6  -2   5   18.95    1.89   0
   7  -2  -5    2.77    1.45   0
   7  -2  -5    2.95    1.39   0
   7   2   5    3.90    3.52   0
   7  -2  -5    1.90    1.80   0
  -7  -2   5    4.95    2.16   0
  -7   2  -5    8.87    1.77   0
   7   2   5    4.08    3.58   0
   7   2   5    4.87    1.43   0
   7   2  -5    4.16    2.10   0
  -7  -2  -5    3.25    1.46   0
   7   2  -5    1.70    2.99   0
   7  -2   5    5.35    1.36   0
   7  -2   5    3.44    1.98   0
   7  -2   5    5.35    1.96   0
  -7   2   5   -0.59    1.45   0
   7   2  -5    2.46    3.25   0
   8  -2  -5   62.01    2.36   0
  -8  -2   5   89.55    2.47   0
  -8   2  -5   86.53    2.25   0
   8  -2  -5   89.60    2.81   0
   8  -2  -5   85.64    1.86   0
   8   2   5   83.65    1.86   0
   8  -2   5   88.29    2.51   0
   8   2  -5   90.91    1.95   0
  -8  -2  -5   93.18    1.88   0
   8  -2   5   92.93    2.19   0
   8  -2   5   74.42    2.58   0
  -8   2   5   75.43    1.78   0
   9  -2  -5    2.35    2.52   0
   9  -2  -5    4.72    2.33   0
  -9  -2   5    2.90    1.63   0
   9  -2  -5    4.32    2.30   0
   9   2   5    2.54    2.01   0
  -9   2  -5    2.73    1.59   0
   9  -2   5    1.88    2.39   0
   9  -2   5    2.71    2.16   0
   9  -2   5    4.67    2.13   0
  -9   2   5    1.25    1.72   0
  -9  -2  -5    2.29    2.32   0
   9   2  -5    2.85    1.98   0
   0  -3   5  429.28    7.94   0
   0   3  -5  432.72    3.66   0
   0   3  -5  427.64    7.78   0
   0  -3  -5  401.82    3.75   0
   0  -3  -5  481.24    4.20   0
   0  -3   5  520.29    4.30   0
   0   3   5  413.11    3.60   0
   0   3   5  372.40    3.74   0
  -1  -3   5  341.04    3.51   0
   1   3   5  248.29    3.08   0
   1  -3  -5  347.21    3.58   0
  -1   3  -5  256.52    3.97   0
  -1   3  -5  268.43    3.26   0
   1  -3  -5  299.19    3.41   0
   1   3  -5  359.38    3.88   0
   1  -3   5  271.84    4.17   0
  -1  -3  -5  320.99    3.80   0
  -1   3   5  290.02    3.40   0
  -1   3   5  322.89    3.39   0
  -1  -3  -5  236.71    2.86   0
   1  -3   5  304.97    3.41   0
  -1  -3  -5  261.14    3.28   0
   2  -3  -5    1.99    2.08   0
  -2   3  -5    9.74    1.49   0
  -2  -3   5   10.88    2.45   0
  -2   3  -5   10.13    1.52   0
   2  -3  -5    7.39    1.51   0
   2   3   5   10.29    1.50   0
   2   3   5    7.87    1.50   0
  -2  -3   5   24.95    1.78   0
  -2  -3  -5   16.49    2.11   0
   2  -3   5   10.28    2.03   0
   2  -3   5   10.88    2.12   0
   2   3  -5   14.54    1.99   0
  -2   3   5   17.54    2.08   0
   2   3  -5   10.60    2.66   0
  -2  -3  -5    9.31    1.99   0
  -2   3   5   23.99    2.11   0
   3   3   5  271.84    2.80   0
  -3   3  -5  261.32    2.69   0
  -3  -3   5  326.30    4.00   0
   3   3   5  274.58    3.91   0
  -3  -3   5  357.42    4.34   0
   3  -3  -5  279.83    2.66   0
   3  -3  -5  287.96    2.83   0
  -3   3  -5  314.16    3.40   0
  -3   3   5  279.69    3.02   0
   3   3  -5  296.91    3.82   0
   3  -3   5  321.50    3.42   0
   3  -3   5  308.39    3.22   0
  -3   3   5  272.56    2.97   0
  -3  -3  -5  398.25    5.13   0
  -3  -3  -5  296.13    2.92   0
   3   3  -5  318.78    3.86   0
  -4  -3   5  124.79    3.47   0
  -4   3  -5   88.93    2.33   0
  -4  -3   5  103.18    2.51   0
  -4   3  -5  104.78    2.38   0
   4  -3  -5   89.56    1.92   0
   4  -3  -5   98.75    2.29   0
   4   3   5   85.10    2.85   0
   4   3   5   89.54    2.32   0
   4  -3   5  103.65    2.38   0
   4   3  -5  107.60    3.12   0
   4  -3   5  100.37    2.37   0
  -4   3   5   88.60    2.16   0
  -4   3   5   89.33    1.85   0
   4   3  -5  105.39    2.47   0
  -4  -3  -5  100.88    2.40   0
  -4  -3  -5  116.80    3.48   0
  -5   3  -5  108.71    1.95   0
  -5  -3   5   98.94    3.89   0
   5  -3  -5  105.04    2.24   0
  -5   3  -5   97.36    2.11   0
   5  -3  -5  103.63    2.27   0
   5   3   5  106.34    2.35   0
  -5  -3   5  103.72    2.44   0
   5   3   5   89.93    3.97   0
  -5   3   5   89.73    2.30   0
   5  -3   5  114.51    2.21   0
  -5  -3  -5  103.84    3.98   0
  -5  -3  -5  128.54    2.42   0
   5  -3   5  122.50    2.29   0
   5   3  -5  101.10    2.02   0
   5   3  -5  106.77    3.71   0
   6  -3  -5   24.68    1.51   0
   6  -3  -5   20.92    1.98   0
  -6  -3   5   12.64    1.52   0
  -6   3  -5    9.61    1.97   0
   6  -3  -5   23.41    2.01   0
   6   3   5    8.68    1.40   0
  -6   3  -5    8.48    1.49   0
  -6   3   5   22.98    1.87   0
  -6  -3  -5    9.22    1.97   0
   6  -3   5    9.77    1.45   0
   6   3  -5   24.88    2.04   0
   6  -3   5   10.95    1.91   0
   7  -3  -5   20.50    1.83   0
   7  -3  -5   19.23    1.62   0
  -7  -3   5   22.16    2.15   0
   7   3   5   21.90    1.98   0
   7  -3  -5   14.23    1.58   0
  -7   3  -5   18.24    1.48   0
   7  -3   5   14.21    1.58   0
   7  -3   5   18.33    2.22   0
  -7  -3  -5   22.77    2.02   0
   7   3  -5   21.98    1.98   0
   7  -3   5   18.73    1.98   0
  -7   3   5   18.71    1.45   0
   8  -3  -5   13.48    1.55   0
   8  -3  -5    8.19    1.72   0
   8  -3  -5   12.35    2.28   0
  -8   3  -5    6.58    1.53   0
  -8  -3   5   13.64    2.00   0
   8   3   5   12.12    1.53   0
  -8  -3  -5   10.03    1.67   0
   8   3  -5   14.21    2.12   0
   8  -3   5    9.84    2.04   0
   8  -3   5    7.91    2.03   0
   8  -3   5   10.65    1.56   0
  -8   3   5    8.72    1.58   0
  -9   3  -5    2.99    1.67   0
   9  -3  -5    4.63    2.32   0
   9   3   5    3.80    2.36   0
   9  -3  -5    0.37    2.31   0
  -9  -3   5    2.38    2.35   0
   9  -3  -5    3.15    2.43   0
   9  -3   5    2.90    2.30   0
  -9  -3  -5    4.33    2.47   0
  -9   3   5    3.09    2.05   0
   9  -3   5    1.18    2.33   0
   9   3  -5    3.40    2.31   0
   9  -3   5   -0.30    2.10   0
   0  -4   5   80.68    1.93   0
   0   4  -5   74.50    2.94   0
   0   4  -5   81.00    2.41   0
   0  -4   5   71.24    3.21   0
   0   4   5   71.84    1.90   0
   0  -4  -5   72.45    1.88   0
   0  -4  -5   82.01    2.37   0
   0   4   5   71.51    1.86   0
  -1  -4   5  390.95    7.42   0
   1   4   5  312.82    3.14   0
   1  -4  -5  408.05    3.59   0
  -1   4  -5  331.51    3.18   0
   1  -4  -5  386.11    3.16   0
  -1  -4   5  407.50    7.41   0
  -1  -4   5  526.62    4.16   0
  -1   4  -5  327.38    4.13   0
   1   4  -5  454.53    3.93   0
  -1  -4  -5  308.92    3.41   0
  -1  -4  -5  400.11    3.80   0
  -1   4   5  329.64    2.90   0
  -1  -4  -5  340.87    3.48   0
  -1   4   5  396.62    3.26   0
   1  -4   5  354.65    3.01   0
   1  -4   5  335.38    4.19   0
  -2  -4   5  168.86    2.98   0
  -2  -4   5  134.44    3.27   0
  -2   4  -5  128.09    2.48   0
   2   4   5  119.88    2.28   0
   2  -4  -5  128.28    2.07   0
  -2   4  -5  135.92    2.74   0
   2  -4  -5  134.68    2.50   0
   2   4  -5  125.27    3.28   0
  -2  -4  -5  149.59    2.74   0
   2  -4   5  145.87    2.84   0
   2   4  -5  140.30    2.65   0
   2  -4   5  132.13    2.07   0
  -2   4   5  123.88    2.04   0
  -2  -4  -5  122.75    2.16   0
  -2   4   5  130.41    2.05   0
  -2  -4  -5  118.85    2.14   0
   3   4   5  217.53    2.48   0
   3  -4  -5  260.12    2.90   0
  -3  -4   5  271.06    3.68   0
   3   4   5  222.66    3.27   0
  -3  -4   5  296.43    3.90   0
  -3   4  -5  247.88    2.96   0
   3  -4  -5  243.42    2.94   0
  -3   4  -5  235.33    2.75   0
   3  -4   5  270.73    3.14   0
  -3  -4  -5  261.90    2.91   0
   3   4  -5  253.97    3.41   0
   3   4  -5  256.36    3.82   0
  -3   4   5  232.51    2.83   0
   3  -4   5  255.31    2.86   0
  -3  -4  -5  292.27    3.74   0
  -3   4   5  231.92    2.41   0
  -4  -4   5   23.99    2.10   0
   4   4   5   23.84    2.37   0
   4   4   5   25.89    1.50   0
  -4   4  -5   27.86    1.95   0
  -4  -4   5   26.16    2.56   0
   4  -4  -5   21.18    1.45   0
  -4   4  -5   26.36    1.97   0
   4  -4  -5   16.75    1.50   0
  -4   4   5   19.90    1.92   0
  -4   4   5   18.40    1.36   0
   4  -4   5   30.97    1.95   0
   4   4  -5   20.17    2.04   0
  -4  -4  -5   32.92    2.88   0
   4   4  -5   22.52    2.04   0
   4  -4   5   28.00    1.95   0
  -4  -4  -5   26.57    1.94   0
   5  -4  -5   22.26    1.91   0
   5  -4  -5   14.84    1.38   0
   5  -4  -5   21.81    2.08   0
   5   4   5   21.20    1.88   0
  -5   4  -5   18.82    1.41   0
  -5   4  -5   23.86    1.94   0
  -5  -4   5   23.04    2.89   0
   5   4   5   17.07    2.83   0
  -5  -4   5   22.10    2.02   0
  -5  -4  -5   27.54    3.35   0
   5  -4   5   20.63    1.43   0
  -5   4   5   20.16    2.04   0
   5   4  -5   19.77    2.79   0
   5  -4   5   24.07    1.85   0
  -5  -4  -5   25.31    1.54   0
   5   4  -5   22.63    2.10   0
   6  -4  -5   32.02    2.11   0
   6  -4  -5   34.77    1.89   0
  -6   4  -5   27.45    1.64   0
  -6   4  -5   24.79    1.49   0
  -6  -4   5   37.11    2.07   0
   6   4   5   21.92    1.46   0
   6  -4  -5   37.88    2.23   0
  -6  -4  -5   25.01    1.51   0
   6  -4   5   29.70    1.89   0
   6  -4   5   26.92    1.96   0
  -6   4   5   30.54    1.53   0
   6   4  -5   36.62    1.96   0
   7  -4  -5   12.73    1.53   0
   7  -4  -5    8.53    2.00   0
  -7   4  -5    8.70    2.05   0
  -7  -4   5   14.91    2.13   0
   7   4   5    9.42    1.98   0
   7  -4  -5   12.74    1.93   0
   7  -4   5   11.78    1.94   0
  -7  -4  -5   11.25    2.13   0
   7  -4   5    8.84    1.83   0
   7   4  -5   14.47    2.12   0
   7  -4   5   10.07    2.09   0
  -7   4   5   12.09    1.93   0
   8   4   5    8.77    2.25   0
   8  -4  -5    6.20    1.90   0
   8  -4  -5    6.58    2.17   0
  -8  -4   5    8.36    2.28   0
   8  -4  -5    5.09    1.66   0
  -8   4  -5    5.08    1.72   0
   8  -4   5    8.01    2.23   0
  -8  -4  -5    8.53    1.72   0
  -8   4   5    6.17    1.89   0
   8  -4   5    6.29    2.32   0
   8  -4   5    7.99    2.30   0
   8   4  -5    6.28    2.24   0
  -9  -4   5    9.59    2.44   0
   9  -4  -5    6.26    1.78   0
   9  -4  -5    6.87    2.32   0
   9  -4  -5    4.79    2.61   0
  -9   4  -5    2.83    2.39   0
   9   4   5    2.53    2.18   0
  -9   4   5    4.86    2.15   0
   9  -4   5    6.86    2.26   0
  -9  -4  -5   10.79    2.22   0
   9  -4   5    6.06    1.87   0
   9  -4   5    9.56    2.22   0
   9   4  -5    6.57    2.45   0
   0  -5   5  540.59    3.52   0
   0   5   5  528.14    3.82   0
   0  -5   5  598.39    6.06   0
   0  -5  -5  531.61    3.79   0
   0   5  -5  548.67    5.83   0
   0   5   5  547.92    3.79   0
   0  -5  -5  601.47    4.02   0
   0   5  -5  528.25    3.46   0
  -1  -5   5   13.98    1.94   0
  -1  -5   5   10.22    2.19   0
  -1   5  -5   12.86    1.40   0
   1  -5  -5   10.74    1.94   0
   1  -5  -5   10.37    1.39   0
   1   5   5   12.12    1.90   0
  -1   5  -5   14.95    1.78   0
  -1  -5   5   10.73    2.27   0
   1  -5   5   16.54    1.83   0
   1   5  -5   10.46    1.37   0
  -1  -5  -5   14.23    1.46   0
   1  -5   5   15.70    1.94   0
  -1  -5  -5   14.47    1.47   0
  -1   5   5    8.99    1.44   0
  -1  -5  -5   17.00    1.89   0
  -1   5   5   12.32    1.78   0
  -2  -5   5  125.98    2.46   0
   2  -5  -5  102.91    2.37   0
  -2   5  -5   90.54    2.30   0
   2  -5  -5  103.48    1.94   0
  -2   5  -5   92.03    2.31   0
  -2  -5   5  101.81    3.29   0
   2   5   5   88.61    2.23   0
  -2  -5   5  107.26    3.00   0
  -2  -5  -5   88.26    2.18   0
  -2   5   5  101.74    2.32   0
   2   5  -5  104.34    2.34   0
  -2  -5  -5   94.72    1.92   0
  -2  -5  -5  110.95    2.44   0
  -2   5   5   97.78    2.26   0
   2  -5   5   96.12    1.83   0
   2  -5   5  103.55    2.42   0
  -3   5  -5   12.35    1.84   0
   3  -5  -5    7.21    1.41   0
  -3  -5   5    9.31    1.98   0
   3   5   5   11.32    1.96   0
  -3   5  -5   10.93    1.32   0
   3  -5  -5    6.52    1.82   0
  -3  -5   5   12.04    1.86   0
  -3  -5  -5   14.57    1.43   0
   3  -5   5   12.90    1.76   0
   3   5  -5    7.64    1.86   0
   3  -5   5   13.05    1.91   0
   3   5  -5    9.50    1.98   0
  -3   5   5    7.25    1.86   0
  -3  -5  -5   16.95    1.86   0
  -3   5   5    5.09    1.80   0
  -4   5  -5  136.36    2.04   0
   4   5   5  122.08    2.26   0
  -4  -5   5  164.87    3.01   0
   4   5   5  113.78    2.94   0
   4  -5  -5  133.59    2.00   0
   4  -5  -5  157.74    2.39   0
   4  -5  -5  149.40    2.37   0
  -4   5  -5  121.11    1.92   0
  -4  -5   5  181.59    3.56   0
   4  -5   5  137.23    2.06   0
   4   5  -5  136.02    2.97   0
   4   5  -5  141.33    2.86   0
  -4  -5  -5  138.65    2.08   0
  -4  -5  -5  171.41    3.70   0
   4  -5   5  139.89    2.01   0
  -4   5   5  139.12    2.42   0
  -5  -5   5   69.27    2.33   0
   5  -5  -5   63.80    2.22   0
   5  -5  -5   56.15    2.00   0
  -5   5  -5   70.52    1.73   0
  -5  -5   5   74.26    3.42   0
   5  -5  -5   66.10    2.11   0
  -5   5  -5   75.47    1.79   0
   5   5   5   66.26    1.72   0
   5  -5   5   72.06    1.75   0
  -5   5   5   59.82    1.63   0
  -5  -5  -5   66.60    3.28   0
   5   5  -5   52.19    2.93   0
   5   5  -5   61.67    2.26   0
   5  -5   5   88.73    2.35   0
  -5  -5  -5   86.56    3.80   0
  -5  -5  -5   78.47    1.81   0
   6  -5  -5   37.72    1.54   0
   6  -5  -5   29.16    2.05   0
  -6   5  -5   46.68    2.07   0
   6   5   5   45.23    2.25   0
   6  -5  -5   36.83    2.25   0
  -6  -5   5   38.30    1.74   0
   6  -5   5   51.24    1.80   0
   6  -5   5   47.05    1.64   0
  -6   5   5   32.20    1.85   0
  -6  -5  -5   56.23    2.31   0
   6   5  -5   36.82    2.05   0
  -7   5  -5   13.99    2.11   0
  -7  -5   5   21.41    2.14   0
   7  -5  -5   18.08    1.61   0
   7  -5  -5   20.32    1.58   0
   7  -5  -5   19.77    2.09   0
   7   5   5   14.56    1.67   0
   7  -5   5   15.25    1.97   0
   7   5  -5   21.41    2.28   0
   7  -5   5   17.68    1.72   0
  -7  -5  -5   19.81    1.77   0
   7  -5   5   12.62    2.12   0
  -7   5   5   21.53    2.08   0
   8  -5  -5   18.55    2.04   0
   8  -5  -5   12.73    2.37   0
   8  -5  -5   19.97    2.21   0
  -8  -5   5   16.62    2.39   0
  -8   5  -5   23.90    1.79   0
   8   5   5   20.92    2.16   0
  -8   5   5   14.12    2.16   0
  -8  -5  -5   24.22    1.81   0
   8   5  -5   16.60    1.77   0
   8  -5   5   22.37    2.21   0
   8  -5   5   20.37    2.45   0
   8  -5   5   22.72    1.79   0
   0  -6   5   40.21    1.59   0
   0  -6  -5   35.05    1.50   0
   0   6   5   36.59    1.50   0
   0  -6  -5   35.99    1.60   0
   0   6  -5   34.82    2.21   0
   0   6  -5   34.06    2.00   0
   0   6   5   34.66    2.02   0
   0  -6   5   35.89    2.45   0
  -1  -6   5  102.13    3.24   0
   1   6   5   95.19    2.21   0
  -1  -6   5  102.27    3.11   0
  -1  -6   5  116.60    2.28   0
   1  -6  -5   97.50    1.90   0
  -1   6  -5   94.11    2.62   0
   1  -6  -5  112.37    2.32   0
  -1   6  -5   95.42    2.16   0
  -1   6   5   93.57    1.87   0
   1  -6   5  103.95    2.29   0
  -1  -6  -5   97.07    1.86   0
  -1  -6  -5   94.33    1.83   0
   1  -6   5  106.02    2.70   0
   1   6  -5   93.52    1.83   0
  -1  -6  -5  108.57    2.22   0
  -1   6   5   97.15    2.25   0
   2  -6  -5   31.84    1.49   0
   2   6   5   31.44    1.98   0
  -2  -6   5   32.69    2.03   0
  -2   6  -5   33.97    1.96   0
  -2   6  -5   37.16    2.05   0
   2  -6  -5   28.83    1.51   0
  -2  -6   5   30.32    2.74   0
  -2  -6   5   25.15    2.40   0
  -2  -6  -5   35.55    1.99   0
  -2   6   5   30.41    1.94   0
   2   6  -5   25.60    1.82   0
   2  -6   5   36.89    2.05   0
  -2  -6  -5   30.51    1.50   0
  -2  -6  -5   33.25    1.53   0
   2  -6   5   39.90    1.88   0
  -3  -6   5    5.71    1.95   0
  -3  -6   5    5.29    2.07   0
  -3   6  -5    5.38    1.83   0
  -3   6  -5    6.23    1.79   0
   3  -6  -5    5.17    1.38   0
   3  -6  -5    3.95    1.80   0
   3  -6  -5    5.71    1.40   0
  -3  -6   5    5.80    2.28   0
   3   6  -5    5.50    1.96   0
  -3  -6  -5    4.25    1.33   0
   3  -6   5    5.45    1.37   0
   3  -6   5    5.62    1.96   0
  -3  -6  -5    4.81    1.33   0
  -3  -6  -5    7.42    1.93   0
  -3   6   5    4.79    1.40   0
  -4   6  -5   80.90    2.30   0
  -4  -6   5   96.92    2.82   0
  -4  -6   5  112.84    2.82   0
   4   6   5   70.29    1.84   0
   4  -6  -5   87.58    2.18   0
  -4   6  -5   85.67    2.19   0
   4  -6  -5  100.68    2.30   0
   4  -6  -5   97.72    2.21   0
   4  -6   5   95.05    2.30   0
  -4  -6  -5   75.81    2.81   0
   4  -6   5   96.59    2.16   0
   4   6  -5   82.27    2.50   0
  -4  -6  -5   87.41    1.93   0
   4   6  -5   80.09    2.54   0
  -4  -6  -5  107.57    3.12   0
  -4   6   5   90.59    1.80   0
  -5   6  -5   23.59    2.06   0
  -5  -6   5   27.32    2.17   0
   5  -6  -5   23.00    1.95   0
  -5  -6   5   20.92    2.73   0
   5   6   5   22.49    1.97   0
   5  -6  -5   23.40    2.00   0
  -5  -6   5   29.27    2.82   0
   5  -6  -5   27.09    1.99   0
  -5  -6  -5   26.10    2.14   0
   5  -6   5   25.61    1.70   0
  -5  -6  -5   19.80    2.75   0
   5  -6   5   25.02    1.85   0
  -5   6   5   23.55    1.85   0
  -5  -6  -5   25.06    2.77   0
   5   6  -5   22.35    1.95   0
   6  -6  -5   42.20    1.72   0
  -6   6  -5   39.72    2.19   0
   6  -6  -5   46.16    2.22   0
  -6  -6   5   46.68    2.46   0
   6  -6  -5   32.15    1.78   0
   6   6   5   36.80    1.68   0
   6  -6   5   50.25    2.16   0
   6   6  -5   41.42    2.19   0
  -6   6   5   38.95    2.02   0
   6  -6   5   40.65    1.68   0
   6  -6   5   39.84    2.17   0
  -6  -6  -5   47.90    2.17   0
   7  -6  -5   15.28    2.00   0
  -7  -6   5   17.10    2.33   0
  -7   6  -5   22.14    1.65   0
   7   6   5   18.42    1.71   0
   7  -6  -5   12.85    2.29   0
   7  -6  -5   19.36    2.12   0
   7  -6   5   20.82    1.63   0
  -7  -6  -5   19.46    1.71   0
  -7   6   5   15.99    1.98   0
   7  -6   5   17.82    2.22   0
   7  -6   5   21.69    1.68   0
   7   6  -5   16.35    2.10   0
   8  -6  -5    3.51    1.73   0
   8  -6  -5    3.67    2.24   0
  -8   6  -5    2.98    1.64   0
   8   6   5   -0.02    2.24   0
   8  -6  -5    1.14    2.33   0
  -8  -6   5    3.05    2.59   0
   8  -6   5    5.01    2.31   0
  -8   6   5    6.37    2.33   0
   8  -6   5    0.93    2.54   0
   8  -6   5    2.26    2.24   0
   8   6  -5    3.97    2.27   0
  -8  -6  -5    3.33    1.68   0
   0  -7  -5    8.16    1.78   0
   0   7  -5    6.87    1.87   0
   0   7  -5    5.19    2.17   0
   0  -7   5    8.95    1.89   0
   0  -7  -5    6.19    1.38   0
   0   7   5    7.01    1.36   0
   0  -7   5    5.98    1.96   0
   0  -7  -5    7.64    1.81   0
  -1  -7   5  111.87    1.94   0
  -1  -7   5  103.80    3.05   0
  -1   7  -5   97.36    2.59   0
  -1   7  -5  100.74    2.21   0
   1  -7  -5   97.20    1.90   0
   1  -7  -5  103.65    2.31   0
  -1  -7   5   99.44    3.17   0
   1  -7  -5  100.74    1.87   0
  -1  -7  -5  120.45    2.38   0
  -1  -7  -5   94.24    2.20   0
  -1   7   5   95.10    1.88   0
   1  -7   5  113.31    2.78   0
  -1  -7  -5  109.70    2.27   0
  -1  -7  -5   98.72    1.93   0
   1   7  -5  101.65    2.13   0
   1  -7   5  121.89    2.38   0
   2  -7  -5   98.15    1.93   0
  -2  -7   5  119.96    2.52   0
  -2  -7   5   94.83    3.14   0
  -2  -7   5  106.26    3.25   0
   2  -7  -5   95.13    2.17   0
   2  -7  -5  101.42    1.83   0
  -2   7  -5  106.89    2.73   0
  -2   7  -5  122.59    2.31   0
  -2   7   5   96.29    2.36   0
   2  -7   5  128.34    1.90   0
   2  -7   5  131.65    2.66   0
  -2  -7  -5  108.05    2.37   0
  -2  -7  -5  113.94    2.40   0
  -2  -7  -5  106.69    2.01   0
   2   7  -5   95.90    1.94   0
  -2  -7  -5  142.12    2.60   0
  -3  -7   5   99.24    3.02   0
  -3  -7   5  131.76    2.60   0
  -3   7  -5  103.27    2.17   0
  -3   7  -5   98.51    2.31   0
   3  -7  -5   99.51    1.79   0
   3  -7  -5  103.30    2.22   0
   3  -7  -5  111.90    2.43   0
  -3  -7   5  109.66    2.81   0
  -3   7   5   96.51    1.86   0
  -3  -7  -5   93.53    2.00   0
   3  -7   5  113.70    2.18   0
   3  -7   5  116.43    2.49   0
  -3  -7  -5   93.08    2.26   0
   3   7  -5   99.25    2.31   0
  -3  -7  -5   92.73    2.34   0
  -3  -7  -5  115.29    2.45   0
  -4  -7   5   58.04    2.45   0
  -4  -7   5   47.35    2.51   0
  -4   7  -5   45.23    2.10   0
  -4  -7   5   66.19    2.48   0
   4  -7  -5   49.50    1.94   0
   4  -7  -5   58.05    1.96   0
   4  -7  -5   53.30    1.65   0
  -4  -7   5   51.09    2.48   0
   4  -7   5   52.71    2.19   0
  -4  -7  -5   44.61    2.26   0
  -4  -7  -5   48.51    2.33   0
  -4   7   5   49.64    2.08   0
  -4  -7  -5   55.77    2.36   0
  -4  -7  -5   48.84    2.36   0
   4  -7   5   48.31    1.57   0
  -5   7  -5    9.68    2.07   0
   5  -7  -5   11.61    1.98   0
  -5  -7   5   18.24    2.16   0
   5  -7  -5   15.17    1.95   0
  -5  -7   5   19.73    2.63   0
   5  -7  -5   16.03    1.49   0
  -5  -7   5   14.39    2.66   0
   5  -7   5   12.84    1.44   0
   5  -7   5   14.70    2.13   0
  -5  -7  -5   15.69    2.67   0
   5   7  -5   14.92    2.14   0
  -5  -7  -5   12.74    2.65   0
   5  -7   5    9.61    1.95   0
  -5   7   5   15.02    1.49   0
  -5  -7  -5   12.94    1.68   0
  -6  -7   5   18.69    4.13   0
  -6  -7   5   17.44    3.79   0
  -6  -7   5   19.26    2.39   0
   6  -7  -5   14.48    2.12   0
  -6   7  -5   29.95    1.69   0
   6  -7  -5   19.05    1.67   0
   6  -7  -5   16.24    1.71   0
   6   7   5   22.73    1.64   0
  -6  -7  -5   28.23    4.74   0
   6   7  -5   17.66    2.37   0
  -6   7   5   20.85    1.66   0
   6  -7   5   27.39    2.06   0
  -6  -7  -5   24.92    4.67   0
   6  -7   5   32.73    2.17   0
   6  -7   5   31.39    1.72   0
  -6  -7  -5   25.07    2.13   0
   7  -7  -5    4.32    1.74   0
   7  -7  -5    0.23    1.98   0
  -7  -7   5    2.60    2.16   0
   7  -7  -5    1.09    2.28   0
   7   7   5    2.92    1.64   0
  -7   7  -5    4.07    2.10   0
   7   7  -5    0.09    2.28   0
   7  -7   5    4.04    1.63   0
  -7   7   5    0.45    1.68   0
   7  -7   5    2.64    2.20   0
  -7  -7  -5    0.99    2.22   0
   7  -7   5    7.79    2.27   0
   0  -8  -5   12.44    1.91   0
   0  -8   5   16.28    2.08   0
   0  -8  -5   12.41    2.03   0
   0   8  -5   12.17    1.85   0
   0  -8   5   10.93    2.01   0
   0  -8  -5   14.96    2.06   0
   0  -8   5   13.02    2.16   0
  -1   8  -5   35.67    2.29   0
  -1  -8   5   43.93    1.79   0
   1  -8  -5   38.32    2.21   0
   1  -8  -5   35.39    1.52   0
   1  -8  -5   46.42    2.11   0
  -1  -8   5   39.90    2.77   0
  -1   8  -5   42.50    2.01   0
  -1  -8   5   41.15    2.66   0
  -1  -8  -5   48.06    2.40   0
   1  -8   5   43.01    2.44   0
   1  -8   5   47.54    2.06   0
  -1  -8  -5   43.02    2.27   0
  -1  -8  -5   34.32    2.14   0
  -1  -8  -5   37.07    2.16   0
  -1   8   5   41.51    2.04   0
   1   8  -5   38.24    2.14   0
  -2  -8   5   29.81    2.06   0
   2  -8  -5   21.09    2.08   0
   2  -8  -5   19.56    1.93   0
  -2  -8   5   22.48    2.51   0
  -2  -8   5   23.02    2.61   0
   2  -8  -5   23.95    1.98   0
  -2   8  -5   18.91    2.02   0
   2  -8   5   22.85    1.95   0
  -2   8   5   16.52    1.62   0
  -2  -8  -5   19.74    1.62   0
  -2  -8  -5   20.19    1.93   0
   2  -8   5   24.86    1.98   0
  -2  -8  -5   20.22    2.03   0
  -2  -8  -5   22.78    1.86   0
  -3  -8   5   10.10    1.86   0
   3  -8  -5    8.00    1.44   0
  -3  -8   5    9.27    2.13   0
   3  -8  -5    8.71    1.45   0
   3  -8  -5    8.23    2.02   0
  -3   8  -5    7.28    1.87   0
  -3  -8   5    8.66    1.97   0
  -3  -8   5    7.12    2.19   0
  -3   8   5    7.26    2.04   0
  -3  -8  -5    6.83    1.92   0
   3  -8   5   10.26    2.03   0
  -3  -8  -5    7.48    1.54   0
  -3  -8  -5   10.84    1.85   0
   3  -8   5    8.22    1.43   0
  -3  -8  -5    8.36    2.05   0
  -4  -8   5   25.38    2.19   0
   4  -8  -5   23.05    1.47   0
  -4  -8   5   24.45    2.18   0
   4  -8  -5   31.06    2.00   0
   4  -8  -5   27.31    2.19   0
  -4  -8   5   23.60    2.48   0
  -4   8  -5   21.72    2.18   0
  -4  -8   5   30.87    2.45   0
   4  -8   5   25.88    2.04   0
  -4  -8  -5   25.70    2.03   0
  -4  -8  -5   19.43    1.69   0
   4  -8   5   26.06    2.11   0
  -4  -8  -5   22.69    2.18   0
   4  -8   5   21.91    1.54   0
  -4  -8  -5   21.77    1.99   0
  -4   8   5   23.93    1.70   0
   5  -8  -5   19.65    2.14   0
  -5  -8   5   24.52    2.45   0
   5  -8  -5   18.69    1.58   0
  -5   8  -5   22.85    2.02   0
  -5  -8   5   20.33    2.40   0
  -5  -8   5   20.83    2.32   0
   5  -8  -5   18.41    1.96   0
  -5  -8   5   26.11    2.78   0
  -5   8   5   17.02    2.17   0
   5  -8   5   24.69    2.14   0
   5  -8   5   19.88    2.23   0
   5  -8   5   17.81    1.95   0
  -5  -8  -5   19.17    2.39   0
  -5  -8  -5   21.50    2.08   0
  -5  -8  -5   19.53    2.45   0
  -5  -8  -5   17.61    2.28   0
   6  -8  -5    6.74    2.30   0
   6  -8  -5    4.15    1.76   0
  -6  -8   5    3.83    2.54   0
   6  -8  -5    5.77    2.14   0
  -6  -8   5    4.71    3.10   0
  -6  -8   5    3.87    3.40   0
  -6   8  -5    4.63    2.09   0
  -6  -8  -5    4.05    3.53   0
   6  -8   5    2.83    1.76   0
  -6  -8  -5    2.73    3.45   0
  -6  -8  -5   -0.04    2.12   0
  -6  -8  -5    3.05    2.13   0
   6  -8   5    3.10    2.15   0
  -6   8   5    1.29    2.33   0
   6  -8   5    5.61    1.74   0
   7   8   5    3.94    1.85   0
  -7   8  -5    4.33    2.60   0
   7  -8  -5    3.91    2.22   0
  -7  -8   5    4.85    2.37   0
   7  -8  -5    2.91    1.82   0
   7  -8  -5    6.48    1.83   0
  -7  -8  -5    4.83    2.53   0
   7  -8   5    5.77    2.36   0
   7  -8   5    3.90    2.40   0
  -7   8   5    4.71    1.83   0
   7   8  -5    2.81    2.22   0
   7  -8   5    8.44    1.82   0
   0  -9   5   36.33    2.06   0
   0  -9  -5   29.55    1.67   0
   0  -9  -5   27.23    2.08   0
   0  -9   5   28.17    2.68   0
   0  -9  -5   27.75    1.71   0
   0  -9  -5   30.72    1.71   0
   0  -9   5   29.96    2.62   0
   0  -9   5   28.86    2.18   0
  -1  -9   5   34.16    2.03   0
   1  -9  -5   26.53    1.70   0
  -1  -9   5   31.16    2.15   0
  -1  -9   5   26.69    2.55   0
  -1   9  -5   27.37    2.27   0
  -1  -9   5   26.37    2.40   0
   1  -9  -5   23.68    1.66   0
   1  -9  -5   25.31    1.98   0
  -1  -9  -5   36.83    2.23   0
  -1  -9  -5   28.42    1.65   0
  -1   9   5   23.81    2.19   0
   1  -9   5   34.74    2.34   0
   1  -9   5   32.80    2.22   0
  -1  -9  -5   28.18    1.66   0
  -1  -9  -5   25.92    2.25   0
   1  -9   5   36.62    2.21   0
  -2  -9   5   32.68    2.40   0
  -2  -9   5   48.62    2.32   0
  -2  -9   5   34.87    2.65   0
   2  -9  -5   35.06    2.03   0
   2  -9  -5   33.95    2.23   0
  -2   9  -5   26.94    2.23   0
   2  -9  -5   33.83    1.65   0
  -2  -9   5   29.25    1.64   0
  -2   9   5   31.03    1.72   0
   2  -9   5   30.28    1.99   0
  -2  -9  -5   28.15    2.01   0
  -2  -9  -5   25.89    1.99   0
  -2  -9  -5   23.53    1.94   0
   2  -9   5   29.78    2.14   0
  -2  -9  -5   22.35    1.58   0
   2  -9   5   25.83    1.57   0
  -3   9  -5   12.57    2.24   0
   3  -9  -5   10.59    2.31   0
  -3  -9   5   12.19    2.02   0
   3  -9  -5   10.34    1.89   0
   3  -9  -5    8.62    1.54   0
  -3  -9   5    8.63    2.56   0
  -3  -9   5    9.32    1.99   0
  -3  -9   5    6.53    2.21   0
   3  -9   5   16.42    1.55   0
  -3  -9  -5   14.07    1.98   0
  -3  -9  -5   12.05    2.03   0
   3  -9   5   14.22    2.10   0
  -3  -9  -5   13.95    1.60   0
   3  -9   5   10.67    1.95   0
  -3  -9  -5   13.10    2.23   0
  -3   9   5    6.79    2.30   0
  -4  -9   5    4.78    2.18   0
   4  -9  -5    1.39    2.02   0
  -4  -9   5    2.86    2.19   0
   4  -9  -5    2.08    1.53   0
   4  -9  -5    4.99    1.57   0
  -4   9  -5    3.64    2.26   0
  -4  -9   5    1.50    2.37   0
  -4  -9   5    3.89    1.99   0
   4  -9   5    7.85    1.96   0
  -4   9   5    3.59    2.03   0
   4  -9   5    7.83    2.01   0
  -4  -9  -5    2.37    2.01   0
  -4  -9  -5    5.84    2.23   0
  -4  -9  -5    3.30    2.20   0
   4  -9   5    6.28    1.56   0
  -4  -9  -5    6.96    1.98   0
  -5  -9   5   -0.02    2.32   0
  -5  -9   5   -0.41    2.40   0
   5  -9  -5   -0.14    1.68   0
   5  -9  -5    1.28    2.03   0
  -5   9  -5   -1.87    2.14   0
   5  -9  -5    1.81    1.61   0
  -5  -9   5    1.65    2.31   0
  -5  -9   5    1.99    2.28   0
   5  -9   5   -0.15    1.62   0
  -5  -9  -5    2.19    2.30   0
  -5  -9  -5    0.92    2.54   0
   5  -9   5    1.28    2.17   0
  -5  -9  -5    1.56    2.10   0
   5  -9   5   -0.09    1.63   0
  -5  -9  -5   -1.52    2.26   0
  -5   9   5    0.81    1.64   0
  -6  -9   5   -1.71    2.55   0
  -6  -9   5   -0.02    2.56   0
   6  -9  -5    1.70    1.82   0
  -6   9  -5    1.73    2.45   0
   6  -9  -5    1.13    2.46   0
  -6  -9   5    0.01    3.09   0
   6  -9  -5   -0.92    2.14   0
  -6  -9   5    0.55    3.02   0
  -6  -9  -5    0.59    3.09   0
   6  -9   5   -0.23    2.28   0
   6  -9   5    1.23    2.43   0
  -6  -9  -5   -1.75    2.21   0
   6  -9   5   -1.01    2.47   0
  -6   9   5    3.67    2.15   0
  -6  -9  -5    0.27    3.00   0
  -6  -9  -5   -0.71    2.26   0
   0 -10   5    7.09    2.03   0
   0 -10  -5    3.61    1.62   0
   0 -10  -5    2.93    1.63   0
   0 -10  -5    3.50    2.17   0
   0 -10  -5    4.81    2.07   0
   0 -10   5    2.03    2.30   0
   0 -10   5    1.30    2.23   0
   0 -10   5    4.69    2.17   0
   1 -10  -5    0.71    2.14   0
  -1 -10   5    2.91    1.58   0
   1 -10  -5    0.12    2.19   0
  -1  10  -5    0.37    2.07   0
  -1 -10   5    0.23    2.23   0
   1 -10  -5    2.50    2.01   0
  -1 -10   5    1.08    2.53   0
  -1 -10   5    2.97    2.13   0
   1 -10   5   -0.62    2.00   0
   1 -10   5    0.99    2.26   0
  -1  10   5    0.52    1.96   0
  -1 -10  -5    3.31    2.21   0
  -1 -10  -5    2.22    1.61   0
   1 -10   5    0.71    2.38   0
  -1 -10  -5   -1.37    2.13   0
  -1 -10  -5    0.94    1.57   0
  -2 -10   5   11.81    2.16   0
  -2 -10   5    8.40    2.67   0
   2 -10  -5    6.50    2.07   0
   2 -10  -5   15.27    2.16   0
  -2 -10   5    9.44    2.30   0
  -2 -10   5   10.07    2.43   0
  -2  10  -5    6.77    2.36   0
   2 -10  -5   12.21    2.27   0
   2 -10   5    7.62    2.33   0
  -2 -10  -5    6.82    1.70   0
  -2  10   5    9.82    2.13   0
  -2 -10  -5   10.55    2.09   0
  -2 -10  -5    6.42    2.30   0
   2 -10   5    5.24    2.34   0
   2 -10   5    6.60    2.27   0
  -2 -10  -5    6.93    2.13   0
   3 -10  -5    8.02    1.68   0
  -3 -10   5   13.64    2.12   0
  -3 -10   5    8.91    2.22   0
   3 -10  -5    9.38    2.23   0
  -3  10  -5    9.58    2.33   0
  -3 -10   5    6.97    2.34   0
   3 -10  -5   11.10    1.70   0
  -3 -10   5    8.22    2.61   0
   3 -10   5   11.13    2.27   0
  -3 -10  -5    6.54    2.38   0
  -3 -10  -5   13.32    2.25   0
   3 -10   5   11.04    2.37   0
  -3 -10  -5   10.91    2.13   0
   3 -10   5   12.41    1.68   0
  -3 -10  -5    8.19    2.25   0
  -3  10   5   10.99    2.24   0
  -4 -10   5    5.64    2.45   0
  -4 -10   5    2.01    2.55   0
   4 -10  -5    4.39    2.14   0
   4 -10  -5    3.60    1.68   0
   4 -10  -5    1.57    2.10   0
  -4 -10   5    4.98    2.78   0
  -4 -10   5    5.16    2.17   0
  -4  10  -5    5.40    2.51   0
   4 -10   5    8.16    2.08   0
  -4 -10  -5    6.58    2.34   0
   4 -10   5    3.72    1.90   0
  -4 -10  -5    6.04    2.25   0
  -4  10   5    3.92    2.30   0
  -4 -10  -5    3.13    2.31   0
  -4 -10  -5    7.47    2.37   0
   4 -10   5    6.64    1.72   0
   0 -11   5    6.95    2.33   0
   0 -11  -5    4.75    2.22   0
   0 -11  -5    5.53    2.34   0
   0 -11  -5    4.09    2.23   0
   0 -11  -5    6.49    2.17   0
   0 -11   5    2.98    2.77   0
   0 -11   5    3.45    2.45   0
   0 -11   5    2.01    2.14   0
  -1 -11   5    6.78    2.27   0
   1 -11  -5    7.04    1.70   0
  -1 -11   5    9.34    2.19   0
  -1 -11   5    4.30    2.59   0
   1 -11  -5    8.02    2.32   0
   1 -11  -5    4.22    2.44   0
  -1 -11   5    6.21    2.73   0
   1 -11   5    2.54    2.41   0
   1 -11   5    5.15    1.65   0
  -1 -11  -5    4.17    2.15   0
  -1 -11  -5    2.40    2.08   0
   1 -11   5    6.70    2.04   0
   1 -11   5    0.88    2.44   0
  -1 -11  -5    4.17    2.26   0
  -1 -11  -5    6.32    2.18   0
  -2 -11   5    4.41    2.19   0
   2 -11  -5    8.24    1.77   0
  -2 -11   5    2.50    2.74   0
  -2 -11   5    2.41    2.77   0
   2 -11  -5    1.95    1.83   0
   2 -11  -5    3.18    2.16   0
  -2  11  -5    2.90    2.23   0
  -2 -11   5    6.29    2.27   0
   2 -11   5    8.15    1.78   0
  -2 -11  -5    2.28    2.36   0
   2 -11   5    5.97    2.25   0
  -2  11   5    2.04    2.51   0
   2 -11   5    4.42    1.83   0
  -2 -11  -5    6.75    2.20   0
  -2 -11  -5    3.11    2.27   0
  -2 -11  -5    4.90    1.72   0
   0   0  -6   59.78    2.33   0
   0   0  -6   66.88    3.06   0
   0   0   6   98.14    3.17   0
   0   0  -6  110.46    3.23   0
  -1   0   6  255.67    4.01   0
   1   0   6  160.39    3.33   0
   1   0   6  138.39    3.30   0
  -1   0  -6  151.45    3.37   0
   1   0  -6  241.64    3.94   0
  -1   0   6  403.16    4.51   0
   1   0  -6  455.09    4.60   0
  -1   0  -6  183.06    3.49   0
  -2   0   6  404.15    4.34   0
   2   0   6  341.53    3.74   0
  -2   0   6  300.38    3.78   0
   2   0  -6  421.59    4.30   0
  -2   0  -6  369.26    3.99   0
   2   0   6  422.05    4.34   0
   2   0  -6  314.42    3.59   0
  -2   0  -6  414.92    4.35   0
  -3   0  -6   60.95    2.00   0
   3   0  -6   42.75    2.25   0
   3   0   6   61.31    2.32   0
   3   0  -6   55.13    2.42   0
  -3   0   6   45.22    2.36   0
  -3   0   6   40.30    2.28   0
   3   0   6   69.40    2.49   0
  -3   0  -6   61.99    1.84   0
  -4   0  -6    1.91    1.99   0
   4   0  -6   -0.31    1.37   0
  -4   0  -6    3.16    1.87   0
   4   0  -6    0.41    1.71   0
   4   0   6    2.78    1.39   0
  -4   0   6    0.89    1.85   0
  -4   0   6    1.71    1.86   0
   4   0   6    4.95    1.86   0
   5   0  -6   14.42    1.97   0
  -5   0  -6    9.03    1.92   0
   5   0  -6   12.11    1.35   0
  -5   0   6   10.18    1.91   0
  -5   0  -6    9.08    1.89   0
   5   0   6   11.07    1.89   0
  -5   0   6   10.10    1.35   0
   5   0   6    8.51    1.41   0
  -6   0  -6    2.29    2.18   0
   6   0  -6   -0.66    1.79   0
   6   0   6    1.68    1.76   0
  -6   0   6    1.29    1.95   0
  -6   0  -6    2.54    1.92   0
   6   0   6    2.61    2.04   0
  -6   0   6    1.26    1.32   0
   6   0  -6    0.51    1.85   0
   7   0  -6   34.39    2.05   0
  -7   0  -6   32.98    1.56   0
  -7   0  -6   27.62    2.24   0
   7   0  -6   34.78    2.37   0
   7   0   6   37.89    2.33   0
  -7   0   6   31.15    1.66   0
   7   0   6   35.91    1.56   0
   7   0  -6   22.94    2.14   0
   8   0  -6    0.23    2.19   0
   8   0   6   -0.59    2.15   0
   8   0   6    0.47    2.33   0
  -8   0   6    0.25    2.07   0
   8   0  -6   -0.29    2.30   0
   8   0  -6   -2.15    2.15   0
   8   0   6    1.62    1.43   0
  -8   0  -6    0.53    1.35   0
   9   0  -6   37.20    2.47   0
   9   0  -6   24.53    2.70   0
   9   0   6   23.79    2.42   0
   9   0   6   33.38    2.09   0
  -9   0  -6   31.48    2.15   0
   9   0   6   32.40    2.82   0
   9   0  -6   33.76    2.99   0
  -9   0   6   32.56    2.34   0
   0   1  -6  522.22    6.26   0
   0   1   6  496.01    4.75   0
   0   1   6  757.70    5.49   0
   0  -1  -6  639.04    4.86   0
   0   1  -6  466.18    6.02   0
   0  -1  -6  470.12    4.38   0
   0  -1   6  639.33    4.85   0
   0   1  -6  685.05    5.27   0
  -1  -1   6  443.32    5.75   0
   1   1   6  496.61    4.85   0
   1   1   6  641.39    5.93   0
  -1  -1   6  587.60    4.76   0
   1  -1  -6  470.23    4.51   0
   1  -1  -6  745.31    5.23   0
  -1   1  -6  529.10    5.41   0
  -1   1  -6  653.72    5.18   0
   1   1  -6  470.96    5.95   0
  -1   1   6  463.71    4.43   0
  -1  -1  -6  524.23    4.89   0
  -1   1   6  661.89    5.04   0
   1  -1   6  464.87    4.72   0
  -1  -1  -6  652.22    5.21   0
   1   1  -6  738.36    5.45   0
   1  -1   6  580.53    4.54   0
  -2   1  -6  301.77    3.27   0
  -2  -1   6  281.90    4.08   0
   2  -1  -6  288.01    3.59   0
  -2   1  -6  317.11    3.76   0
   2  -1  -6  422.67    4.03   0
   2   1   6  264.16    3.04   0
  -2  -1   6  381.90    4.55   0
   2   1   6  322.69    4.29   0
   2   1  -6  409.27    4.54   0
   2  -1   6  317.97    3.35   0
   2   1  -6  312.11    4.19   0
  -2   1   6  272.30    3.11   0
  -2   1   6  337.66    3.85   0
  -2  -1  -6  277.17    3.04   0
   2  -1   6  301.57    3.72   0
  -2  -1  -6  331.24    4.37   0
  -3   1  -6  956.33    5.13   0
  -3   1  -6  830.37    4.91   0
   3   1   6  826.74    4.49   0
   3  -1  -6  987.92    5.30   0
   3  -1  -6  833.09    4.57   0
   3   1   6  995.00    6.33   0
  -3  -1   6 1069.86    6.60   0
  -3  -1   6  866.78    5.62   0
  -3   1   6  820.21    4.83   0
   3  -1   6 1022.37    5.66   0
   3   1  -6 1195.06    6.83   0
  -3  -1  -6 1007.56    6.37   0
  -3   1   6  879.52    5.21   0
   3  -1   6  861.21    4.68   0
   3   1  -6  964.50    5.75   0
  -3  -1  -6  942.89    4.93   0
  -4   1  -6   74.84    1.83   0
  -4  -1   6   87.23    2.59   0
  -4   1  -6   71.16    2.36   0
   4   1   6   76.27    2.75   0
   4  -1  -6   88.30    1.88   0
  -4  -1   6   78.84    1.93   0
   4   1   6   71.13    1.77   0
   4  -1  -6  108.25    2.55   0
  -4  -1  -6   77.99    2.53   0
   4  -1   6   71.70    1.90   0
   4   1  -6   93.45    2.29   0
  -4   1   6   84.35    2.40   0
  -4   1   6   82.34    2.25   0
   4  -1   6   68.47    1.75   0
   4   1  -6  104.92    2.69   0
  -4  -1  -6   76.88    2.43   0
  -5   1  -6   68.45    2.25   0
   5   1   6   89.82    2.93   0
  -5   1  -6   86.77    2.24   0
   5  -1  -6   62.10    1.81   0
   5  -1  -6   78.83    2.33   0
  -5  -1   6   60.86    1.75   0
  -5  -1   6   63.30    2.51   0
   5   1   6   85.89    2.24   0
   5  -1   6   81.49    2.30   0
  -5  -1  -6   91.52    2.29   0
  -5  -1  -6   67.11    2.53   0
  -5   1   6   59.19    1.73   0
  -5   1   6   55.19    2.17   0
   5   1  -6   83.14    3.14   0
   5  -1   6   86.62    2.20   0
   5   1  -6   69.85    2.24   0
   6  -1  -6  142.63    2.74   0
   6  -1  -6  146.90    2.03   0
  -6  -1   6  113.76    2.89   0
  -6   1  -6  133.53    2.03   0
  -6   1  -6  120.84    2.59   0
  -6  -1   6  135.57    2.34   0
   6   1   6  131.78    1.98   0
   6   1   6  162.50    3.49   0
   6   1  -6  138.59    2.00   0
  -6  -1  -6  140.46    2.47   0
  -6   1   6  118.49    2.57   0
   6  -1   6  146.12    2.76   0
   6  -1   6  140.45    2.34   0
  -6  -1  -6  112.93    2.88   0
   6   1  -6  159.59    3.40   0
  -6   1   6  127.15    2.34   0
   7  -1  -6   19.25    1.92   0
  -7   1  -6   21.77    1.86   0
   7  -1  -6   11.09    1.86   0
  -7   1  -6   16.14    1.96   0
   7   1   6   18.31    1.47   0
   7   1   6   20.91    2.58   0
   7  -1  -6   21.33    2.14   0
  -7  -1   6   16.05    2.14   0
  -7  -1  -6   20.51    1.98   0
   7   1  -6   13.49    2.29   0
   7  -1   6   22.62    2.11   0
  -7  -1  -6   14.77    2.41   0
   7   1  -6   19.63    2.61   0
   7  -1   6   20.77    1.95   0
  -7   1   6   17.39    1.82   0
   7   1  -6   21.44    1.56   0
   8  -1  -6    4.53    2.09   0
   8  -1  -6    8.37    2.09   0
   8   1   6    6.12    2.52   0
   8  -1  -6    8.36    1.51   0
  -8   1  -6    6.54    1.53   0
   8   1   6    5.15    1.91   0
  -8  -1   6    4.40    2.32   0
   8   1   6    6.58    2.84   0
   8   1  -6    5.47    1.99   0
   8  -1   6    7.74    1.44   0
  -8  -1  -6    6.71    1.53   0
   8   1  -6    4.84    2.46   0
   8  -1   6    4.28    1.92   0
   8   1  -6    5.66    2.82   0
   8  -1   6    8.82    2.24   0
  -8   1   6    6.63    1.62   0
   9  -1  -6    2.94    2.40   0
   9  -1  -6    2.15    2.24   0
   9  -1  -6    1.38    2.35   0
  -9   1  -6    0.66    2.12   0
   9   1   6    1.95    3.17   0
   9   1   6    1.51    3.20   0
   9   1   6    2.72    1.61   0
  -9  -1   6    3.53    1.71   0
   9   1  -6    1.60    3.08   0
   9  -1   6    1.01    1.93   0
  -9  -1  -6    2.21    1.59   0
   9  -1   6    2.09    2.62   0
  -9   1   6    3.26    2.21   0
   9  -1   6    1.35    2.36   0
   9   1  -6    2.45    2.00   0
   9   1  -6    3.54    3.17   0
   0  -2   6    5.49    2.98   0
   0   2  -6    6.18    2.91   0
   0   2  -6   11.54    2.22   0
   0   2   6    8.22    2.32   0
   0  -2  -6    6.33    1.65   0
   0   2   6    4.95    1.66   0
   0  -2  -6    6.62    1.70   0
   0  -2   6    7.23    1.70   0
  -1   2  -6  153.83    2.98   0
  -1   2  -6  130.11    3.31   0
   1   2   6  158.03    3.28   0
   1  -2  -6  139.73    2.44   0
  -1  -2   6  119.44    5.15   0
  -1  -2   6  158.02    2.74   0
   1  -2  -6  130.82    2.83   0
   1  -2   6  133.64    2.40   0
  -1   2   6  109.20    2.26   0
  -1  -2  -6  148.82    2.68   0
  -1   2   6  145.91    2.90   0
  -1  -2  -6  136.78    2.87   0
   1   2  -6  188.95    3.28   0
  -1  -2  -6  119.74    2.43   0
   1  -2   6  122.01    3.29   0
   1   2  -6  119.95    5.18   0
  -2   2  -6   27.37    1.69   0
  -2   2  -6   28.58    1.74   0
  -2  -2   6   24.35    2.31   0
   2  -2  -6   17.49    2.19   0
   2  -2  -6   18.71    1.61   0
   2   2   6   23.76    1.65   0
   2   2   6   30.33    2.35   0
  -2  -2   6   19.30    2.68   0
   2  -2   6   31.88    2.22   0
   2   2  -6   19.44    2.56   0
  -2   2   6   18.72    2.19   0
  -2  -2  -6   24.48    2.17   0
  -2  -2  -6   34.81    2.49   0
  -2   2   6   20.20    2.14   0
   2  -2   6   30.08    2.29   0
   2   2  -6   25.98    2.19   0
  -3   2  -6   27.72    2.13   0
  -3   2  -6   29.40    2.17   0
   3  -2  -6   33.30    2.16   0
   3   2   6   23.65    1.99   0
   3   2   6   27.77    2.16   0
  -3  -2   6   38.87    2.35   0
   3  -2  -6   29.82    1.55   0
  -3  -2   6   32.17    2.26   0
  -3   2   6   30.24    1.62   0
   3  -2   6   30.67    2.15   0
   3   2  -6   42.81    2.33   0
  -3  -2  -6   31.33    2.31   0
  -3   2   6   31.77    1.99   0
   3  -2   6   26.25    1.64   0
   3   2  -6   37.74    2.26   0
  -3  -2  -6   26.44    2.04   0
  -4   2  -6   63.52    2.25   0
  -4   2  -6   70.16    2.18   0
   4  -2  -6   59.31    1.66   0
  -4  -2   6   74.40    2.76   0
  -4  -2   6   57.64    1.82   0
   4   2   6   74.39    2.49   0
   4  -2  -6   61.21    1.78   0
   4   2   6   67.77    2.18   0
  -4  -2  -6   81.23    2.77   0
  -4   2   6   54.91    2.14   0
   4  -2   6   73.36    2.29   0
  -4   2   6   53.17    1.70   0
   4   2  -6   71.29    2.27   0
  -4  -2  -6   75.69    2.33   0
   4   2  -6   83.72    2.78   0
   4  -2   6   71.81    2.19   0
  -5   2  -6  218.24    2.73   0
  -5   2  -6  256.00    2.85   0
  -5  -2   6  236.97    2.93   0
   5  -2  -6  234.33    2.92   0
   5  -2  -6  242.69    2.45   0
   5   2   6  234.86    2.41   0
   5   2   6  250.74    4.05   0
  -5  -2   6  235.97    4.15   0
  -5  -2  -6  266.60    2.76   0
   5  -2   6  246.69    2.60   0
  -5   2   6  223.75    2.70   0
  -5   2   6  200.23    2.38   0
   5   2  -6  244.62    2.56   0
   5   2  -6  291.95    4.14   0
   5  -2   6  241.67    2.43   0
  -5  -2  -6  244.50    4.15   0
   6   2   6   47.41    2.87   0
   6  -2  -6   35.85    2.10   0
  -6   2  -6   39.81    1.68   0
  -6  -2   6   29.56    2.61   0
   6  -2  -6   40.77    2.16   0
   6   2   6   46.65    1.59   0
  -6   2  -6   50.35    1.68   0
  -6  -2   6   33.17    1.94   0
   6  -2   6   49.63    2.16   0
  -6  -2  -6   46.26    1.61   0
  -6   2   6   29.88    2.11   0
  -6  -2  -6   39.65    2.78   0
   6   2  -6   35.95    1.57   0
  -6   2   6   26.38    1.61   0
   6   2  -6   44.60    2.73   0
   6  -2   6   49.54    1.64   0
   7  -2  -6    2.56    1.77   0
   7  -2  -6    5.08    1.91   0
  -7  -2   6    2.63    1.52   0
   7   2   6    1.82    1.37   0
   7   2   6    2.57    2.71   0
  -7   2  -6    2.40    1.49   0
  -7   2  -6    3.20    1.42   0
   7  -2  -6    2.61    1.90   0
   7   2   6    3.48    2.80   0
   7  -2   6    3.78    1.83   0
   7   2  -6    4.44    2.65   0
  -7  -2  -6    1.81    1.88   0
   7   2  -6    2.32    2.44   0
   7  -2   6    3.40    1.79   0
  -7   2   6    6.10    1.86   0
   7   2  -6    5.47    1.92   0
   8  -2  -6   14.50    2.21   0
  -8  -2   6   18.11    2.19   0
   8  -2  -6   21.63    2.19   0
   8   2   6   15.51    1.56   0
  -8   2  -6   12.34    2.15   0
   8  -2  -6   19.03    2.15   0
   8  -2   6   17.36    2.26   0
   8   2  -6   20.42    4.85   0
   8   2  -6   14.94    4.68   0
  -8  -2  -6   18.25    2.13   0
  -8   2   6   19.05    2.10   0
   8  -2   6   15.09    2.21   0
   8  -2   6   15.43    2.14   0
   8   2  -6   21.59    2.21   0
   9  -2  -6    8.30    2.21   0
   9   2   6    6.25    2.28   0
   9  -2  -6    8.89    1.78   0
  -9   2  -6    3.86    2.28   0
   9  -2  -6    3.65    2.39   0
  -9  -2   6    6.60    2.28   0
   9  -2   6   10.53    2.27   0
  -9  -2  -6    5.39    1.68   0
   9  -2   6    4.11    2.16   0
   9   2  -6    6.58    2.26   0
   9  -2   6    4.98    2.41   0
  -9   2   6    4.78    1.72   0
   0  -3   6  807.53    4.95   0
   0   3   6  628.12    4.16   0
   0   3  -6  758.67    4.77   0
   0   3   6  695.94    4.61   0
   0   3  -6  679.95   10.40   0
   0  -3  -6  620.58    4.39   0
   0  -3  -6  720.86    4.50   0
   0  -3   6  671.88   10.66   0
   1   3   6  130.69    2.82   0
  -1   3  -6   91.80    2.04   0
  -1  -3   6  149.72    3.03   0
   1  -3  -6   93.88    2.07   0
   1  -3  -6   95.43    2.06   0
  -1   3  -6  107.48    2.98   0
   1  -3   6   99.88    2.97   0
  -1   3   6  102.62    2.60   0
  -1   3   6  103.92    2.47   0
  -1  -3  -6  130.53    2.43   0
   1  -3   6  115.32    2.14   0
  -1  -3  -6  119.32    2.76   0
   1   3  -6  129.80    2.71   0
  -1  -3  -6  109.73    2.32   0
  -2   3  -6  790.45    5.27   0
   2  -3  -6  709.77    4.38   0
   2   3   6  642.04    3.96   0
   2  -3  -6  749.62    4.21   0
  -2  -3   6  754.45    7.69   0
   2   3   6  764.29    5.33   0
  -2  -3   6  955.62    6.04   0
  -2   3  -6  718.02    4.33   0
   2  -3   6  798.58    5.34   0
   2  -3   6  768.05    4.20   0
   2   3  -6  775.49    4.99   0
  -2  -3  -6  746.90    4.42   0
  -2  -3  -6  970.14    5.95   0
   2   3  -6  764.01    7.82   0
  -2   3   6  680.89    4.03   0
  -2   3   6  729.57    4.33   0
  -3  -3   6  280.14    3.84   0
   3   3   6  205.34    2.86   0
  -3   3  -6  217.50    2.48   0
   3   3   6  231.18    3.43   0
  -3   3  -6  223.93    2.68   0
  -3  -3   6  187.10    3.24   0
   3  -3  -6  217.70    2.79   0
   3  -3  -6  235.37    2.85   0
   3   3  -6  252.44    3.49   0
   3  -3   6  253.95    2.98   0
  -3  -3  -6  273.93    3.88   0
  -3   3   6  216.74    2.80   0
  -3  -3  -6  234.56    2.85   0
   3   3  -6  229.71    3.53   0
   3  -3   6  258.31    3.18   0
  -3   3   6  209.10    2.76   0
  -4  -3   6  425.00    5.04   0
  -4   3  -6  269.03    2.89   0
  -4   3  -6  308.81    3.13   0
  -4  -3   6  279.73    3.07   0
   4  -3  -6  342.15    3.27   0
   4  -3  -6  333.62    3.00   0
   4   3   6  291.31    4.30   0
   4   3   6  285.82    2.91   0
  -4   3   6  294.98    2.97   0
   4  -3   6  297.00    2.74   0
   4  -3   6  325.91    3.19   0
   4   3  -6  370.46    4.26   0
  -4  -3  -6  348.30    4.47   0
  -4   3   6  292.79    2.93   0
  -4  -3  -6  334.28    3.06   0
   4   3  -6  348.32    3.62   0
  -5  -3   6   38.93    2.89   0
  -5   3  -6   29.62    1.47   0
   5  -3  -6   40.31    1.91   0
   5   3   6   25.85    1.93   0
  -5   3  -6   27.33    1.91   0
  -5  -3   6   36.46    2.17   0
   5   3   6   25.71    2.66   0
   5  -3  -6   36.44    2.04   0
   5  -3   6   30.80    1.85   0
   5   3  -6   41.44    2.74   0
  -5  -3  -6   29.53    2.75   0
   5  -3   6   29.24    1.46   0
  -5   3   6   36.63    2.02   0
  -5   3   6   30.84    1.48   0
  -5  -3  -6   28.97    1.51   0
   5   3  -6   41.56    2.22   0
  -6   3  -6   19.96    2.00   0
  -6  -3   6   19.31    3.02   0
   6  -3  -6   19.97    1.47   0
   6  -3  -6   14.21    1.49   0
   6  -3  -6   21.76    1.93   0
   6   3   6   24.51    1.47   0
  -6   3  -6   22.18    2.11   0
   6   3   6   20.42    3.24   0
  -6  -3   6   21.91    1.54   0
  -6  -3  -6   21.12    3.27   0
  -6   3   6   18.50    1.41   0
   6   3  -6   24.90    3.23   0
   6  -3   6   23.52    1.98   0
   6   3  -6   24.33    2.00   0
  -6  -3  -6   28.95    1.51   0
   6  -3   6   24.67    1.63   0
   7  -3  -6   51.64    2.42   0
  -7  -3   6   53.49    2.20   0
   7  -3  -6   39.05    2.16   0
   7   3   6   58.10    2.11   0
   7  -3  -6   52.95    1.64   0
  -7   3  -6   51.01    2.12   0
  -7   3   6   47.48    2.06   0
  -7  -3  -6   56.76    1.69   0
   7  -3   6   59.62    1.65   0
   7  -3   6   52.03    1.81   0
   7   3  -6   51.47    2.14   0
   8  -3  -6   23.80    2.00   0
   8  -3  -6   20.34    2.05   0
  -8  -3   6   25.48    1.68   0
   8  -3  -6   24.09    2.33   0
   8   3   6   21.94    1.69   0
  -8   3  -6   30.01    2.25   0
  -8   3   6   26.35    1.59   0
  -8  -3  -6   26.11    2.13   0
   8  -3   6   30.23    2.12   0
   8   3  -6   28.63    1.71   0
   8  -3   6   25.41    2.11   0
   8  -3   6   32.86    2.27   0
   9  -3  -6    7.65    1.69   0
  -9  -3   6    8.58    2.27   0
  -9   3  -6    5.69    2.13   0
   9  -3  -6    7.20    2.53   0
   9  -3  -6    5.49    2.13   0
   9   3   6    9.08    1.86   0
  -9   3   6    5.88    2.10   0
  -9  -3  -6    6.80    1.79   0
   9  -3   6    7.82    2.18   0
   9   3  -6    8.72    2.21   0
   9  -3   6    6.88    2.43   0
   9  -3   6    7.78    2.15   0
   0  -4   6   37.24    2.09   0
   0  -4  -6   31.88    2.01   0
   0  -4   6   27.56    3.01   0
   0   4  -6   32.33    2.03   0
   0   4   6   30.33    2.12   0
   0   4   6   32.38    2.11   0
   0   4  -6   33.22    3.00   0
   0  -4  -6   32.58    1.65   0
  -1   4  -6 1002.80    6.83   0
   1  -4  -6 1083.04    4.91   0
   1  -4  -6 1004.36    4.74   0
  -1   4  -6 1007.21    4.86   0
   1   4   6  954.98    4.94   0
  -1  -4   6 1348.67    6.11   0
  -1  -4  -6  851.48    4.42   0
   1  -4   6  996.96    6.88   0
  -1   4   6 1088.57    5.00   0
   1  -4   6 1087.42    4.81   0
   1   4  -6 1152.28    5.57   0
  -1  -4  -6 1117.23    5.37   0
  -1   4   6 1011.54    4.75   0
  -1  -4  -6  976.48    4.97   0
   2  -4  -6  309.28    3.12   0
  -2   4  -6  302.21    3.04   0
  -2  -4   6  314.25    5.39   0
   2  -4  -6  322.55    2.83   0
   2   4   6  296.73    3.42   0
  -2   4  -6  319.10    3.57   0
  -2  -4   6  399.72    3.89   0
   2  -4   6  291.14    2.65   0
  -2   4   6  309.56    3.02   0
  -2  -4  -6  309.31    3.16   0
   2  -4   6  341.87    3.68   0
   2   4  -6  288.82    5.49   0
  -2  -4  -6  270.53    2.78   0
   2   4  -6  324.03    3.42   0
  -2  -4  -6  329.96    3.31   0
  -2   4   6  286.11    2.71   0
  -3   4  -6   64.92    2.19   0
   3  -4  -6   55.19    1.71   0
   3   4   6   59.43    2.11   0
  -3  -4   6   63.58    2.30   0
   3   4   6   61.29    2.24   0
  -3  -4   6   52.49    2.34   0
  -3   4  -6   69.13    2.21   0
   3  -4  -6   54.73    2.10   0
   3   4  -6   58.55    2.22   0
  -3  -4  -6   70.18    2.20   0
   3  -4   6   71.46    2.24   0
   3   4  -6   53.21    2.33   0
  -3   4   6   48.61    2.09   0
  -3  -4  -6   74.76    2.50   0
  -3   4   6   52.26    2.02   0
   3  -4   6   72.33    2.13   0
   4  -4  -6   26.75    1.49   0
  -4   4  -6   21.57    1.48   0
  -4  -4   6   27.77    2.36   0
   4   4   6   21.22    1.50   0
   4  -4  -6   25.45    1.42   0
  -4   4  -6   24.74    1.82   0
  -4  -4   6   29.93    2.38   0
   4   4   6   21.47    2.11   0
  -4  -4  -6   22.43    2.04   0
   4  -4   6   25.93    1.85   0
  -4   4   6   26.94    1.84   0
   4   4  -6   28.00    2.41   0
  -4   4   6   23.52    1.50   0
   4  -4   6   25.17    1.41   0
   4   4  -6   27.49    2.01   0
  -4  -4  -6   24.80    2.39   0
  -5  -4   6  182.77    2.91   0
  -5   4  -6  181.23    2.64   0
  -5   4  -6  164.21    2.11   0
   5   4   6  150.06    3.86   0
   5   4   6  174.81    2.23   0
  -5  -4   6  201.96    4.36   0
   5  -4  -6  163.31    2.17   0
   5  -4  -6  171.79    2.49   0
   5   4  -6  171.46    3.75   0
  -5   4   6  153.88    2.08   0
   5   4  -6  184.85    2.90   0
   5  -4   6  205.05    2.62   0
  -5  -4  -6  186.70    2.34   0
  -5  -4  -6  205.59    4.39   0
   5  -4   6  187.38    2.61   0
  -6   4  -6  128.89    2.15   0
  -6  -4   6  131.78    5.48   0
   6   4   6  123.45    1.92   0
  -6  -4   6  152.52    2.68   0
  -6   4  -6  143.82    2.01   0
   6  -4  -6  150.17    2.51   0
   6  -4  -6  120.43    2.57   0
   6  -4  -6  163.71    2.45   0
   6  -4   6  167.10    2.49   0
   6  -4   6  147.81    2.59   0
  -6   4   6  134.43    1.97   0
   6   4  -6  129.25    5.12   0
  -6  -4  -6  156.33    2.48   0
   6   4  -6  154.11    2.57   0
   7  -4  -6   25.29    2.00   0
   7  -4  -6   18.84    2.12   0
   7   4   6   21.23    1.69   0
   7  -4  -6   23.55    1.69   0
  -7   4  -6   25.80    1.70   0
  -7  -4   6   21.85    1.71   0
   7  -4   6   24.34    2.17   0
  -7   4   6   22.16    1.94   0
  -7  -4  -6   22.64    1.63   0
   7  -4   6   26.14    1.64   0
   7   4  -6   26.26    2.23   0
  -8  -4   6   16.51    2.40   0
   8  -4  -6   16.17    1.77   0
   8  -4  -6   14.70    1.57   0
   8  -4  -6   13.53    2.15   0
  -8   4  -6   16.97    2.29   0
   8   4   6   13.42    1.73   0
   8  -4   6   17.81    2.39   0
  -8   4   6   16.51    1.93   0
  -8  -4  -6   14.46    2.43   0
   8   4  -6   18.36    2.11   0
   8  -4   6   13.28    2.36   0
   8  -4   6   19.40    2.10   0
   9  -4  -6    3.56    2.23   0
   9   4   6    6.28    2.48   0
   9  -4  -6    3.66    2.54   0
   9  -4  -6    7.38    2.66   0
  -9  -4   6    8.53    2.28   0
  -9   4  -6    7.43    1.83   0
  -9   4   6    5.68    2.41   0
  -9  -4  -6    6.85    2.26   0
   9  -4   6    5.09    2.60   0
   9  -4   6    7.37    2.28   0
   9  -4   6    4.62    2.32   0
   9   4  -6    6.09    2.42   0
   0  -5   6  133.05    2.47   0
   0  -5  -6  112.59    1.99   0
   0   5  -6  114.73    2.32   0
   0  -5   6  113.36    3.51   0
   0   5   6  109.06    2.41   0
   0   5  -6  114.82    3.54   0
   0   5   6  114.22    2.38   0
   0  -5  -6  108.11    2.42   0
  -1  -5   6   45.23    2.18   0
  -1   5  -6   19.48    2.05   0
   1   5   6   18.03    1.95   0
   1  -5  -6   35.99    2.02   0
   1  -5  -6   34.80    1.54   0
  -1   5  -6   14.60    2.19   0
  -1  -5   6   31.68    3.19   0
  -1  -5   6   33.79    3.39   0
  -1  -5  -6   14.78    1.46   0
   1  -5   6   16.41    1.41   0
   1   5  -6   35.62    1.95   0
   1  -5   6   14.22    1.90   0
  -1   5   6   37.77    2.07   0
  -1  -5  -6   13.84    1.47   0
  -1   5   6   33.02    2.02   0
  -1  -5  -6   14.18    1.44   0
  -2  -5   6  162.94    2.34   0
  -2  -5   6  154.28    4.03   0
   2  -5  -6  146.65    2.48   0
  -2   5  -6  166.75    2.47   0
   2   5   6  155.46    2.52   0
  -2   5  -6  164.89    2.78   0
  -2  -5   6  141.09    4.03   0
   2  -5  -6  175.22    2.52   0
  -2  -5  -6  152.82    2.53   0
  -2   5   6  141.15    2.51   0
   2  -5   6  182.59    2.91   0
   2   5  -6  154.02    2.60   0
  -2   5   6  147.01    2.09   0
   2  -5   6  189.59    2.51   0
  -2  -5  -6  202.33    2.89   0
  -2  -5  -6  165.31    2.57   0
  -3  -5   6    8.77    2.21   0
   3  -5  -6    7.33    1.89   0
  -3   5  -6   12.52    1.95   0
   3  -5  -6    7.92    1.86   0
  -3   5  -6    9.73    1.83   0
  -3  -5   6    9.75    2.02   0
   3   5   6   10.60    1.91   0
   3  -5   6   12.84    1.88   0
   3  -5   6   12.13    1.38   0
   3   5  -6    8.35    1.94   0
  -3   5   6    9.73    1.81   0
  -3  -5  -6   15.62    1.82   0
  -3  -5  -6   16.14    1.98   0
   3   5  -6    9.63    1.86   0
  -3   5   6    8.48    1.84   0
  -4   5  -6   77.32    2.32   0
  -4  -5   6   77.33    2.63   0
  -4   5  -6   69.74    1.73   0
   4   5   6   65.14    2.16   0
  -4  -5   6   87.17    2.86   0
   4  -5  -6   70.88    2.29   0
   4   5   6   62.45    2.46   0
   4  -5  -6   63.99    1.72   0
   4  -5   6   84.37    2.14   0
   4  -5   6   83.00    1.86   0
  -4   5   6   57.41    1.63   0
   4   5  -6   68.98    2.47   0
  -4   5   6   64.09    2.25   0
  -4  -5  -6   84.05    2.29   0
   4   5  -6   66.53    2.50   0
  -4  -5  -6   89.61    3.00   0
   5   5   6   41.04    2.07   0
  -5   5  -6   38.29    1.58   0
  -5  -5   6   56.31    2.36   0
   5  -5  -6   43.30    1.58   0
  -5   5  -6   40.41    1.66   0
  -5  -5   6   58.95    3.22   0
   5  -5  -6   53.67    1.66   0
   5  -5  -6   52.80    1.63   0
   5  -5   6   41.80    1.66   0
   5  -5   6   43.44    2.10   0
   5   5  -6   49.85    2.73   0
  -5  -5  -6   49.77    3.18   0
   5   5  -6   51.59    2.13   0
  -5   5   6   46.81    2.13   0
  -5  -5  -6   49.95    2.17   0
  -6  -5   6    1.61    3.65   0
   6  -5  -6    4.61    1.56   0
  -6   5  -6    3.42    1.88   0
  -6  -5   6    5.73    1.98   0
   6  -5  -6    2.27    2.03   0
   6   5   6    6.49    1.54   0
  -6  -5   6    2.10    3.82   0
  -6   5  -6    8.30    2.09   0
   6  -5  -6    5.36    2.09   0
   6  -5   6    7.69    1.45   0
  -6   5   6    1.12    1.92   0
   6   5  -6    3.64    2.01   0
   6  -5   6    7.69    1.95   0
  -6  -5  -6    6.37    1.53   0
  -7   5  -6   20.39    2.08   0
   7  -5  -6   17.61    2.04   0
  -7  -5   6   17.33    2.33   0
   7   5   6   16.21    2.20   0
   7  -5  -6   16.48    2.05   0
   7  -5  -6   13.94    2.13   0
   7  -5   6   21.50    2.22   0
  -7   5   6   17.26    2.03   0
   7  -5   6   17.53    1.62   0
   7  -5   6   21.03    2.16   0
   7   5  -6   15.91    2.09   0
  -7  -5  -6   21.56    2.32   0
   8   5   6    3.91    1.78   0
   8  -5  -6    0.39    1.55   0
   8  -5  -6    3.63    1.70   0
  -8  -5   6    4.07    2.30   0
   8  -5  -6    0.60    2.41   0
  -8   5  -6    2.70    2.36   0
  -8   5   6    4.41    2.19   0
   8  -5   6   -0.05    2.38   0
   8  -5   6    2.90    1.70   0
   8   5  -6    3.59    2.02   0
  -8  -5  -6    4.42    2.40   0
   8  -5   6    3.10    2.13   0
   0  -6   6    7.21    1.91   0
   0   6  -6    6.02    1.76   0
   0  -6  -6    6.69    1.40   0
   0  -6   6    7.49    2.26   0
   0   6   6    7.22    1.37   0
   0  -6  -6    6.48    1.37   0
   0   6   6    5.64    1.39   0
   0   6  -6    7.78    2.19   0
   1   6   6   39.50    1.91   0
  -1   6  -6   31.42    1.50   0
   1  -6  -6   44.73    1.95   0
  -1   6  -6   35.39    2.52   0
  -1  -6   6   55.61    2.04   0
  -1  -6   6   46.72    3.19   0
  -1  -6   6   41.31    2.77   0
   1  -6  -6   50.44    2.11   0
  -1   6   6   43.67    2.01   0
   1  -6   6   48.20    2.05   0
  -1  -6  -6   34.88    1.51   0
   1   6  -6   40.58    1.49   0
  -1  -6  -6   35.12    2.09   0
   1  -6   6   36.57    2.26   0
  -1   6   6   47.87    2.02   0
  -1  -6  -6   33.00    1.67   0
  -2  -6   6   63.33    3.11   0
  -2  -6   6   72.35    2.20   0
  -2  -6   6   55.38    3.05   0
  -2   6  -6   54.61    2.01   0
   2   6   6   53.74    2.17   0
  -2   6  -6   55.49    2.35   0
   2  -6  -6   61.68    1.69   0
   2  -6  -6   59.76    2.02   0
   2  -6   6   63.50    1.68   0
  -2  -6  -6   54.20    1.62   0
   2  -6   6   61.97    2.28   0
   2   6  -6   59.90    2.12   0
  -2   6   6   54.20    1.97   0
  -2  -6  -6   74.44    2.25   0
  -2   6   6   58.37    1.98   0
  -2  -6  -6   56.63    2.06   0
  -3  -6   6   54.78    2.75   0
  -3   6  -6   55.40    2.19   0
  -3  -6   6   60.56    2.68   0
   3  -6  -6   60.87    2.16   0
  -3  -6   6   71.34    2.37   0
  -3   6  -6   52.79    1.62   0
   3   6   6   53.43    2.23   0
   3  -6  -6   58.50    2.13   0
  -3  -6  -6   58.70    1.73   0
   3  -6   6   65.18    2.13   0
   3  -6   6   62.57    2.25   0
  -3   6   6   55.42    2.03   0
   3   6  -6   56.74    2.22   0
  -3  -6  -6   70.59    2.35   0
  -3  -6  -6   56.67    1.95   0
  -4  -6   6   60.39    2.65   0
  -4   6  -6   53.83    1.96   0
   4  -6  -6   46.00    1.88   0
   4  -6  -6   53.42    1.94   0
  -4  -6   6   70.39    2.49   0
   4  -6  -6   57.32    2.10   0
  -4   6  -6   59.49    2.14   0
   4  -6   6   67.94    2.16   0
   4  -6   6   64.52    1.77   0
  -4  -6  -6   67.77    2.24   0
   4   6  -6   51.38    2.49   0
  -4   6   6   51.36    1.59   0
  -4  -6  -6   84.17    2.74   0
   4   6  -6   49.56    2.27   0
   5  -6  -6   11.07    1.83   0
  -5  -6   6   13.90    2.72   0
  -5  -6   6   10.31    2.02   0
   5  -6  -6    9.20    1.41   0
  -5   6  -6   10.70    1.44   0
   5   6   6   10.53    1.92   0
   5  -6  -6   15.48    1.84   0
  -5   6  -6   11.68    2.11   0
   5  -6   6   16.51    1.94   0
   5  -6   6   12.57    2.18   0
  -5  -6  -6   10.72    2.60   0
  -5   6   6    8.99    1.77   0
   5   6  -6    8.51    2.52   0
   5   6  -6   10.02    2.09   0
  -5  -6  -6   13.61    2.59   0
  -5  -6  -6   14.40    1.85   0
   6  -6  -6    0.53    2.09   0
  -6  -6   6    0.78    2.00   0
   6   6   6    0.68    1.55   0
   6  -6  -6    0.44    1.52   0
   6  -6  -6    2.90    2.00   0
  -6  -6   6    1.32    3.59   0
  -6  -6   6    1.06    3.49   0
  -6   6  -6    1.76    1.52   0
  -6  -6  -6    1.68    3.92   0
  -6  -6  -6    1.82    4.07   0
   6  -6   6    1.69    2.10   0
   6  -6   6   -0.70    1.49   0
   6   6  -6    0.62    2.02   0
  -6  -6  -6    2.81    1.99   0
  -6   6   6    2.84    1.95   0
   7  -6  -6    8.09    2.19   0
   7  -6  -6   10.66    1.58   0
   7   6   6    9.81    2.02   0
   7  -6  -6    9.03    2.20   0
  -7  -6   6   11.23    2.34   0
  -7   6  -6   12.38    2.20   0
   7  -6   6   10.05    2.25   0
   7  -6   6   10.40    1.63   0
   7   6  -6    9.96    2.24   0
   7  -6   6    7.95    1.63   0
  -7   6   6    8.35    2.04   0
  -7  -6  -6    2.54    2.23   0
   8  -6  -6    2.61    2.49   0
   8  -6  -6    4.19    2.38   0
   8  -6  -6    8.12    1.88   0
   8   6   6    6.34    2.30   0
  -8  -6   6    4.63    2.28   0
  -8   6  -6    6.31    1.68   0
   8  -6   6    5.99    2.54   0
   8  -6   6    4.46    2.33   0
  -8   6   6    8.17    2.17   0
   8  -6   6    6.72    2.30   0
  -8  -6  -6    2.02    2.37   0
   8   6  -6    5.13    2.24   0
   0  -7   6  339.01    3.01   0
   0   7   6  264.93    2.82   0
   0  -7  -6  294.88    2.60   0
   0   7  -6  287.60    2.86   0
   0  -7  -6  272.35    2.91   0
   0  -7   6  300.76    4.32   0
  -1  -7   6    2.38    1.36   0
  -1   7  -6    0.85    1.93   0
  -1   7  -6    2.88    1.79   0
   1  -7  -6    1.32    1.82   0
   1  -7  -6    3.81    1.92   0
  -1  -7   6    1.88    2.25   0
  -1  -7   6    1.91    2.25   0
   1   7  -6    4.18    1.67   0
  -1   7   6    1.96    1.73   0
  -1  -7  -6    1.39    1.33   0
  -1  -7  -6    2.03    1.86   0
   1  -7   6    0.01    1.40   0
  -1  -7  -6    0.44    1.34   0
   1  -7   6   -0.04    2.04   0
  -2  -7   6   11.17    1.99   0
   2  -7  -6    9.84    1.99   0
  -2   7  -6   11.69    2.00   0
  -2   7  -6   18.20    1.93   0
  -2  -7   6    6.36    2.39   0
   2  -7  -6    7.65    1.41   0
   2  -7  -6   11.68    1.97   0
  -2  -7   6    8.03    2.57   0
   2  -7   6   19.60    2.01   0
   2  -7   6   16.27    2.17   0
  -2  -7  -6   12.86    2.10   0
   2   7  -6    6.09    1.82   0
  -2   7   6    6.67    1.41   0
  -2  -7  -6   12.13    2.06   0
  -2  -7  -6   27.71    2.09   0
  -3  -7   6  105.73    2.50   0
  -3  -7   6   90.98    3.14   0
   3  -7  -6   86.43    1.79   0
  -3   7  -6   87.57    2.41   0
  -3   7  -6   87.83    2.14   0
  -3  -7   6   79.29    3.14   0
   3  -7  -6   79.81    1.78   0
   3  -7  -6   77.45    1.81   0
   3  -7   6   94.70    1.84   0
  -3   7   6   77.05    1.77   0
   3  -7   6   91.64    2.37   0
   3   7  -6   87.78    2.38   0
  -3  -7  -6   91.85    2.35   0
  -3  -7  -6  100.37    2.03   0
  -3  -7  -6   81.90    2.26   0
  -3  -7  -6   86.82    2.30   0
  -4   7  -6   17.36    2.11   0
  -4  -7   6   22.08    2.59   0
   4  -7  -6   16.54    1.81   0
  -4   7  -6   17.04    1.43   0
  -4  -7   6   19.64    2.63   0
   4  -7  -6   20.01    1.98   0
   4  -7  -6   19.99    1.88   0
  -4  -7   6   26.01    2.42   0
   4  -7   6   18.66    1.58   0
   4   7  -6   22.45    2.16   0
   4  -7   6   19.58    1.43   0
  -4  -7  -6   22.54    2.20   0
  -4  -7  -6   14.94    2.24   0
  -4  -7  -6   16.39    1.99   0
  -4  -7  -6   16.87    2.15   0
  -4   7   6   18.19    1.83   0
  -5  -7   6   25.37    2.60   0
  -5   7  -6   24.62    2.01   0
  -5  -7   6   30.97    2.28   0
   5  -7  -6   30.20    1.90   0
   5  -7  -6   25.32    1.50   0
  -5  -7   6   30.62    2.76   0
   5  -7  -6   28.47    1.99   0
   5  -7   6   25.77    1.59   0
   5  -7   6   25.29    2.25   0
  -5  -7  -6   22.25    2.35   0
  -5  -7  -6   26.24    2.68   0
  -5   7   6   27.70    1.49   0
   5   7  -6   24.56    2.25   0
  -5  -7  -6   25.65    2.06   0
  -6   7  -6   41.60    2.27   0
  -6  -7   6   25.74    3.37   0
  -6  -7   6   31.44    3.63   0
   6  -7  -6   26.54    1.76   0
  -6  -7   6   28.39    2.24   0
   6   7   6   32.90    1.72   0
   6  -7  -6   34.54    2.25   0
   6  -7  -6   32.44    2.22   0
   6  -7   6   39.93    2.38   0
   6  -7   6   43.48    1.78   0
  -6  -7  -6   35.04    3.86   0
   6  -7   6   37.63    2.38   0
  -6   7   6   29.54    2.06   0
   6   7  -6   27.01    2.37   0
  -6  -7  -6   34.84    3.95   0
  -6  -7  -6   35.53    2.23   0
  -7   7  -6    2.95    2.27   0
   7   7   6    2.50    1.72   0
   7  -7  -6    4.13    2.26   0
   7  -7  -6    4.66    1.68   0
   7  -7  -6    4.83    2.29   0
  -7  -7   6    6.78    2.39   0
  -7  -7  -6    0.51    1.69   0
   7  -7   6    1.57    2.12   0
   7  -7   6    2.78    2.01   0
   7  -7   6    3.26    1.60   0
  -7   7   6   -0.65    2.28   0
   7   7  -6    4.20    2.15   0
   0  -8   6   31.99    2.70   0
   0   8  -6   33.47    1.90   0
   0  -8  -6   31.98    1.96   0
   0  -8   6   42.19    1.58   0
   0  -8  -6   34.56    2.01   0
   0  -8   6   34.60    2.28   0
   0  -8  -6   34.32    1.92   0
  -1   8  -6   18.93    2.42   0
  -1  -8   6   23.83    2.23   0
  -1  -8   6   18.90    2.52   0
   1  -8  -6   20.01    1.63   0
  -1   8  -6   22.46    1.82   0
   1  -8  -6   20.63    1.48   0
   1  -8  -6   21.17    1.96   0
  -1  -8   6   17.95    2.62   0
   1  -8   6   21.06    1.50   0
  -1  -8  -6   20.68    2.00   0
  -1  -8  -6   19.30    2.04   0
  -1  -8  -6   21.76    1.72   0
  -1   8   6   19.86    1.49   0
   1   8  -6   18.18    2.19   0
   1  -8   6   19.73    2.17   0
  -1  -8  -6   17.02    2.11   0
  -2   8  -6   -0.61    1.95   0
   2  -8  -6    0.39    1.40   0
   2  -8  -6    1.08    1.92   0
  -2  -8   6    0.27    2.36   0
   2  -8  -6    1.70    1.41   0
  -2   8  -6    1.81    1.36   0
  -2  -8   6    0.99    2.48   0
  -2  -8   6    0.94    1.52   0
  -2  -8  -6   -1.84    2.10   0
   2  -8   6    2.87    1.88   0
  -2  -8  -6   -0.34    1.97   0
   2   8  -6   -0.05    1.89   0
  -2  -8  -6   -2.22    1.97   0
  -2  -8  -6   -0.09    2.00   0
   2  -8   6    1.10    1.85   0
  -2   8   6    2.39    1.94   0
  -3  -8   6   48.75    2.29   0
  -3  -8   6   43.72    2.86   0
   3  -8  -6   39.94    1.62   0
   3  -8  -6   39.87    2.07   0
  -3   8  -6   38.43    2.03   0
  -3   8  -6   32.07    2.08   0
  -3  -8   6   37.38    2.79   0
   3  -8  -6   37.95    2.05   0
   3  -8   6   37.79    1.58   0
   3  -8   6   37.96    2.13   0
  -3  -8  -6   34.95    2.12   0
  -3   8   6   33.11    2.08   0
  -3  -8  -6   36.19    2.04   0
  -3  -8  -6   30.50    1.78   0
  -3  -8  -6   33.46    2.21   0
  -4  -8   6    0.65    2.34   0
   4  -8  -6    3.23    1.92   0
  -4   8  -6    0.97    2.18   0
  -4  -8   6    1.69    1.99   0
  -4  -8   6    0.79    2.10   0
  -4  -8   6    1.23    2.46   0
   4  -8  -6    1.64    1.99   0
   4  -8  -6    1.29    1.96   0
  -4   8   6    4.25    2.07   0
   4  -8   6   -0.19    2.05   0
  -4  -8  -6    1.23    2.02   0
  -4  -8  -6    1.69    1.99   0
  -4  -8  -6    0.29    1.51   0
  -4  -8  -6    0.97    1.89   0
   4  -8   6    1.46    1.85   0
   5  -8  -6   32.39    2.18   0
  -5   8  -6   26.77    2.13   0
  -5  -8   6   33.70    2.46   0
  -5  -8   6   30.60    2.79   0
  -5  -8   6   29.55    2.60   0
   5  -8  -6   32.19    2.02   0
   5  -8  -6   29.41    1.69   0
  -5  -8   6   39.85    2.93   0
   5  -8   6   29.97    1.64   0
   5  -8   6   26.61    2.39   0
  -5  -8  -6   26.78    2.58   0
   5  -8   6   24.08    1.61   0
  -5  -8  -6   25.63    1.66   0
  -5  -8  -6   25.46    2.51   0
  -5   8   6   29.23    1.76   0
  -5  -8  -6   22.66    1.69   0
  -6   8  -6    0.72    1.81   0
  -6  -8   6    2.86    3.00   0
   6  -8  -6    0.88    2.32   0
  -6  -8   6    1.85    2.50   0
   6  -8  -6    4.09    1.75   0
   6  -8  -6    1.77    2.35   0
  -6  -8   6    1.18    2.83   0
   6  -8   6   -0.00    1.83   0
  -6  -8  -6    1.43    3.00   0
   6  -8   6    0.21    2.14   0
  -6  -8  -6    1.82    1.68   0
   6  -8   6    1.06    1.75   0
  -6  -8  -6    0.81    2.32   0
  -6   8   6    2.36    1.74   0
  -6  -8  -6    1.78    2.96   0
   7  -8  -6    3.31    2.31   0
   7  -8   6    1.15    1.84   0
  -7  -8  -6    2.49    1.81   0
   0  -9   6  116.05    2.48   0
   0  -9   6   86.14    3.15   0
   0  -9  -6   95.36    2.29   0
   0  -9  -6   84.01    2.34   0
   0  -9  -6   90.63    2.04   0
   0  -9   6   98.08    2.86   0
   0  -9  -6   96.49    1.98   0
  -1  -9   6    8.82    2.08   0
   1  -9  -6    6.43    2.11   0
   1  -9  -6    9.54    1.91   0
  -1  -9   6    6.99    2.47   0
  -1   9  -6    7.78    2.24   0
  -1  -9   6    7.71    2.57   0
   1  -9  -6    6.92    1.64   0
  -1  -9  -6    6.86    1.53   0
   1  -9   6   10.97    2.11   0
   1  -9   6    9.96    2.12   0
  -1  -9  -6   10.61    1.56   0
  -1  -9  -6   10.91    1.52   0
  -1   9   6    6.57    1.95   0
  -1  -9  -6    7.07    2.10   0
   2  -9  -6   20.38    1.70   0
   2  -9  -6   20.48    1.59   0
  -2  -9   6   23.77    2.24   0
  -2  -9   6   16.99    1.52   0
   2  -9  -6   20.09    1.50   0
  -2   9  -6   15.76    2.17   0
  -2  -9   6   15.41    2.57   0
  -2  -9   6   18.05    2.82   0
  -2  -9  -6   13.28    2.08   0
   2  -9   6   19.03    1.50   0
  -2   9   6   15.38    1.69   0
  -2  -9  -6   16.81    1.61   0
  -2  -9  -6   15.99    2.10   0
   2  -9   6   18.58    2.18   0
  -2  -9  -6   18.40    1.99   0
  -3   9  -6    1.01    2.15   0
  -3  -9   6    1.53    2.16   0
   3  -9  -6    1.88    1.45   0
  -3  -9   6    1.01    2.61   0
   3  -9  -6    1.36    2.03   0
  -3  -9   6    0.04    2.07   0
  -3  -9   6    0.63    2.53   0
   3  -9  -6    2.40    1.65   0
  -3  -9  -6    1.38    1.93   0
   3  -9   6   -0.16    1.88   0
  -3  -9  -6    0.09    2.06   0
   3  -9   6    1.07    2.26   0
  -3  -9  -6    3.63    2.07   0
  -3   9   6    0.84    2.20   0
  -3  -9  -6    0.71    1.84   0
   3  -9   6    0.87    1.45   0
   4  -9  -6    7.91    2.25   0
  -4  -9   6    5.12    2.60   0
   4  -9  -6    5.64    1.53   0
  -4  -9   6    5.38    2.27   0
  -4  -9   6    7.34    2.26   0
   4  -9  -6    3.18    1.88   0
  -4  -9   6    5.63    2.07   0
  -4   9  -6    7.15    2.19   0
  -4   9   6    3.88    2.32   0
   4  -9   6    6.36    1.61   0
   4  -9   6    5.22    2.25   0
  -4  -9  -6    5.62    2.24   0
  -4  -9  -6    7.14    2.20   0
  -4  -9  -6    7.00    1.99   0
   4  -9   6    8.12    1.59   0
  -4  -9  -6    3.30    1.96   0
  -5   9  -6    1.71    2.13   0
  -5  -9   6    1.70    2.55   0
   5  -9  -6    4.16    2.03   0
   5  -9  -6    4.74    2.08   0
  -5  -9   6    4.37    2.58   0
  -5  -9   6    6.35    2.45   0
   5  -9  -6    4.45    2.35   0
  -5  -9   6    3.85    2.55   0
  -5   9   6    5.38    2.16   0
   5  -9   6    4.31    2.27   0
  -5  -9  -6    2.79    2.17   0
   5  -9   6    6.06    1.74   0
  -5  -9  -6    2.14    2.65   0
  -5  -9  -6    4.14    2.46   0
  -5  -9  -6    0.81    2.43   0
   5  -9   6    6.60    1.73   0
   6  -9  -6    1.32    1.86   0
  -6  -9   6    3.91    2.70   0
  -6  -9   6    3.82    2.91   0
   6  -9  -6    8.29    1.88   0
   6  -9   6    2.73    2.28   0
   6  -9   6    3.98    2.48   0
  -6  -9  -6    3.82    3.16   0
  -6  -9  -6    2.35    1.89   0
  -6  -9  -6    3.43    2.49   0
  -6  -9  -6    2.00    2.82   0
  -6   9   6    0.99    1.82   0
   0 -10   6   -0.69    1.64   0
   0 -10   6    0.40    2.48   0
   0 -10  -6   -0.97    2.15   0
   0 -10   6   -0.57    1.53   0
   0 -10   6   -0.11    2.23   0
   0 -10  -6   -0.59    1.97   0
   0 -10  -6    2.02    1.97   0
   0 -10  -6    2.33    2.12   0
  -1 -10   6   16.16    1.65   0
   1 -10  -6   11.41    2.25   0
  -1 -10   6   13.88    2.67   0
  -1  10  -6    5.03    2.03   0
  -1 -10   6   14.28    2.10   0
   1 -10  -6   16.34    1.69   0
   1 -10  -6   14.21    2.16   0
  -1 -10   6   12.18    2.74   0
   1 -10   6   17.65    1.68   0
   1 -10   6   21.07    2.20   0
  -1  10   6   11.06    2.25   0
  -1 -10  -6   15.31    2.24   0
  -1 -10  -6   20.31    2.24   0
   1 -10   6   16.00    2.28   0
  -1 -10  -6   15.94    2.22   0
  -1 -10  -6    2.32    1.72   0
  -2 -10   6    8.37    2.19   0
  -2  10  -6    4.53    2.32   0
   2 -10  -6    6.59    2.31   0
  -2 -10   6    3.58    2.33   0
   2 -10  -6    6.77    2.00   0
   2 -10  -6    4.75    1.77   0
  -2 -10   6    6.49    2.97   0
  -2 -10   6    5.99    2.77   0
  -2 -10  -6    7.75    2.16   0
   2 -10   6    7.65    1.64   0
  -2 -10  -6    5.76    2.07   0
   2 -10   6    6.69    2.46   0
  -2  10   6    7.18    2.10   0
  -2 -10  -6    2.42    1.72   0
  -2 -10  -6    2.64    1.64   0
   2 -10   6    4.48    2.29   0
  -3 -10   6    3.16    2.34   0
  -3 -10   6    1.86    2.76   0
  -3  10  -6    4.31    2.13   0
   3 -10  -6    2.28    2.25   0
  -3 -10   6    4.56    2.26   0
   3 -10  -6    2.94    2.31   0
   3 -10  -6    5.44    2.26   0
  -3 -10   6    0.56    2.50   0
  -3 -10  -6    3.09    1.68   0
   3 -10   6    5.32    2.20   0
   3 -10   6    1.13    2.39   0
  -3 -10  -6    2.68    2.00   0
   3 -10   6    4.41    2.30   0
  -3 -10  -6    3.48    2.34   0
  -3  10   6    4.57    2.20   0
  -3 -10  -6    3.79    2.26   0
  -4 -10   6    2.84    2.58   0
   4 -10  -6    4.03    1.70   0
  -4 -10   6    1.01    2.32   0
  -4 -10   6    0.92    2.71   0
   4 -10  -6    3.94    2.12   0
   4 -10  -6    2.59    2.09   0
  -4  10  -6    4.13    2.42   0
  -4 -10   6    4.93    2.34   0
   4 -10   6    7.81    2.10   0
   4 -10   6    3.06    2.47   0
  -4 -10  -6    3.54    2.12   0
   4 -10   6    4.17    1.69   0
  -4 -10  -6    2.83    2.37   0
  -4  10   6    0.03    2.29   0
  -4 -10  -6    3.96    2.34   0
  -4 -10  -6    1.17    2.40   0
   0 -11   6   -3.21    2.14   0
   0 -11  -6    0.92    1.77   0
   0 -11  -6    0.20    2.35   0
   0 -11  -6    0.33    2.32   0
   0 -11   6   -0.79    2.73   0
   0 -11   6   -1.37    1.77   0
   0 -11   6    0.23    2.73   0
   0 -11  -6   -0.13    2.14   0
  -1 -11   6    0.45    2.25   0
   1 -11  -6    0.89    1.79   0
   1 -11  -6   -0.71    1.76   0
   1 -11  -6    3.61    2.20   0
  -1 -11   6    1.00    1.79   0
  -1 -11   6    0.68    2.61   0
  -1 -11   6    1.09    2.66   0
   1 -11   6    2.34    2.32   0
  -1 -11  -6    0.39    2.43   0
   1 -11   6    1.11    2.55   0
   1 -11   6    1.51    2.85   0
  -1 -11  -6   -1.09    2.16   0
  -1 -11  -6    1.46    1.71   0
   1 -11   6    0.79    2.08   0
  -1 -11  -6    0.87    2.42   0
  -2 -11   6   -0.08    2.10   0
  -2 -11   6   -0.46    2.39   0
   2 -11  -6   -0.37    1.77   0
  -2  11  -6    1.24    2.42   0
   2 -11  -6    1.92    1.78   0
  -2 -11   6    0.75    2.69   0
  -2 -11   6   -0.41    3.02   0
   2 -11  -6    0.88    2.49   0
  -2 -11  -6    0.92    2.33   0
   2 -11   6    1.38    2.45   0
   2 -11   6   -1.58    2.21   0
  -2 -11  -6    1.44    1.72   0
  -2 -11  -6   -1.42    2.44   0
   2 -11   6    1.22    1.75   0
  -2  11   6    1.16    2.25   0
  -2 -11  -6    1.96    2.12   0
  -1   0  -7    0.19    1.76   0
   1   0   7    3.17    2.20   0
   1   0  -7  128.88    3.02   0
  -1   0   7  128.07    3.21   0
  -1   0   7  285.78    3.80   0
   1   0  -7  233.07    3.66   0
   1   0   7    2.53    2.41   0
  -1   0  -7    2.05    2.20   0
   2   0   7  174.71    3.06   0
   2   0  -7  103.72    2.35   0
  -2   0   7  129.65    2.52   0
  -2   0  -7  144.40    2.87   0
  -2   0   7   97.08    2.34   0
   2   0   7  124.09    2.31   0
  -2   0  -7  165.46    3.19   0
   2   0  -7  134.09    2.51   0
  -3   0   7   13.67    1.53   0
  -3   0  -7   10.41    2.13   0
   3   0  -7   13.85    1.51   0
  -3   0   7   16.48    2.15   0
   3   0   7   10.24    1.97   0
   3   0  -7   18.48    2.21   0
   3   0   7    8.84    1.52   0
  -3   0  -7    8.29    2.00   0
  -4   0  -7  225.14    2.84   0
  -4   0  -7  192.27    2.69   0
   4   0  -7  196.12    2.42   0
   4   0   7  249.61    3.28   0
   4   0   7  213.16    2.76   0
  -4   0   7  187.72    2.99   0
   4   0  -7  225.20    3.11   0
  -4   0   7  172.48    2.76   0
  -5   0  -7   80.02    2.19   0
  -5   0  -7   69.39    2.32   0
   5   0  -7  101.12    2.20   0
  -5   0   7   81.51    1.78   0
  -5   0   7   84.47    2.38   0
   5   0   7   86.85    2.48   0
   5   0  -7  105.06    2.55   0
   5   0   7   72.79    1.74   0
  -6   0  -7   10.66    2.03   0
   6   0  -7    9.47    1.87   0
  -6   0  -7   10.09    1.95   0
   6   0  -7   11.84    1.99   0
   6   0   7   11.75    2.03   0
  -6   0   7    7.80    1.96   0
  -6   0   7    6.49    1.90   0
   6   0   7   12.19    1.87   0
   7   0  -7  124.37    2.44   0
  -7   0  -7  108.02    1.92   0
  -7   0  -7   97.19    2.65   0
   7   0  -7  127.42    3.03   0
   7   0   7  120.78    2.35   0
  -7   0   7  105.27    1.99   0
   7   0   7  132.37    3.09   0
   8   0  -7    1.25    1.63   0
  -8   0   7    0.65    2.19   0
  -8   0  -7   -1.44    1.78   0
   8   0  -7   -0.41    2.03   0
   8   0   7    0.14    2.02   0
   8   0   7   -0.89    1.40   0
   8   0   7   -0.82    2.09   0
   8   0  -7    4.06    2.26   0
   9   0  -7   10.61    2.09   0
   9   0  -7    2.39    2.56   0
  -9   0  -7    5.83    1.58   0
   9   0   7    2.37    2.54   0
   9   0  -7    8.44    2.65   0
   9   0   7    6.64    1.54   0
   9   0   7    6.82    2.58   0
  -9   0   7    6.45    2.09   0
   0   1  -7 2110.90   10.83   0
   0   1   7 2241.07    8.60   0
   0   1  -7 2882.09    9.05   0
   0   1  -7 2378.21   11.43   0
   0  -1  -7 2210.88    8.51   0
   0  -1  -7 3258.74    9.81   0
   0  -1   7 3156.36    9.81   0
   0   1   7 2831.73    8.97   0
  -1   1  -7 3214.28   11.65   0
   1  -1  -7 2941.16    9.58   0
   1   1   7 2770.75    9.08   0
   1  -1  -7 4255.39   10.89   0
  -1  -1   7 3568.00   10.94   0
  -1  -1   7 2895.44   12.70   0
   1   1   7 3340.18   10.88   0
  -1   1  -7 3569.12   10.02   0
   1  -1   7 3001.50   11.24   0
  -1   1   7 3573.45   10.50   0
   1   1  -7 2984.40   12.90   0
  -1   1   7 2928.96    9.57   0
   1  -1   7 3926.12   10.77   0
   1   1  -7 3695.63   10.41   0
  -1  -1  -7 3422.00   10.34   0
  -1  -1  -7 2991.24    9.39   0
   2  -1  -7  850.51    5.34   0
  -2   1  -7  921.40    5.32   0
   2  -1  -7 1031.27    5.38   0
  -2  -1   7  752.32    5.66   0
   2   1   7  745.77    4.75   0
   2   1   7  815.96    5.17   0
  -2  -1   7 1085.37    6.66   0
  -2   1  -7  822.51    5.00   0
  -2   1   7  796.24    4.78   0
  -2  -1  -7  998.39    5.99   0
  -2   1   7  958.11    5.18   0
  -2  -1  -7  813.94    4.84   0
   2   1  -7  922.21    6.41   0
   2  -1   7  802.19    5.24   0
   2   1  -7 1017.99    6.02   0
   2  -1   7  814.84    4.73   0
  -3  -1   7   95.20    2.64   0
  -3   1  -7  131.68    2.24   0
  -3   1  -7  136.16    2.36   0
   3  -1  -7   94.81    1.98   0
   3  -1  -7  127.97    2.70   0
   3   1   7  132.35    2.55   0
  -3  -1   7  111.88    2.37   0
   3   1   7  136.55    2.53   0
  -3   1   7   90.18    2.02   0
   3   1  -7  111.08    2.64   0
  -3   1   7  105.41    2.59   0
   3  -1   7  148.55    2.64   0
   3   1  -7  111.89    2.35   0
  -3  -1  -7  149.15    2.60   0
   3  -1   7  160.23    2.76   0
  -3  -1  -7  166.93    3.19   0
  -4   1  -7   54.55    1.76   0
   4  -1  -7   69.53    2.16   0
  -4  -1   7   69.44    2.39   0
  -4   1  -7   61.47    2.14   0
   4   1   7   56.42    1.71   0
   4   1   7   67.43    2.41   0
  -4  -1   7   63.88    2.28   0
   4  -1  -7   71.80    1.91   0
  -4  -1  -7   62.79    2.26   0
  -4   1   7   63.29    2.20   0
   4   1  -7   68.89    1.81   0
   4   1  -7   80.87    2.49   0
   4  -1   7   59.57    2.17   0
  -4   1   7   62.45    2.30   0
   4  -1   7   69.34    2.31   0
  -4  -1  -7   60.77    2.39   0
  -5   1  -7  375.43    2.92   0
  -5   1  -7  331.20    3.32   0
   5  -1  -7  372.43    3.12   0
  -5  -1   7  321.40    3.89   0
  -5  -1   7  322.20    3.18   0
   5   1   7  335.82    2.77   0
   5   1   7  434.24    4.70   0
   5  -1  -7  388.17    3.70   0
  -5   1   7  321.38    3.05   0
  -5  -1  -7  403.36    3.28   0
  -5  -1  -7  339.77    3.97   0
   5   1  -7  356.57    2.89   0
   5  -1   7  381.28    3.22   0
  -5   1   7  310.22    3.29   0
   5   1  -7  436.31    4.59   0
   5  -1   7  404.17    3.74   0
  -6   1  -7   39.46    2.04   0
   6  -1  -7   39.16    1.58   0
  -6   1  -7   32.04    2.04   0
  -6  -1   7   32.88    2.33   0
   6  -1  -7   47.58    2.15   0
   6   1   7   41.90    2.09   0
   6   1   7   43.17    2.40   0
  -6  -1   7   37.00    2.04   0
  -6  -1  -7   45.77    2.11   0
  -6   1   7   30.44    1.99   0
   6  -1   7   42.91    2.14   0
  -6  -1  -7   38.25    2.44   0
   6   1  -7   43.02    1.59   0
   6   1  -7   46.40    2.54   0
  -6   1   7   40.52    2.09   0
   6  -1   7   42.52    2.08   0
  -7  -1   7   15.70    2.58   0
   7  -1  -7   14.49    1.78   0
  -7   1  -7   19.77    1.44   0
  -7   1  -7   15.61    1.92   0
   7  -1  -7   18.54    1.99   0
   7   1   7   21.61    2.33   0
   7   1   7   20.23    1.48   0
  -7  -1   7   19.44    2.19   0
   7   1  -7   20.84    2.12   0
  -7  -1  -7   20.88    1.87   0
  -7  -1  -7   17.23    2.58   0
  -7   1   7   14.72    1.94   0
   7  -1   7   21.49    1.43   0
   7  -1   7   22.10    2.08   0
   7   1  -7   18.22    2.39   0
   8  -1  -7   68.86    2.30   0
   8  -1  -7   44.07    2.51   0
  -8   1  -7   60.40    2.29   0
   8   1   7   48.46    2.93   0
   8  -1  -7   65.42    2.88   0
   8   1   7   61.13    2.09   0
  -8  -1   7   48.25    2.45   0
   8   1   7   59.88    3.09   0
   8   1  -7   64.63    2.29   0
  -8  -1  -7   61.73    2.31   0
   8   1  -7   45.29    2.84   0
   8   1  -7   68.61    3.32   0
   8  -1   7   57.16    2.08   0
  -8   1   7   58.05    2.34   0
   8  -1   7   60.46    2.50   0
  -9  -1   7   11.09    2.26   0
   9   1   7   10.67    3.07   0
   9  -1  -7    8.27    2.46   0
   9   1   7    8.61    2.95   0
  -9   1  -7   10.85    1.62   0
   9   1   7   11.29    1.62   0
   9  -1  -7   10.04    2.52   0
   9  -1  -7   12.87    2.21   0
   9   1  -7    7.50    2.81   0
  -9  -1  -7   12.13    2.04   0
   9  -1   7   11.94    2.48   0
   9  -1   7    8.17    2.54   0
   9   1  -7   11.36    1.72   0
   9  -1   7   11.75    2.05   0
  -9   1   7   10.66    1.78   0
   9   1  -7    9.80    3.14   0
   0   2  -7   50.46    1.88   0
   0   2  -7   49.32    3.26   0
   0   2   7   42.67    1.82   0
   0  -2  -7   67.25    2.58   0
   0  -2  -7   39.25    1.80   0
   0   2   7   42.87    2.41   0
   0  -2   7   64.56    2.55   0
  -1   2  -7  186.61    2.58   0
  -1  -2   7  123.72    4.37   0
  -1   2  -7  179.83    3.47   0
   1  -2  -7  154.27    2.46   0
   1  -2  -7  131.34    2.31   0
  -1  -2   7  166.81    2.64   0
   1   2   7  180.23    2.68   0
  -1  -2  -7  152.61    2.47   0
   1  -2   7  198.31    2.63   0
  -1  -2  -7  208.36    3.26   0
  -1   2   7  131.91    2.77   0
  -1  -2  -7  150.85    2.44   0
  -1   2   7  138.11    2.32   0
   1   2  -7  128.95    4.46   0
   1  -2   7  168.12    3.45   0
   1   2  -7  188.06    3.12   0
  -2   2  -7  211.86    2.62   0
   2   2   7  239.89    3.42   0
  -2   2  -7  227.52    3.30   0
   2  -2  -7  220.14    2.66   0
  -2  -2   7  211.96    3.88   0
   2  -2  -7  252.43    2.78   0
   2   2   7  194.42    2.91   0
  -2  -2   7  324.54    3.90   0
  -2  -2  -7  217.68    2.96   0
   2  -2   7  266.26    3.18   0
  -2   2   7  226.56    2.63   0
   2   2  -7  268.83    3.21   0
   2   2  -7  254.83    4.35   0
   2  -2   7  224.79    3.32   0
  -2   2   7  215.90    3.01   0
  -2  -2  -7  256.12    3.59   0
  -3   2  -7   93.91    2.44   0
  -3   2  -7   90.93    2.02   0
   3  -2  -7   82.95    2.27   0
   3   2   7   86.99    1.85   0
  -3  -2   7   97.93    2.27   0
   3  -2  -7  102.61    2.50   0
   3   2   7   97.98    2.22   0
  -3  -2   7   83.03    2.61   0
   3  -2   7   97.75    2.02   0
   3   2  -7   95.08    2.65   0
  -3   2   7   78.46    2.34   0
  -3   2   7   77.51    1.90   0
  -3  -2  -7   97.04    1.92   0
  -3  -2  -7  122.64    2.84   0
   3  -2   7   98.49    2.05   0
   3   2  -7  105.66    2.71   0
  -4   2  -7   41.54    2.08   0
  -4   2  -7   41.23    1.58   0
   4   2   7   39.57    1.52   0
   4  -2  -7   33.56    1.95   0
   4  -2  -7   43.11    2.09   0
  -4  -2   7   39.13    2.18   0
   4   2   7   45.49    2.21   0
  -4  -2   7   35.07    1.96   0
  -4   2   7   33.66    1.53   0
   4  -2   7   44.98    1.62   0
   4   2  -7   38.65    2.06   0
  -4   2   7   30.94    1.64   0
   4  -2   7   43.94    2.05   0
   4   2  -7   40.50    2.18   0
  -4  -2  -7   44.84    2.06   0
  -4  -2  -7   47.65    2.27   0
  -5  -2   7   94.76    2.84   0
   5  -2  -7   94.58    1.92   0
   5   2   7   96.58    3.09   0
  -5   2  -7   73.32    1.75   0
  -5   2  -7   84.40    1.81   0
   5  -2  -7   98.24    2.02   0
   5   2   7   77.66    2.17   0
  -5  -2   7   90.94    2.29   0
   5  -2   7   97.90    2.26   0
   5   2  -7  102.87    2.40   0
  -5   2   7   88.29    1.90   0
  -5  -2  -7   85.14    2.99   0
  -5  -2  -7   89.17    2.23   0
  -5   2   7   86.57    2.19   0
   5  -2   7   94.56    2.22   0
   5   2  -7  111.54    2.94   0
  -6  -2   7   28.18    1.97   0
   6  -2  -7   33.68    2.03   0
   6  -2  -7   30.52    1.91   0
  -6   2  -7   25.10    1.99   0
  -6   2  -7   30.09    1.96   0
   6   2   7   27.75    1.52   0
   6   2   7   34.34    2.64   0
  -6  -2   7   26.61    2.63   0
   6  -2   7   34.13    2.12   0
   6   2  -7   32.17    1.94   0
  -6   2   7   24.63    2.01   0
  -6  -2  -7   32.10    1.53   0
   6  -2   7   30.08    1.55   0
  -6  -2  -7   24.73    2.24   0
   6   2  -7   32.55    2.37   0
  -6   2   7   25.18    1.95   0
   7  -2  -7   10.82    2.03   0
  -7  -2   7    7.94    2.43   0
   7  -2  -7   10.33    1.77   0
  -7   2  -7    7.53    2.06   0
  -7   2  -7    7.72    1.79   0
   7  -2  -7    8.42    2.00   0
  -7  -2   7    8.09    2.14   0
   7   2   7    7.28    2.49   0
   7   2   7    8.40    1.39   0
   7  -2   7   11.93    1.98   0
  -7  -2  -7    8.20    1.37   0
  -7   2   7   10.62    1.80   0
  -7  -2  -7    8.56    2.52   0
   7  -2   7    8.84    1.79   0
   7   2  -7   11.69    2.55   0
   7   2  -7   11.86    1.53   0
   8   2   7   13.51    3.50   0
   8  -2  -7   21.66    1.61   0
   8  -2  -7   16.16    2.14   0
   8   2   7   13.55    3.77   0
  -8   2  -7   14.42    1.61   0
   8   2   7   14.59    1.96   0
   8  -2  -7   23.41    2.43   0
  -8  -2   7   21.55    2.23   0
  -8   2   7   22.25    1.67   0
   8  -2   7   18.65    1.98   0
  -8  -2  -7   17.99    1.63   0
   8  -2   7   11.90    2.08   0
   8   2  -7   14.61    3.45   0
   8   2  -7   20.06    1.63   0
   8   2  -7   23.74    3.63   0
   8  -2   7   21.61    2.35   0
   9  -2  -7   39.07    2.36   0
   9  -2  -7   35.46    2.46   0
  -9   2  -7   39.40    1.84   0
   9   2   7   36.39    1.84   0
   9  -2  -7   25.39    2.57   0
  -9  -2   7   31.24    1.90   0
  -9   2   7   38.70    2.02   0
  -9  -2  -7   42.74    2.48   0
   9  -2   7   40.24    2.68   0
   9  -2   7   39.83    2.40   0
   9  -2   7   32.87    2.55   0
   9   2  -7   38.15    2.28   0
   0   3  -7  109.41    2.57   0
   0   3   7   88.69    2.49   0
   0  -3  -7  102.46    2.14   0
   0   3  -7   86.32    4.38   0
   0   3   7  101.99    2.54   0
   0  -3   7   88.27    4.76   0
   0  -3  -7   91.07    2.46   0
   0  -3   7  111.46    2.62   0
   1  -3  -7  140.62    2.64   0
   1   3   7  151.89    2.87   0
  -1   3  -7  155.10    2.74   0
   1  -3  -7  159.07    2.35   0
  -1   3  -7  150.91    3.51   0
  -1  -3   7  175.85    2.55   0
   1  -3   7  157.53    2.31   0
  -1  -3  -7  127.22    2.26   0
   1   3  -7  164.76    2.48   0
  -1   3   7  154.72    2.68   0
  -1   3   7  142.08    2.25   0
  -1  -3  -7  186.93    3.04   0
  -1  -3  -7  133.55    2.65   0
   1  -3   7  143.81    3.26   0
   2  -3  -7  155.85    2.75   0
  -2   3  -7  148.62    2.90   0
   2   3   7  122.52    2.50   0
  -2  -3   7  214.74    3.46   0
   2  -3  -7  156.16    2.28   0
   2   3   7  148.17    2.78   0
  -2   3  -7  133.60    2.15   0
  -2  -3   7  138.84    3.97   0
  -2   3   7  175.82    2.76   0
  -2   3   7  134.43    2.13   0
  -2  -3  -7  131.77    2.16   0
   2   3  -7  165.31    4.64   0
   2   3  -7  201.18    3.26   0
   2  -3   7  137.59    2.15   0
  -2  -3  -7  147.79    2.56   0
   2  -3   7  151.14    2.92   0
  -3   3  -7  163.79    2.64   0
  -3   3  -7  179.66    2.77   0
   3   3   7  159.17    2.59   0
   3  -3  -7  126.11    2.51   0
   3   3   7  151.34    2.91   0
   3  -3  -7  121.93    2.05   0
  -3  -3   7  125.27    2.92   0
  -3  -3   7  155.35    3.25   0
  -3   3   7  121.49    2.03   0
   3   3  -7  154.82    2.89   0
   3  -3   7  180.61    2.30   0
  -3   3   7  127.14    2.03   0
  -3  -3  -7  168.26    2.26   0
  -3  -3  -7  206.73    3.58   0
   3   3  -7  136.37    3.00   0
   3  -3   7  178.04    2.45   0
  -4  -3   7   46.90    2.29   0
  -4   3  -7   39.73    1.54   0
  -4   3  -7   42.94    1.62   0
   4   3   7   38.80    1.61   0
   4  -3  -7   50.52    2.00   0
  -4  -3   7   51.27    2.31   0
   4  -3  -7   45.20    1.63   0
   4   3   7   42.42    2.36   0
   4   3  -7   55.99    2.41   0
   4  -3   7   44.08    2.02   0
  -4  -3  -7   43.16    1.54   0
  -4   3   7   44.54    2.03   0
   4  -3   7   42.35    1.61   0
  -4   3   7   42.37    2.01   0
  -4  -3  -7   48.88    2.47   0
   4   3  -7   50.65    2.23   0
  -5   3  -7   46.92    1.97   0
  -5   3  -7   36.61    1.51   0
  -5  -3   7   40.20    2.10   0
   5   3   7   40.39    2.02   0
   5  -3  -7   40.92    2.18   0
   5   3   7   33.56    2.28   0
  -5  -3   7   41.60    2.58   0
   5  -3  -7   47.83    2.02   0
  -5  -3  -7   48.42    2.72   0
   5   3  -7   45.96    2.77   0
  -5   3   7   33.90    1.95   0
  -5   3   7   38.79    2.02   0
   5  -3   7   42.65    1.54   0
   5  -3   7   48.83    1.91   0
  -5  -3  -7   43.27    1.97   0
   5   3  -7   43.19    2.17   0
  -6   3  -7   85.22    1.89   0
   6  -3  -7   90.58    2.21   0
  -6   3  -7  101.95    2.39   0
  -6  -3   7   90.37    2.37   0
   6   3   7   81.36    3.37   0
   6  -3  -7   89.27    2.31   0
   6   3   7   77.06    1.75   0
  -6  -3   7   86.06    3.53   0
  -6  -3  -7  104.30    2.17   0
   6   3  -7  109.17    3.62   0
  -6   3   7   80.45    2.15   0
  -6  -3  -7   86.92    3.45   0
  -6   3   7   80.75    2.30   0
   6  -3   7  104.39    2.37   0
   6   3  -7  101.01    2.38   0
   6  -3   7   96.58    1.86   0
   7   3   7    4.17    4.00   0
   7  -3  -7    5.38    1.93   0
   7  -3  -7    4.23    2.08   0
  -7   3  -7    7.08    1.94   0
  -7   3  -7    7.59    1.78   0
   7  -3  -7    3.38    1.61   0
   7   3   7    8.09    1.40   0
  -7  -3   7    4.01    2.09   0
  -7   3   7    4.79    1.44   0
  -7  -3  -7    5.26    1.91   0
   7  -3   7    9.40    2.13   0
   7   3  -7    3.61    3.09   0
   7   3  -7    5.09    2.09   0
   7  -3   7    7.26    1.84   0
   8  -3  -7   24.01    2.19   0
   8  -3  -7   24.44    1.65   0
   8  -3  -7   20.27    2.09   0
   8   3   7   32.18    2.30   0
  -8  -3   7   22.02    1.77   0
  -8   3  -7   32.78    1.76   0
   8  -3   7   28.01    2.34   0
   8  -3   7   25.04    2.15   0
  -8   3   7   24.92    2.02   0
  -8  -3  -7   34.46    1.78   0
   8   3  -7   31.23    2.17   0
   8  -3   7   33.16    2.33   0
   9  -3  -7    0.82    2.49   0
   9  -3  -7   -0.08    1.72   0
   9  -3  -7    3.69    2.37   0
  -9   3  -7    0.27    2.38   0
  -9  -3   7   -0.34    1.79   0
   9   3   7    0.24    2.38   0
   9  -3   7    1.93    2.18   0
   9  -3   7    0.19    2.40   0
  -9   3   7   -2.40    2.14   0
  -9  -3  -7    1.28    2.22   0
   9   3  -7    1.19    1.77   0
   9  -3   7    4.60    2.13   0
   0  -4   7  746.06    4.20   0
   0  -4  -7  546.55    3.54   0
   0   4  -7  701.56    4.29   0
   0   4   7  681.34    4.19   0
   0  -4  -7  743.35    4.45   0
   0   4  -7  666.60   10.24   0
   0  -4   7  669.15   10.48   0
   0   4   7  589.44    3.98   0
  -1   4  -7  254.25    2.58   0
   1   4   7  246.69    2.74   0
   1  -4  -7  265.10    3.03   0
  -1   4  -7  261.79    4.09   0
   1  -4  -7  226.00    2.78   0
  -1  -4   7  293.46    3.20   0
  -1  -4  -7  234.83    2.67   0
   1   4  -7  260.71    3.13   0
  -1  -4  -7  237.16    2.68   0
  -1   4   7  233.68    2.49   0
   1  -4   7  267.44    3.93   0
  -1  -4  -7  260.18    2.85   0
  -1   4   7  221.81    2.48   0
   1  -4   7  257.88    2.58   0
  -2   4  -7  490.15    4.25   0
   2  -4  -7  439.41    3.21   0
  -2  -4   7  465.17    8.07   0
  -2   4  -7  455.43    3.19   0
   2   4   7  463.18    3.87   0
   2  -4  -7  561.03    3.78   0
  -2  -4   7  665.29    4.71   0
  -2   4   7  451.58    3.56   0
   2   4  -7  536.41    4.13   0
   2  -4   7  513.46    3.35   0
  -2   4   7  448.26    3.12   0
  -2  -4  -7  457.61    3.27   0
  -2  -4  -7  586.65    4.44   0
   2  -4   7  450.65    3.86   0
  -2  -4  -7  420.19    3.13   0
  -3   4  -7  260.65    2.89   0
  -3   4  -7  281.36    3.13   0
   3   4   7  243.06    2.50   0
   3  -4  -7  283.24    2.64   0
  -3  -4   7  272.48    4.06   0
   3   4   7  256.73    3.34   0
  -3  -4   7  348.82    3.82   0
   3  -4  -7  278.62    2.88   0
  -3   4   7  272.51    2.47   0
   3  -4   7  268.81    2.79   0
   3  -4   7  272.78    2.53   0
   3   4  -7  312.70    3.45   0
   3   4  -7  287.35    4.35   0
  -3  -4  -7  282.68    2.86   0
  -3  -4  -7  344.01    3.77   0
  -3   4   7  260.87    2.54   0
  -4   4  -7  114.22    1.91   0
  -4   4  -7  124.78    2.36   0
   4   4   7  111.94    2.78   0
  -4  -4   7  124.80    2.80   0
   4  -4  -7  121.01    2.00   0
   4  -4  -7  120.45    1.95   0
   4   4   7  112.27    2.33   0
  -4  -4   7  151.47    3.16   0
   4  -4   7  131.65    2.39   0
   4   4  -7  127.45    2.75   0
  -4  -4  -7  128.90    2.37   0
  -4   4   7  112.21    2.27   0
   4   4  -7  125.74    2.74   0
  -4  -4  -7  133.70    3.13   0
   4  -4   7  127.63    2.35   0
  -4   4   7  108.09    1.89   0
   5   4   7   50.46    1.98   0
   5  -4  -7   51.67    1.79   0
  -5   4  -7   49.29    1.64   0
   5  -4  -7   74.11    2.08   0
  -5  -4   7   59.51    3.25   0
  -5  -4   7   58.73    2.34   0
  -5   4  -7   61.61    2.10   0
   5   4   7   43.37    2.43   0
   5  -4   7   63.88    2.03   0
   5  -4   7   64.59    2.11   0
   5   4  -7   56.12    2.76   0
  -5   4   7   65.91    2.18   0
  -5  -4  -7   57.43    2.10   0
  -5   4   7   53.14    2.29   0
   5   4  -7   55.25    2.43   0
  -5  -4  -7   61.87    2.99   0
  -6   4  -7   23.54    1.68   0
   6  -4  -7   22.45    1.88   0
   6   4   7   19.00    3.02   0
   6   4   7   22.64    1.98   0
  -6   4  -7   23.68    1.48   0
   6  -4  -7   20.57    2.01   0
  -6  -4   7   19.77    1.58   0
  -6  -4   7   19.86    3.10   0
  -6  -4  -7   23.31    3.16   0
   6   4  -7   18.33    2.95   0
  -6   4   7   17.49    1.96   0
   6  -4   7   26.45    2.08   0
   6   4  -7   19.98    2.09   0
  -6  -4  -7   26.72    1.58   0
   6  -4   7   26.45    2.07   0
  -7   4  -7   55.19    2.28   0
   7   4   7   56.70    2.19   0
   7  -4  -7   48.50    1.63   0
   7  -4  -7   39.19    2.20   0
  -7  -4   7   48.48    2.37   0
  -7   4  -7   53.35    2.17   0
   7  -4  -7   53.75    2.28   0
   7  -4   7   61.00    2.14   0
  -7   4   7   46.25    1.98   0
   7   4  -7   48.71    1.91   0
  -7  -4  -7   56.01    2.26   0
   7  -4   7   66.71    2.17   0
  -8   4  -7   14.30    1.73   0
   8  -4  -7   11.03    2.13   0
   8  -4  -7   11.25    1.76   0
   8   4   7   10.72    2.31   0
  -8  -4   7   14.88    2.20   0
   8  -4  -7   12.09    1.83   0
  -8  -4  -7   14.02    2.19   0
  -8   4   7    8.29    1.94   0
   8  -4   7   11.01    1.76   0
   8   4  -7   14.53    1.77   0
   8  -4   7   16.80    2.42   0
   8  -4   7   15.46    1.77   0
   9  -4  -7    3.97    2.45   0
   9  -4  -7    2.15    2.22   0
  -9  -4   7    2.14    2.18   0
   9   4   7    4.00    1.79   0
   9  -4  -7   -1.20    2.53   0
  -9   4  -7   -1.26    1.79   0
  -9   4   7    0.61    2.50   0
   9   4  -7    1.92    2.42   0
   9  -4   7    2.63    2.23   0
   9  -4   7    0.07    2.27   0
  -9  -4  -7   -0.53    2.49   0
   9  -4   7    0.36    2.50   0
   0  -5   7   32.71    1.56   0
   0   5  -7   30.24    2.90   0
   0  -5   7   31.64    2.97   0
   0   5  -7   29.81    1.97   0
   0   5   7   31.23    1.49   0
   0  -5  -7   28.86    1.57   0
   0  -5  -7   34.27    2.04   0
   0   5   7   28.62    2.01   0
   1  -5  -7  154.77    2.44   0
  -1   5  -7  113.27    1.88   0
  -1   5  -7  114.47    2.89   0
   1  -5  -7  123.78    2.36   0
   1   5   7  118.83    2.44   0
  -1  -5   7  154.22    2.20   0
  -1   5   7  125.75    2.35   0
   1  -5   7  139.51    2.46   0
  -1  -5  -7  114.69    2.53   0
  -1  -5  -7  147.04    2.59   0
   1  -5   7  123.54    2.94   0
   1   5  -7  132.97    2.06   0
  -1   5   7  127.74    1.92   0
  -1  -5  -7  107.91    2.00   0
   2  -5  -7    7.48    1.42   0
  -2   5  -7    1.94    1.28   0
  -2  -5   7    3.05    3.05   0
   2  -5  -7    9.17    1.91   0
  -2  -5   7    3.12    3.12   0
  -2   5  -7    0.53    1.85   0
   2   5   7    2.11    1.63   0
  -2  -5   7   13.29    1.94   0
   2  -5   7    3.62    1.85   0
   2  -5   7    1.56    1.89   0
   2   5  -7    4.58    1.28   0
  -2   5   7    6.83    1.89   0
  -2  -5  -7    2.28    1.87   0
  -2   5   7    4.64    1.39   0
  -2  -5  -7    1.52    1.40   0
  -2  -5  -7    1.89    1.32   0
  -3   5  -7    9.92    1.96   0
   3  -5  -7   16.28    1.89   0
   3   5   7    9.55    1.84   0
  -3   5  -7   12.69    1.85   0
  -3  -5   7   14.85    2.61   0
  -3  -5   7   16.30    1.96   0
   3  -5  -7   13.96    1.41   0
  -3   5   7   15.99    1.80   0
   3  -5   7   10.65    1.97   0
   3   5  -7   15.08    1.98   0
   3   5  -7   12.25    2.42   0
  -3  -5  -7   10.65    1.41   0
  -3  -5  -7   13.50    2.07   0
  -3   5   7   14.96    1.40   0
   3  -5   7    9.54    1.85   0
   4  -5  -7  110.40    2.41   0
  -4   5  -7  116.93    2.27   0
  -4  -5   7   99.07    2.84   0
   4   5   7  109.35    2.92   0
  -4   5  -7  124.73    2.44   0
   4   5   7  103.92    1.91   0
   4  -5  -7   98.78    2.35   0
  -4  -5   7  122.12    2.94   0
   4   5  -7   93.84    2.71   0
   4  -5   7  131.36    2.50   0
   4  -5   7  137.57    2.35   0
   4   5  -7   99.17    2.62   0
  -4   5   7   91.37    1.84   0
  -4  -5  -7  134.80    2.51   0
  -4  -5  -7  143.82    3.23   0
  -4   5   7   93.86    1.83   0
  -5   5  -7   65.45    2.16   0
   5  -5  -7   77.07    2.17   0
   5  -5  -7   73.40    1.78   0
  -5   5  -7   67.97    1.76   0
  -5  -5   7   71.89    2.45   0
  -5  -5   7   78.72    2.98   0
   5   5   7   58.53    1.71   0
   5   5   7   54.73    2.90   0
   5  -5   7   77.83    2.31   0
   5   5  -7   66.52    2.49   0
  -5   5   7   65.34    2.17   0
   5   5  -7   70.17    2.46   0
  -5  -5  -7   65.58    1.82   0
  -5  -5  -7   76.60    3.24   0
   5  -5   7   68.91    1.71   0
  -6   5  -7   65.50    2.29   0
   6  -5  -7   59.48    2.30   0
   6  -5  -7   68.06    1.75   0
   6   5   7   61.05    2.21   0
  -6  -5   7   69.09    2.47   0
   6  -5  -7   69.98    2.19   0
  -6   5  -7   61.38    2.19   0
  -6  -5   7   68.46    3.46   0
   6  -5   7   63.22    1.87   0
  -6  -5  -7   65.79    4.10   0
   6   5  -7   72.20    2.41   0
   6  -5   7   69.40    2.34   0
   6   5  -7   63.66    3.54   0
  -6   5   7   63.35    2.17   0
  -6  -5  -7   58.77    3.83   0
  -6  -5  -7   75.18    2.31   0
   7  -5  -7    4.32    1.53   0
   7  -5  -7    2.48    1.46   0
  -7  -5   7    3.33    2.27   0
   7   5   7    3.72    1.46   0
   7  -5  -7    3.56    1.95   0
  -7   5  -7    4.69    2.06   0
  -7  -5  -7    3.29    1.63   0
   7  -5   7    7.23    2.18   0
  -7   5   7    4.33    1.98   0
   7   5  -7    2.83    1.98   0
   7  -5   7    6.84    2.01   0
   8  -5  -7    7.07    2.17   0
   8  -5  -7   10.26    2.32   0
  -8   5  -7    5.70    2.09   0
   8   5   7    6.22    2.34   0
   8  -5  -7    9.70    2.44   0
  -8  -5   7    8.84    1.74   0
   8  -5   7    6.88    2.21   0
  -8  -5  -7    7.02    1.81   0
  -8   5   7    9.70    2.14   0
   8  -5   7    4.52    2.42   0
   8  -5   7    6.81    2.16   0
   8   5  -7    8.42    1.70   0
   0  -6   7   39.39    2.02   0
   0   6  -7    7.29    2.88   0
   0   6  -7   32.47    1.98   0
   0  -6   7   35.09    2.78   0
   0   6   7   31.17    1.85   0
   0   6   7   30.37    1.82   0
   0  -6  -7   30.91    1.95   0
   0  -6  -7   34.60    1.57   0
  -1  -6   7   91.31    2.18   0
   1   6   7   58.95    1.60   0
  -1   6  -7   62.86    1.69   0
  -1  -6   7   70.53    4.68   0
   1  -6  -7   70.56    2.11   0
   1  -6  -7   84.81    2.20   0
  -1   6  -7   57.53    2.45   0
  -1  -6   7   73.27    4.92   0
   1  -6   7   72.25    2.17   0
  -1   6   7   71.59    2.08   0
   1  -6   7   65.49    2.58   0
   1   6  -7   74.74    2.09   0
  -1  -6  -7   57.15    2.06   0
  -1  -6  -7   61.06    2.09   0
  -1   6   7   74.42    2.06   0
  -1  -6  -7   66.39    2.01   0
  -2  -6   7   57.43    1.82   0
   2  -6  -7   48.15    1.69   0
  -2  -6   7   50.71    3.74   0
  -2   6  -7   45.35    2.50   0
  -2   6  -7   53.38    2.10   0
  -2  -6   7   47.33    3.73   0
   2   6   7   44.34    2.02   0
   2  -6  -7   56.94    2.10   0
   2  -6   7   57.48    2.11   0
  -2  -6  -7   44.18    2.04   0
   2  -6   7   55.05    2.34   0
   2   6  -7   53.58    2.07   0
  -2   6   7   49.43    1.67   0
  -2  -6  -7   46.75    1.66   0
  -2   6   7   55.45    2.05   0
  -2  -6  -7   63.44    2.21   0
  -3   6  -7  177.77    2.84   0
  -3   6  -7  169.10    2.10   0
  -3  -6   7  205.00    4.24   0
  -3  -6   7  174.00    3.96   0
  -3  -6   7  232.24    3.17   0
   3   6   7  155.82    2.73   0
   3  -6  -7  197.34    2.26   0
   3  -6  -7  188.73    2.27   0
  -3   6   7  183.85    2.53   0
  -3  -6  -7  200.56    3.08   0
   3  -6   7  201.56    2.97   0
   3   6  -7  186.05    2.77   0
  -3   6   7  178.17    2.09   0
  -3  -6  -7  155.42    2.52   0
   3  -6   7  177.50    2.13   0
  -3  -6  -7  174.24    2.67   0
   4   6   7   33.36    2.17   0
   4  -6  -7   47.37    1.53   0
  -4   6  -7   35.20    1.60   0
  -4  -6   7   48.12    2.57   0
   4  -6  -7   45.28    1.54   0
  -4  -6   7   60.20    2.46   0
  -4   6  -7   38.47    2.06   0
   4  -6   7   38.56    1.56   0
   4  -6   7   41.80    2.01   0
   4   6  -7   44.60    2.07   0
   4   6  -7   40.26    2.24   0
  -4  -6  -7   47.28    2.33   0
  -4  -6  -7   43.87    2.17   0
  -4   6   7   43.28    1.51   0
   5  -6  -7    7.88    1.42   0
   5  -6  -7    8.46    1.92   0
   5   6   7    7.16    1.50   0
  -5  -6   7   12.88    2.40   0
   5  -6  -7   10.44    1.44   0
  -5   6  -7    8.57    1.94   0
  -5  -6   7   12.69    2.42   0
  -5   6  -7   12.52    1.96   0
   5  -6   7   11.09    1.59   0
  -5  -6  -7   11.89    2.38   0
   5   6  -7    8.81    2.51   0
   5   6  -7   10.40    2.14   0
  -5   6   7    8.01    1.76   0
   5  -6   7   11.92    1.94   0
  -5  -6  -7   11.32    1.60   0
   6  -6  -7   51.83    1.76   0
  -6   6  -7   55.84    2.26   0
   6  -6  -7   60.72    2.19   0
  -6  -6   7   63.77    2.64   0
  -6  -6   7   54.22    3.43   0
  -6  -6   7   63.09    4.03   0
   6   6   7   51.47    1.84   0
  -6   6  -7   60.56    2.35   0
   6  -6  -7   60.47    2.14   0
   6  -6   7   56.57    1.85   0
  -6  -6  -7   53.55    3.92   0
   6  -6   7   68.84    2.36   0
   6   6  -7   55.48    2.37   0
  -6  -6  -7   60.94    2.42   0
  -6   6   7   54.02    2.20   0
  -6  -6  -7   56.74    3.84   0
   7  -6  -7    6.03    1.61   0
   7  -6  -7    7.49    1.59   0
   7  -6  -7    5.19    2.09   0
   7   6   7    5.34    2.22   0
  -7  -6   7    5.62    2.19   0
  -7   6  -7    6.13    1.90   0
  -7  -6  -7    4.03    1.68   0
   7  -6   7    6.71    1.99   0
   7   6  -7    5.30    2.13   0
   7  -6   7    6.00    1.99   0
   7  -6   7    4.71    2.11   0
  -7   6   7    6.65    2.07   0
   8  -6  -7    3.09    2.46   0
   8  -6  -7    4.92    1.77   0
  -8  -6   7    6.02    2.43   0
   8  -6  -7    3.95    2.56   0
   8   6   7    3.21    2.37   0
  -8   6  -7    5.36    2.37   0
   8  -6   7    3.64    1.87   0
  -8  -6  -7    0.43    2.19   0
  -8   6   7    0.55    1.75   0
   8  -6   7    6.40    1.85   0
   8   6  -7    4.31    2.42   0
   8  -6   7    4.88    1.75   0
   0   7   7   39.57    2.20   0
   0  -7  -7   44.61    2.16   0
   0   7  -7   51.42    2.15   0
   0  -7   7   51.60    2.91   0
   0   7   7   47.13    2.01   0
   0  -7   7   44.82    2.76   0
   0  -7  -7   56.15    2.15   0
   0  -7   7   53.16    1.69   0
  -1  -7   7   67.66    3.71   0
  -1  -7   7   82.28    2.13   0
  -1   7  -7   59.46    2.09   0
   1  -7  -7   60.97    2.16   0
  -1   7  -7   54.03    2.69   0
   1   7   7   57.90    2.12   0
  -1  -7   7   68.40    3.66   0
   1  -7  -7   63.16    1.71   0
   1  -7   7   68.26    2.16   0
  -1  -7  -7   54.44    1.99   0
   1  -7   7   61.89    2.54   0
   1   7  -7   64.96    1.67   0
  -1  -7  -7   57.76    2.04   0
  -1   7   7   60.64    2.17   0
  -1  -7  -7   66.88    2.08   0
  -1   7   7   65.66    2.12   0
  -2  -7   7  212.15    2.77   0
  -2  -7   7  165.10    4.88   0
  -2  -7   7  183.86    5.08   0
   2  -7  -7  174.83    2.50   0
  -2   7  -7  162.93    2.03   0
   2   7   7  158.34    2.58   0
  -2   7  -7  160.58    3.00   0
   2  -7  -7  186.08    2.44   0
   2  -7   7  171.02    2.07   0
   2  -7   7  192.71    3.13   0
   2   7  -7  168.98    2.59   0
  -2   7   7  158.43    2.43   0
  -2  -7  -7  162.19    2.24   0
  -2  -7  -7  156.72    2.58   0
  -2   7   7  174.37    2.02   0
  -2  -7  -7  189.85    2.78   0
  -3  -7   7   86.92    3.59   0
  -3  -7   7   98.21    3.61   0
  -3   7  -7  100.81    2.32   0
  -3   7  -7   98.26    2.15   0
   3  -7  -7   89.28    1.82   0
   3  -7  -7   92.62    2.33   0
  -3  -7   7  115.85    2.55   0
   3  -7   7  119.35    1.89   0
   3  -7   7  114.20    2.48   0
  -3   7   7   85.32    2.23   0
   3   7  -7   92.83    2.43   0
  -3  -7  -7   97.55    1.91   0
  -3  -7  -7  109.66    2.47   0
  -3  -7  -7  125.11    2.53   0
  -4  -7   7    3.87    2.45   0
  -4   7  -7    7.61    1.89   0
  -4  -7   7    3.90    2.13   0
  -4  -7   7    4.41    2.14   0
  -4   7  -7    9.98    1.40   0
   4  -7  -7    4.64    1.38   0
   4  -7  -7    5.60    1.77   0
   4  -7  -7    2.43    1.38   0
   4  -7   7    9.41    1.57   0
   4  -7   7   10.07    1.41   0
   4   7  -7    4.73    2.17   0
  -4  -7  -7    9.17    2.12   0
  -4  -7  -7   11.45    1.98   0
  -4  -7  -7    8.60    2.00   0
  -4  -7  -7   12.98    2.04   0
  -4   7   7    4.80    1.38   0
  -5   7  -7   24.15    2.19   0
   5  -7  -7   15.26    1.93   0
  -5  -7   7   22.04    2.28   0
  -5   7  -7   28.66    1.92   0
   5  -7  -7   20.43    1.99   0
   5  -7  -7   21.90    1.53   0
  -5  -7   7   22.27    2.40   0
   5  -7   7   29.40    1.73   0
  -5  -7  -7   29.03    2.81   0
  -5  -7  -7   24.66    2.35   0
   5   7  -7   16.12    2.38   0
   5  -7   7   30.64    1.57   0
  -5   7   7   18.85    1.96   0
  -5  -7  -7   33.05    2.29   0
   6  -7  -7   23.22    1.62   0
   6  -7  -7   18.65    1.73   0
   6   7   7   17.69    1.62   0
  -6  -7   7   19.86    2.42   0
  -6  -7   7   19.38    3.10   0
  -6   7  -7   16.99    2.09   0
  -6  -7   7   22.50    3.31   0
   6  -7  -7   22.97    2.34   0
   6  -7   7   24.65    1.73   0
   6  -7   7   20.03    1.83   0
  -6  -7  -7   18.95    3.12   0
   6   7  -7   16.75    2.30   0
  -6   7   7   23.36    2.12   0
  -6  -7  -7   20.30    1.75   0
  -6  -7  -7   17.35    3.46   0
   7   7   7    2.09    1.68   0
   7  -7  -7    1.67    2.25   0
   7  -7  -7    4.37    2.17   0
   7  -7  -7   -0.66    2.08   0
  -7  -7   7    1.61    2.39   0
  -7   7  -7    2.82    2.13   0
   7  -7   7   -0.66    1.60   0
   7   7  -7   -0.10    2.47   0
  -7   7   7    2.33    2.05   0
   7  -7   7    3.22    1.69   0
   7  -7   7    2.13    2.14   0
  -7  -7  -7   -0.25    2.08   0
   0  -8   7    3.42    1.95   0
   0  -8  -7    5.92    1.43   0
   0   8  -7    6.20    1.94   0
   0  -8  -7    3.02    1.39   0
   0  -8   7    4.63    2.45   0
   0  -8   7    3.91    2.42   0
   0  -8  -7    3.36    1.53   0
  -1  -8   7   14.07    2.05   0
  -1   8  -7   13.12    2.17   0
  -1  -8   7   12.84    2.86   0
  -1   8  -7   15.58    1.45   0
   1  -8  -7   11.20    1.94   0
  -1  -8   7   11.43    3.01   0
   1  -8  -7   13.83    1.44   0
   1  -8  -7   13.23    1.41   0
   1  -8   7   15.45    1.45   0
   1  -8   7   16.10    2.18   0
   1   8  -7   12.07    2.17   0
  -1  -8  -7   15.45    2.02   0
  -1  -8  -7   10.45    2.17   0
  -1  -8  -7   17.02    2.05   0
  -1  -8  -7   15.73    1.60   0
  -1   8   7    9.25    1.51   0
  -2  -8   7    8.59    2.96   0
  -2   8  -7    7.30    2.32   0
  -2   8  -7   11.67    1.88   0
   2  -8  -7   13.79    1.88   0
   2  -8  -7   11.21    1.45   0
   2  -8  -7   12.84    1.89   0
  -2  -8   7   14.24    2.24   0
  -2  -8   7    9.04    2.74   0
  -2   8   7   11.30    1.97   0
   2  -8   7   13.32    1.90   0
   2  -8   7   14.08    2.20   0
  -2  -8  -7    9.48    2.20   0
   2   8  -7    7.72    2.14   0
  -2  -8  -7   14.06    2.10   0
  -2  -8  -7   11.47    2.13   0
  -2  -8  -7   11.20    1.62   0
  -3  -8   7    2.43    1.97   0
  -3   8  -7    0.15    2.05   0
  -3  -8   7    0.77    2.61   0
  -3  -8   7    1.19    2.73   0
   3  -8  -7   -0.12    1.88   0
  -3   8  -7    0.93    1.40   0
   3  -8  -7   -0.03    1.42   0
   3  -8  -7    1.64    2.05   0
   3  -8   7    1.01    2.13   0
   3   8  -7    2.51    1.91   0
  -3  -8  -7    0.56    1.87   0
  -3   8   7    0.08    1.48   0
   3  -8   7   -0.23    1.39   0
  -3  -8  -7    0.72    2.16   0
  -3  -8  -7   -2.63    2.04   0
  -3  -8  -7    0.46    2.11   0
   4  -8  -7   11.37    2.09   0
  -4  -8   7   11.81    2.63   0
   4  -8  -7   12.09    1.44   0
  -4   8  -7    7.01    1.69   0
   4  -8  -7    8.03    1.97   0
  -4  -8   7   10.30    2.58   0
  -4   8  -7    7.56    1.90   0
  -4  -8   7   12.30    2.23   0
  -4  -8  -7    8.40    2.14   0
   4  -8   7    7.22    1.41   0
   4  -8   7    9.21    2.37   0
  -4   8   7    9.27    1.60   0
  -4  -8  -7    9.36    2.34   0
  -4  -8  -7    5.91    1.64   0
  -4  -8  -7    8.72    2.21   0
   5  -8  -7   10.32    1.56   0
  -5   8  -7    7.95    2.29   0
   5  -8  -7    6.99    1.94   0
  -5  -8   7   11.04    2.59   0
  -5  -8   7    8.06    2.36   0
   5  -8  -7    6.54    1.66   0
  -5  -8   7   10.23    2.51   0
  -5  -8   7   10.15    2.60   0
  -5  -8  -7    8.84    2.19   0
   5  -8   7   13.71    2.11   0
  -5  -8  -7   11.58    2.39   0
   5  -8   7    8.74    1.94   0
  -5  -8  -7   10.02    2.29   0
  -5  -8  -7    9.23    2.06   0
  -5   8   7   12.14    2.01   0
  -6   8  -7    2.86    2.13   0
  -6  -8   7    0.74    2.66   0
   6  -8  -7   -0.60    2.39   0
  -6  -8   7    2.35    2.42   0
  -6  -8   7    1.05    2.37   0
  -6  -8   7    1.28    2.70   0
   6  -8  -7    0.82    1.76   0
   6  -8  -7   -0.20    2.16   0
   6  -8   7    2.82    2.11   0
   6  -8   7    3.74    1.67   0
  -6  -8  -7    2.69    2.66   0
   6  -8   7    2.83    1.73   0
  -6   8   7    5.38    2.29   0
  -6  -8  -7    1.04    2.97   0
  -6  -8  -7   -0.39    1.68   0
  -6  -8  -7    2.75    2.21   0
   0  -9   7   55.52    2.33   0
   0  -9  -7   37.73    2.16   0
   0   9  -7   42.35    2.10   0
   0  -9   7   43.96    2.96   0
   0  -9  -7   34.37    2.28   0
   0  -9  -7   37.84    2.14   0
   0  -9   7   39.33    2.91   0
   0  -9  -7   45.73    1.83   0
  -1  -9   7    1.76    2.88   0
  -1  -9   7    2.16    2.15   0
   1  -9  -7    2.93    2.09   0
  -1   9  -7    1.90    2.40   0
   1  -9  -7   -1.54    1.50   0
  -1   9  -7    3.84    2.02   0
   1  -9  -7    2.11    1.62   0
  -1  -9   7    0.51    2.87   0
   1  -9   7    0.90    1.91   0
   1  -9   7    1.00    2.26   0
  -1  -9  -7   -1.73    1.88   0
   1   9  -7    2.10    2.02   0
  -1  -9  -7   -1.11    1.53   0
  -1  -9  -7    1.47    1.54   0
  -1   9   7    2.35    1.52   0
  -1  -9  -7    2.28    1.57   0
  -2  -9   7    5.61    1.98   0
   2  -9  -7    1.45    2.02   0
   2  -9  -7    2.44    1.88   0
  -2   9  -7    3.01    2.06   0
   2  -9  -7    3.48    1.91   0
  -2   9  -7    0.10    2.10   0
  -2  -9   7    0.23    3.13   0
  -2  -9   7    2.42    3.22   0
  -2  -9  -7   -1.18    1.52   0
   2  -9   7    0.07    1.43   0
   2  -9   7    2.54    1.95   0
  -2   9   7    0.64    1.70   0
  -2  -9  -7    0.40    1.90   0
   2   9  -7    0.62    1.57   0
  -2  -9  -7   -1.53    2.05   0
  -2  -9  -7    3.45    1.94   0
  -3  -9   7    0.96    2.85   0
  -3  -9   7    0.16    2.89   0
   3  -9  -7    3.86    1.43   0
   3  -9  -7    2.09    1.85   0
  -3  -9   7    3.94    2.21   0
   3  -9  -7    1.38    2.03   0
  -3   9  -7    1.90    2.02   0
  -3  -9  -7    4.36    1.96   0
   3  -9   7    3.83    1.99   0
   3  -9   7    1.17    2.27   0
  -3  -9  -7    2.08    2.10   0
  -3  -9  -7    2.36    2.07   0
  -3  -9  -7   -0.39    1.87   0
  -3   9   7   -0.55    1.56   0
  -4  -9   7    3.19    2.75   0
   4  -9  -7    3.35    2.15   0
   4  -9  -7    0.89    1.95   0
  -4   9  -7    3.77    2.22   0
  -4  -9   7    0.86    2.37   0
   4  -9  -7    6.94    2.12   0
  -4  -9   7    3.28    2.95   0
  -4  -9   7    2.77    2.40   0
   4  -9   7    5.32    2.11   0
  -4  -9  -7    3.42    2.47   0
   4  -9   7    4.50    2.09   0
  -4  -9  -7    1.99    2.40   0
  -4   9   7    3.74    2.13   0
   4  -9   7    0.85    1.62   0
  -4  -9  -7    3.99    1.65   0
  -4  -9  -7    3.24    1.67   0
   5  -9  -7    2.08    1.71   0
  -5  -9   7   -0.43    2.64   0
  -5  -9   7    2.05    2.43   0
  -5  -9   7    0.98    2.67   0
   5  -9  -7    2.05    1.73   0
   5  -9  -7    1.71    2.12   0
  -5  -9   7    0.70    2.46   0
  -5   9  -7    1.28    2.09   0
   5  -9   7   -1.01    1.70   0
   5  -9   7    1.21    2.14   0
  -5   9   7    0.89    2.38   0
  -5  -9  -7    0.44    2.43   0
  -5  -9  -7    1.70    1.69   0
  -5  -9  -7    0.11    2.33   0
  -5  -9  -7    2.69    2.67   0
   5  -9   7   -0.47    1.72   0
   0 -10   7    3.92    1.61   0
   0 -10  -7    2.16    2.15   0
   0 -10  -7    3.13    1.62   0
   0 -10  -7    3.49    2.23   0
   0 -10   7    1.86    2.67   0
   0 -10   7    3.23    2.65   0
   0 -10  -7    2.83    1.63   0
  -1 -10   7    5.26    2.04   0
   1 -10  -7    3.72    1.95   0
  -1 -10   7    2.10    2.99   0
   1 -10  -7    4.55    1.66   0
  -1 -10   7    4.05    3.17   0
   1 -10  -7    4.32    2.34   0
  -1 -10   7    4.21    2.22   0
   1 -10   7    6.50    1.65   0
   1 -10   7    2.15    2.24   0
  -1 -10  -7    2.04    1.63   0
  -1 -10  -7    2.06    1.68   0
  -1 -10  -7    3.07    1.68   0
  -1  10   7   -0.25    1.63   0
  -1 -10  -7    0.45    2.02   0
   2 -10  -7    0.45    1.61   0
  -2 -10   7   -0.90    2.08   0
  -2 -10   7   -0.10    2.20   0
  -2  10  -7    0.19    2.44   0
   2 -10  -7   -1.04    2.27   0
   2 -10  -7    0.21    2.25   0
  -2 -10   7   -0.43    3.08   0
  -2 -10   7    0.33    3.38   0
   2 -10   7    2.39    2.26   0
   2 -10   7   -0.19    2.33   0
  -2 -10  -7    0.16    2.20   0
   2 -10   7    2.30    2.29   0
  -2 -10  -7   -0.83    2.12   0
  -2 -10  -7    0.70    2.15   0
  -2 -10  -7   -1.08    2.35   0
  -2  10   7    1.26    2.16   0
  -3 -10   7    6.05    2.15   0
   3 -10  -7    3.08    1.66   0
  -3 -10   7    3.25    2.96   0
  -3  10  -7    3.96    2.38   0
   3 -10  -7    3.21    2.26   0
  -3 -10   7    0.41    2.31   0
   3 -10  -7    3.11    2.10   0
  -3 -10   7    2.85    2.98   0
   3 -10   7    2.43    1.68   0
  -3  10   7    4.37    2.28   0
  -3 -10  -7    1.12    2.37   0
   3 -10   7    3.70    2.21   0
  -3 -10  -7    2.91    2.29   0
  -3 -10  -7    3.94    2.27   0
  -3 -10  -7    2.78    2.17   0
   3 -10   7    1.15    2.33   0
  -4 -10   7    1.56    3.01   0
   4 -10  -7    2.88    1.79   0
  -4 -10   7    2.81    3.13   0
  -4 -10   7    2.48    2.45   0
   4 -10  -7    0.92    1.80   0
   4 -10  -7    1.17    2.46   0
  -4 -10   7    2.33    2.32   0
  -4  10  -7   -0.31    2.23   0
   4 -10   7   -0.33    1.79   0
   4 -10   7    2.01    2.33   0
  -4 -10  -7    1.87    2.29   0
   4 -10   7    1.10    1.79   0
  -4 -10  -7    2.21    2.18   0
  -4  10   7    0.72    2.43   0
  -4 -10  -7    2.35    2.17   0
  -4 -10  -7    3.39    2.47   0
   0 -11   7   17.12    2.23   0
   0 -11  -7   13.44    1.90   0
   0 -11  -7   14.73    2.20   0
   0 -11   7   11.58    2.88   0
   0 -11  -7   10.08    2.28   0
   0 -11  -7   16.52    2.36   0
   0 -11   7   10.07    2.86   0
   0 -11   7   12.70    2.21   0
   1 -11  -7    8.05    2.27   0
   1 -11  -7    6.48    1.74   0
  -1 -11   7    4.02    2.24   0
  -1 -11   7    5.72    3.16   0
   1 -11  -7    9.31    2.44   0
  -1 -11   7    9.25    2.50   0
  -1 -11   7    5.80    3.21   0
   1 -11   7    8.90    1.84   0
  -1 -11  -7    7.83    1.81   0
  -1 -11  -7    4.43    2.23   0
   1 -11   7    6.99    2.89   0
  -1 -11  -7    8.80    1.85   0
   1 -11   7    9.21    2.36   0
  -1 -11  -7    7.52    1.83   0
   1 -11   7    6.21    2.83   0
  -2 -11   7   -0.20    3.61   0
  -2 -11   7    1.52    2.50   0
   2 -11  -7    3.23    2.24   0
  -2 -11   7    0.57    2.38   0
  -2 -11   7    0.76    3.81   0
   2 -11  -7    0.60    2.51   0
  -2  11  -7   -0.08    2.58   0
   2 -11  -7    2.97    2.25   0
   2 -11   7   -1.93    2.45   0
   2 -11   7   -1.33    2.58   0
  -2 -11  -7    2.48    2.48   0
  -2  11   7    0.29    2.27   0
  -2 -11  -7   -1.06    2.19   0
   2 -11   7   -0.54    1.85   0
  -2 -11  -7    1.34    1.81   0
  -2 -11  -7    0.06    1.75   0
   0   0  -8  530.34    4.80   0
   0   0  -8  551.85    4.63   0
   0   0   8  732.99    4.92   0
   0   0  -8  908.70    5.35   0
   1   0  -8  136.52    2.64   0
   1   0   8  192.29    3.46   0
  -1   0  -8  178.43    3.06   0
  -1   0   8  194.91    3.16   0
  -1   0   8  128.51    2.62   0
   1   0  -8  199.22    3.18   0
   1   0   8  300.71    3.85   0
  -1   0  -8  340.99    4.04   0
   2   0   8  111.71    2.23   0
  -2   0   8  135.15    2.96   0
   2   0  -8  136.79    2.97   0
  -2   0  -8  113.82    2.90   0
  -2   0   8   85.23    2.55   0
   2   0   8  136.45    3.06   0
  -2   0  -8  132.31    3.01   0
   2   0  -8  109.12    2.81   0
   3   0  -8   -2.54    2.40   0
  -3   0  -8    8.32    2.04   0
  -3   0   8    4.76    2.02   0
  -3   0   8    3.97    1.55   0
   3   0   8    8.80    1.99   0
   3   0   8    7.28    2.04   0
   3   0  -8   -2.70    2.17   0
  -3   0  -8    6.85    1.91   0
  -4   0  -8   17.64    1.96   0
  -4   0   8   19.40    1.48   0
  -4   0  -8   16.50    1.99   0
   4   0  -8   25.84    1.86   0
  -4   0   8   26.06    2.02   0
   4   0   8   16.82    1.94   0
   4   0  -8   26.36    1.56   0
   4   0   8   21.00    1.99   0
  -5   0  -8   12.72    1.88   0
  -5   0  -8   10.82    1.97   0
   5   0  -8   16.95    1.75   0
  -5   0   8   16.15    2.01   0
   5   0   8   11.02    1.39   0
   5   0  -8   23.08    2.10   0
   5   0   8   13.73    2.02   0
  -5   0   8   15.00    1.45   0
   6   0   8   52.88    1.62   0
  -6   0  -8   57.61    1.65   0
  -6   0  -8   49.75    2.18   0
   6   0  -8   48.96    2.04   0
  -6   0   8   37.83    2.12   0
   6   0  -8   52.25    2.35   0
   6   0   8   61.14    2.39   0
  -6   0   8   39.52    1.59   0
   7   0  -8   35.20    1.72   0
  -7   0  -8   23.97    1.86   0
  -7   0  -8   23.09    2.36   0
   7   0   8   28.22    1.83   0
   7   0  -8   37.21    2.37   0
  -7   0   8   30.42    2.24   0
   7   0   8   31.32    2.42   0
  -7   0   8   32.53    1.61   0
   8   0  -8   -0.18    2.16   0
   8   0  -8    0.56    2.09   0
  -8   0  -8   -0.69    1.45   0
   8   0  -8    0.88    2.03   0
  -8   0  -8   -0.90    2.08   0
  -8   0   8    0.93    1.62   0
   8   0   8    0.45    1.45   0
   8   0   8    0.98    2.31   0
   9   0  -8    3.62    1.58   0
   9   0  -8    1.39    2.42   0
  -9   0  -8    0.90    1.54   0
   9   0   8    1.42    2.64   0
   9   0   8    2.16    1.52   0
   9   0  -8    1.49    2.48   0
   9   0   8    0.99    2.28   0
  -9   0   8   -1.55    2.07   0
   0   1  -8  127.76    3.18   0
   0  -1   8  184.74    3.13   0
   0   1   8  174.28    2.59   0
   0   1  -8  140.81    3.31   0
   0  -1  -8  123.07    2.38   0
   0   1  -8  174.66    2.63   0
   0  -1  -8  252.89    3.41   0
  -1  -1   8  505.69    5.29   0
  -1   1  -8  670.49    5.69   0
   1  -1  -8  494.79    3.95   0
   1   1   8  691.57    4.77   0
  -1  -1   8  712.82    4.89   0
   1  -1  -8  624.40    4.20   0
  -1   1  -8  732.58    4.79   0
  -1   1   8  495.94    3.98   0
   1   1  -8  511.57    5.31   0
   1  -1   8  599.76    5.06   0
  -1   1   8  633.71    4.15   0
  -1  -1  -8  638.67    4.81   0
  -1  -1  -8  876.55    5.68   0
   1  -1   8  737.76    4.54   0
   1   1  -8  674.79    4.70   0
   2  -1  -8  111.67    2.19   0
   2   1   8   92.76    2.00   0
  -2  -1   8  114.69    2.91   0
  -2   1  -8  132.37    2.76   0
   2  -1  -8  142.60    2.39   0
  -2  -1   8  156.20    3.02   0
   2   1   8  146.67    2.88   0
  -2   1  -8  118.79    2.62   0
   2   1  -8  128.59    2.94   0
  -2   1   8  143.94    2.80   0
   2  -1   8  113.85    2.73   0
  -2  -1  -8  112.91    2.18   0
  -2   1   8  113.13    2.65   0
   2   1  -8  151.59    2.93   0
  -2  -1  -8  141.66    3.01   0
   2  -1   8  120.19    2.20   0
  -3   1  -8   97.99    2.51   0
  -3   1  -8   99.18    2.57   0
  -3  -1   8   80.05    2.50   0
   3  -1  -8   84.52    2.41   0
   3   1   8   75.26    1.77   0
   3  -1  -8  110.21    2.67   0
  -3  -1   8   84.10    3.13   0
   3   1   8  101.03    2.58   0
   3   1  -8  124.19    3.49   0
   3  -1   8  109.56    2.56   0
  -3   1   8   77.34    2.42   0
   3   1  -8   90.18    2.60   0
  -3   1   8   89.43    2.03   0
  -3  -1  -8   96.09    2.33   0
   3  -1   8   91.86    2.36   0
  -3  -1  -8  103.02    2.67   0
  -4   1  -8  271.26    2.64   0
   4  -1  -8  264.25    2.82   0
  -4   1  -8  261.12    3.09   0
   4   1   8  243.31    2.57   0
   4  -1  -8  241.39    2.50   0
  -4  -1   8  265.55    3.28   0
   4   1   8  284.87    3.56   0
  -4  -1   8  227.72    2.95   0
  -4  -1  -8  275.80    3.48   0
  -4   1   8  222.17    2.86   0
   4   1  -8  265.77    3.01   0
  -4   1   8  213.02    2.50   0
   4  -1   8  266.27    2.95   0
   4   1  -8  326.27    3.70   0
  -4  -1  -8  275.38    3.09   0
   4  -1   8  306.42    3.29   0
   5  -1  -8  204.14    3.01   0
  -5   1  -8  177.53    2.21   0
  -5   1  -8  164.08    2.68   0
  -5  -1   8  161.36    2.97   0
   5   1   8  161.71    2.12   0
   5  -1  -8  176.18    2.61   0
   5   1   8  220.24    3.46   0
  -5  -1   8  153.64    2.18   0
  -5  -1  -8  186.28    2.23   0
  -5  -1  -8  177.03    3.07   0
  -5   1   8  152.70    2.67   0
   5   1  -8  179.35    2.68   0
  -5   1   8  153.56    2.11   0
   5   1  -8  211.74    3.38   0
   5  -1   8  186.35    2.50   0
   5  -1   8  178.69    2.39   0
  -6   1  -8   95.98    2.25   0
   6  -1  -8   94.50    2.16   0
   6   1   8   90.30    1.82   0
  -6  -1   8   79.40    2.58   0
   6  -1  -8  112.00    2.66   0
  -6   1  -8   85.12    2.31   0
  -6  -1   8   90.10    2.33   0
   6   1   8  102.82    2.73   0
  -6  -1  -8   94.30    1.89   0
  -6   1   8   78.47    2.28   0
   6   1  -8   99.14    1.94   0
   6   1  -8  109.13    2.99   0
  -6  -1  -8   84.86    2.61   0
  -6   1   8   89.12    2.31   0
   6  -1   8   96.72    2.18   0
   6  -1   8  110.79    2.48   0
   7  -1  -8   11.02    1.51   0
  -7   1  -8   15.62    1.89   0
  -7   1  -8    9.70    1.89   0
  -7  -1   8    7.55    2.49   0
   7  -1  -8   10.73    1.98   0
   7   1   8   13.25    1.84   0
  -7  -1   8   10.24    1.55   0
   7   1   8   13.89    2.26   0
  -7   1   8    6.95    1.98   0
   7   1  -8   10.63    2.07   0
  -7  -1  -8   12.50    1.85   0
  -7   1   8    6.95    2.09   0
  -7  -1  -8    8.95    2.54   0
   7  -1   8   12.27    1.89   0
   7   1  -8   10.93    2.26   0
   7  -1   8   14.51    2.06   0
   8  -1  -8    5.67    2.41   0
   8  -1  -8    6.12    1.97   0
  -8   1  -8    2.44    1.48   0
   8  -1  -8    2.55    2.18   0
  -8   1  -8    1.68    2.16   0
   8   1   8    1.91    1.80   0
   8   1   8    1.14    2.54   0
  -8  -1   8    2.52    2.01   0
  -8  -1  -8    1.95    1.47   0
   8   1  -8    3.27    2.49   0
  -8  -1  -8    1.68    2.21   0
   8  -1   8    2.43    2.21   0
   8   1  -8    4.17    2.01   0
   8  -1   8    4.60    2.06   0
   8   1  -8    3.74    2.60   0
  -8   1   8    5.36    1.62   0
   9  -1  -8    2.10    1.71   0
   9  -1  -8    1.03    2.35   0
  -9   1  -8   -2.12    2.16   0
   9   1   8    2.27    2.58   0
   9   1   8   -0.30    1.97   0
   9  -1  -8    2.37    2.49   0
   9   1   8    2.55    2.90   0
  -9  -1   8    0.99    2.13   0
   9   1  -8    1.24    2.26   0
  -9   1   8    1.00    2.34   0
   9   1  -8    2.32    2.66   0
  -9  -1  -8    2.95    2.22   0
   9  -1   8    0.89    2.47   0
   9  -1   8    3.37    2.35   0
   9   1  -8    0.59    2.68   0
   9  -1   8    2.43    2.40   0
   0  -2  -8  109.80    2.74   0
   0   2  -8   48.82    2.71   0
   0  -2  -8   54.79    1.83   0
   0   2   8   60.91    1.92   0
   0   2   8   86.54    2.45   0
   0   2  -8   72.11    2.50   0
   0   2  -8   43.85    2.66   0
   0  -2   8   83.20    2.64   0
  -1   2  -8  157.02    2.38   0
   1  -2  -8  210.36    2.64   0
   1  -2  -8  341.01    3.56   0
   1   2   8  160.33    2.51   0
  -1  -2   8  297.02    3.13   0
  -1   2  -8  155.63    3.20   0
  -1  -2  -8  133.24    2.71   0
   1   2  -8  229.20    4.94   0
  -1   2   8  262.48    2.81   0
   1  -2   8  137.39    3.10   0
  -1  -2  -8  157.27    2.52   0
  -1  -2  -8  142.10    2.69   0
  -1   2   8  228.79    3.14   0
   1  -2   8  178.44    2.90   0
   1   2  -8  330.71    3.60   0
  -2   2  -8  652.75    4.83   0
  -2   2  -8  642.16    3.98   0
   2  -2  -8  514.03    3.58   0
  -2  -2   8  510.28    5.60   0
   2   2   8  645.18    4.67   0
   2   2   8  526.94    3.58   0
   2  -2  -8  734.16    4.47   0
  -2  -2   8  705.75    5.00   0
   2  -2   8  702.85    4.10   0
  -2   2   8  496.65    3.47   0
   2   2  -8  564.41    5.61   0
  -2  -2  -8  610.86    4.28   0
   2  -2   8  554.22    4.22   0
  -2  -2  -8  746.37    5.81   0
  -2   2   8  493.65    3.55   0
   2   2  -8  695.33    4.80   0
  -3  -2   8  384.09    4.18   0
  -3   2  -8  365.24    3.11   0
  -3   2  -8  423.55    3.64   0
   3   2   8  346.12    3.14   0
   3  -2  -8  464.21    3.73   0
  -3  -2   8  453.12    3.94   0
   3   2   8  385.92    3.55   0
   3  -2  -8  397.37    3.07   0
  -3   2   8  416.50    3.59   0
   3   2  -8  440.61    4.37   0
  -3   2   8  374.15    3.33   0
  -3  -2  -8  382.64    3.30   0
  -3  -2  -8  474.32    4.26   0
   3  -2   8  374.57    3.21   0
   3   2  -8  489.80    4.31   0
   3  -2   8  447.56    3.63   0
  -4   2  -8   87.88    2.21   0
  -4   2  -8   99.83    2.35   0
   4  -2  -8  102.75    2.32   0
   4  -2  -8  117.42    2.46   0
   4   2   8  100.47    2.59   0
   4   2   8   89.74    2.24   0
  -4  -2   8  114.95    2.73   0
  -4  -2   8   95.13    2.41   0
   4  -2   8  106.11    2.36   0
   4   2  -8  111.05    2.38   0
  -4   2   8   94.70    2.34   0
  -4   2   8   95.02    2.32   0
   4   2  -8  130.32    2.71   0
  -4  -2  -8   99.28    1.93   0
   4  -2   8   99.32    2.36   0
  -4  -2  -8  105.68    2.68   0
   5   2   8   22.31    2.26   0
  -5  -2   8   12.29    1.39   0
  -5   2  -8   23.26    1.86   0
  -5   2  -8   25.84    1.53   0
   5  -2  -8   11.48    1.51   0
   5  -2  -8   22.37    1.86   0
  -5  -2   8   12.85    2.22   0
   5   2   8   20.28    1.90   0
   5  -2   8   30.85    1.96   0
  -5  -2  -8   23.65    2.17   0
  -5   2   8   13.53    1.71   0
   5   2  -8   14.43    1.93   0
  -5   2   8   15.16    1.43   0
   5  -2   8   22.88    1.84   0
   5   2  -8   12.05    2.52   0
  -5  -2  -8   25.78    1.55   0
  -6   2  -8  132.11    2.52   0
  -6   2  -8  164.61    2.52   0
   6  -2  -8  153.37    2.09   0
  -6  -2   8  134.70    3.01   0
   6  -2  -8  159.07    2.69   0
   6   2   8  143.22    3.18   0
  -6  -2   8  130.09    2.15   0
   6   2   8  138.16    2.36   0
  -6  -2  -8  159.82    2.44   0
   6   2  -8  165.22    2.53   0
  -6   2   8  145.65    2.46   0
   6  -2   8  163.12    2.65   0
   6   2  -8  184.79    3.68   0
   6  -2   8  150.65    2.03   0
  -6  -2  -8  127.54    3.03   0
  -6   2   8  139.78    2.42   0
   7   2   8   10.85    2.49   0
   7  -2  -8   12.74    1.43   0
  -7   2  -8   10.75    1.50   0
  -7   2  -8   13.25    1.97   0
  -7  -2   8   10.46    2.50   0
   7  -2  -8   14.11    1.88   0
   7   2   8   10.38    1.44   0
  -7  -2   8   10.72    1.53   0
   7   2  -8   10.94    2.07   0
  -7   2   8   12.10    1.39   0
  -7  -2  -8   12.68    1.97   0
  -7  -2  -8    9.04    2.50   0
   7   2  -8   13.14    2.54   0
  -7   2   8   10.84    1.55   0
   7  -2   8   13.08    1.85   0
   7  -2   8   12.15    1.86   0
   8  -2  -8   10.20    2.22   0
   8   2   8   11.24    3.17   0
  -8   2  -8   15.15    2.03   0
  -8  -2   8    6.28    2.25   0
   8   2   8   16.79    2.10   0
  -8   2  -8   15.64    2.33   0
   8   2   8   12.01    3.05   0
   8  -2  -8    8.64    2.27   0
   8  -2  -8   13.67    2.31   0
  -8   2   8   10.74    2.04   0
  -8  -2  -8   11.43    2.17   0
   8   2  -8   10.99    2.93   0
   8  -2   8   16.34    1.60   0
   8   2  -8   13.39    3.05   0
   8  -2   8   18.94    2.10   0
   8   2  -8   15.92    2.05   0
   9  -2  -8    6.08    2.55   0
   9  -2  -8    3.06    2.17   0
  -9   2  -8    5.70    2.15   0
   9   2   8    4.20    2.13   0
  -9  -2   8    4.19    1.80   0
   9  -2  -8    5.14    2.22   0
   9   2  -8    4.23    4.89   0
   9  -2   8    3.71    2.41   0
  -9  -2  -8    4.24    2.19   0
   9  -2   8    5.21    2.43   0
   9  -2   8    7.87    2.29   0
   9   2  -8    6.40    1.75   0
  -9   2   8    5.70    2.20   0
   0   3   8   77.10    1.90   0
   0   3  -8  111.56    2.52   0
   0  -3  -8   85.58    2.37   0
   0   3  -8   72.92    3.85   0
   0  -3   8  118.78    2.62   0
   0   3   8  105.60    2.51   0
   0  -3  -8  134.36    2.69   0
  -1   3  -8  890.55    4.71   0
   1   3   8  855.90    5.11   0
  -1   3  -8  857.51    6.48   0
   1  -3  -8  916.48    4.83   0
   1  -3  -8  703.69    4.24   0
  -1  -3   8  871.26    4.73   0
   1  -3   8 1025.28    5.09   0
   1   3  -8  861.74    4.66   0
  -1   3   8  792.80    4.40   0
  -1  -3  -8  735.25    4.31   0
   1  -3   8  831.63    6.61   0
  -1   3   8  698.02    4.28   0
  -1  -3  -8 1015.78    5.47   0
  -1  -3  -8  677.20    4.11   0
  -2   3  -8  407.04    3.43   0
   2  -3  -8  308.47    2.81   0
   2  -3  -8  457.08    3.62   0
   2   3   8  471.74    4.04   0
  -2   3  -8  425.58    4.05   0
  -2  -3   8  456.47    4.20   0
  -2  -3   8  333.91    5.82   0
   2   3  -8  462.93    4.04   0
  -2   3   8  326.13    2.90   0
  -2   3   8  369.11    3.31   0
   2  -3   8  446.45    3.21   0
  -2  -3  -8  561.67    4.47   0
  -2  -3  -8  401.31    3.42   0
   2  -3   8  415.27    4.01   0
   2   3  -8  352.68    5.90   0
   3   3   8  433.71    4.02   0
  -3   3  -8  374.42    2.96   0
  -3   3  -8  436.23    3.69   0
  -3  -3   8  428.85    4.06   0
  -3  -3   8  346.73    4.47   0
   3  -3  -8  427.25    3.50   0
   3   3   8  377.20    3.35   0
   3  -3  -8  352.75    3.18   0
   3   3  -8  383.71    4.40   0
   3   3  -8  433.88    3.91   0
   3  -3   8  466.54    3.49   0
  -3   3   8  327.29    2.82   0
  -3   3   8  335.54    2.78   0
  -3  -3  -8  497.20    4.61   0
   3  -3   8  433.48    3.70   0
  -3  -3  -8  408.48    3.06   0
  -4   3  -8  136.23    2.06   0
  -4  -3   8  175.99    3.19   0
  -4   3  -8  159.60    2.48   0
   4  -3  -8  149.36    2.45   0
   4   3   8  131.40    2.03   0
   4   3   8  142.04    2.95   0
   4  -3  -8  137.96    2.42   0
  -4  -3   8  128.54    2.82   0
   4  -3   8  166.98    2.55   0
  -4   3   8  131.59    2.40   0
   4   3  -8  161.87    2.97   0
   4   3  -8  147.22    2.85   0
  -4  -3  -8  158.00    2.49   0
  -4  -3  -8  164.58    3.13   0
   4  -3   8  150.26    2.39   0
  -4   3   8  125.90    2.37   0
   5  -3  -8   15.48    1.89   0
  -5   3  -8   19.61    1.41   0
  -5   3  -8   22.29    1.91   0
   5  -3  -8   12.94    1.39   0
   5   3   8   19.46    2.03   0
   5   3   8   19.11    2.19   0
  -5  -3   8   13.57    2.11   0
  -5  -3   8   11.92    2.02   0
  -5  -3  -8   21.65    2.31   0
   5   3  -8   13.79    2.10   0
  -5   3   8   11.88    1.37   0
  -5   3   8   12.16    1.81   0
   5  -3   8   22.12    1.79   0
  -5  -3  -8   18.12    1.53   0
   5  -3   8   20.62    1.84   0
   5   3  -8   13.00    1.87   0
  -6   3  -8   59.21    1.85   0
  -6  -3   8   66.94    2.82   0
   6   3   8   61.24    2.04   0
   6  -3  -8   82.60    2.57   0
   6  -3  -8   75.37    2.12   0
  -6   3  -8   70.82    1.70   0
   6   3   8   62.20    2.99   0
  -6  -3   8   70.68    2.26   0
  -6  -3  -8   65.61    1.77   0
   6  -3   8   60.65    1.84   0
   6   3  -8   89.56    3.28   0
  -6  -3  -8   63.40    3.06   0
   6  -3   8   68.44    1.72   0
  -6   3   8   64.79    1.72   0
  -6   3   8   65.70    2.45   0
   6   3  -8   78.71    2.16   0
   7  -3  -8   57.69    1.72   0
  -7   3  -8   61.08    2.20   0
  -7   3  -8   63.32    2.23   0
   7   3   8   61.40    1.85   0
   7  -3  -8   58.67    2.36   0
  -7  -3   8   47.73    3.28   0
  -7  -3   8   54.84    2.25   0
   7   3   8   53.82    3.65   0
   7   3  -8   56.97    3.16   0
  -7  -3  -8   67.58    1.92   0
   7  -3   8   76.14    2.31   0
   7   3  -8   54.17    1.83   0
  -7   3   8   45.65    2.14   0
  -7  -3  -8   56.88    3.60   0
   7  -3   8   73.26    2.39   0
   8  -3  -8    2.07    2.23   0
   8  -3  -8    2.70    2.02   0
  -8   3  -8    3.07    2.15   0
   8   3   8    0.79    1.55   0
  -8  -3   8    2.04    2.30   0
   8  -3  -8    1.30    2.13   0
   8  -3   8   -0.69    2.19   0
  -8  -3  -8    1.57    2.14   0
  -8   3   8    1.91    2.29   0
   8  -3   8    1.14    1.59   0
   8   3  -8    1.08    2.30   0
   9  -3  -8    4.69    2.49   0
   9  -3  -8    5.13    2.45   0
  -9   3  -8   11.35    1.85   0
   9   3   8    9.28    1.85   0
   9  -3  -8    8.03    2.55   0
  -9  -3   8   10.16    2.22   0
  -9   3   8    7.62    2.26   0
  -9  -3  -8   10.76    2.51   0
   9  -3   8    5.70    2.50   0
   9   3  -8    6.49    1.82   0
   9  -3   8    9.66    1.85   0
   9  -3   8   12.59    2.50   0
   0   4   8   40.50    1.63   0
   0  -4   8   59.38    2.20   0
   0   4  -8   48.02    1.62   0
   0  -4  -8   46.53    2.14   0
   0   4  -8   52.80    5.43   0
   0  -4  -8   57.52    1.76   0
   0  -4   8   44.67    5.21   0
   0   4   8   51.25    2.16   0
  -1   4  -8  189.77    2.28   0
   1  -4  -8  235.11    2.57   0
   1  -4  -8  183.96    2.31   0
   1   4   8  199.68    2.89   0
  -1   4  -8  193.46    3.74   0
  -1  -4   8  281.27    3.22   0
  -1  -4  -8  166.56    2.70   0
   1   4  -8  251.70    2.96   0
  -1   4   8  210.67    2.37   0
  -1  -4  -8  181.11    2.74   0
  -1  -4  -8  219.72    2.64   0
   1  -4   8  217.61    2.43   0
   1  -4   8  200.53    3.79   0
  -1   4   8  201.24    2.40   0
   2   4   8    2.00    1.89   0
  -2   4  -8    3.26    1.35   0
   2  -4  -8    0.38    2.00   0
  -2   4  -8    0.80    1.87   0
  -2  -4   8    2.27    1.91   0
   2  -4  -8    2.04    1.89   0
   2  -4   8    3.52    2.01   0
   2   4  -8    0.97    1.32   0
  -2  -4  -8   -4.90    1.64   0
  -2   4   8    0.87    1.92   0
  -2   4   8    1.33    1.46   0
  -2  -4  -8    0.18    1.95   0
  -2  -4  -8   15.84    2.07   0
   2  -4   8    5.01    1.86   0
  -3   4  -8  176.50    2.58   0
   3   4   8  162.85    2.52   0
   3   4   8  177.25    2.86   0
  -3  -4   8  234.21    3.49   0
   3  -4  -8  186.54    2.30   0
   3  -4  -8  199.67    2.28   0
  -3  -4   8  191.09    3.94   0
  -3   4  -8  187.89    2.81   0
  -3   4   8  186.41    2.17   0
   3   4  -8  215.49    3.06   0
  -3  -4  -8  187.82    2.64   0
   3  -4   8  185.94    2.17   0
   3   4  -8  195.34    4.00   0
  -3   4   8  176.57    2.62   0
  -3  -4  -8  226.85    3.21   0
   3  -4   8  185.98    2.81   0
   4  -4  -8  283.66    2.84   0
  -4   4  -8  229.85    2.33   0
  -4   4  -8  250.97    2.50   0
   4   4   8  236.33    3.66   0
  -4  -4   8  259.89    3.63   0
   4   4   8  222.81    2.38   0
  -4  -4   8  352.38    4.07   0
   4  -4  -8  271.40    2.80   0
   4   4  -8  295.96    3.54   0
   4  -4   8  283.77    2.83   0
  -4   4   8  240.42    2.77   0
  -4  -4  -8  248.60    2.50   0
   4   4  -8  286.34    3.87   0
  -4  -4  -8  303.43    4.16   0
  -4   4   8  266.23    2.71   0
   4  -4   8  270.02    2.89   0
  -5   4  -8   55.63    1.68   0
  -5   4  -8   61.97    2.21   0
   5   4   8   52.60    2.14   0
   5  -4  -8   85.94    2.22   0
  -5  -4   8   79.96    2.50   0
   5  -4  -8   79.77    2.13   0
   5   4   8   53.68    2.49   0
  -5  -4   8   90.91    3.08   0
   5  -4   8   60.12    1.68   0
   5   4  -8   83.33    2.87   0
  -5   4   8   72.65    1.80   0
  -5   4   8   76.10    2.26   0
  -5  -4  -8   62.99    2.19   0
  -5  -4  -8   62.63    2.71   0
   5   4  -8   81.06    2.51   0
   5  -4   8   64.00    2.28   0
  -6   4  -8   17.83    2.05   0
  -6   4  -8   18.70    2.01   0
   6  -4  -8   17.15    1.85   0
   6   4   8   13.31    2.50   0
   6   4   8   17.48    1.79   0
   6  -4  -8   18.58    2.17   0
  -6  -4   8   18.64    2.77   0
  -6  -4   8   20.25    2.14   0
   6  -4   8   17.23    1.59   0
  -6  -4  -8   17.28    2.64   0
   6   4  -8   18.50    2.62   0
  -6   4   8   18.94    1.46   0
  -6   4   8   20.33    2.16   0
   6   4  -8   20.02    1.58   0
   6  -4   8   17.02    1.99   0
  -6  -4  -8   18.34    1.87   0
   7  -4  -8  131.40    2.51   0
  -7   4  -8  121.44    2.55   0
   7  -4  -8  101.10    2.07   0
  -7   4  -8  123.31    2.07   0
   7  -4  -8  139.33    2.72   0
  -7  -4   8  110.55    5.21   0
  -7  -4   8  122.26    2.66   0
   7   4   8  118.23    2.05   0
  -7  -4  -8  121.91    2.15   0
   7  -4   8  130.30    2.21   0
  -7   4   8  119.99    2.04   0
   7   4  -8  105.68    4.91   0
   7   4  -8  129.41    2.88   0
   7  -4   8  141.70    2.69   0
   8   4   8    8.89    1.75   0
   8  -4  -8    9.52    1.66   0
   8  -4  -8    5.57    2.37   0
  -8   4  -8    9.13    2.14   0
   8  -4  -8    9.81    1.81   0
  -8  -4   8    9.35    2.24   0
   8  -4   8   10.48    2.36   0
  -8  -4  -8    9.70    1.80   0
  -8   4   8    8.97    1.66   0
   8   4  -8   13.12    2.08   0
   8  -4   8   11.60    2.32   0
   0  -5   8   32.72    1.62   0
   0  -5  -8   26.85    2.00   0
   0   5  -8   28.93    2.05   0
   0   5   8   28.41    2.02   0
   0   5   8   32.69    1.93   0
   0  -5  -8   37.46    2.04   0
   0  -5   8   27.41    3.98   0
   1   5   8  190.40    2.34   0
  -1   5  -8  204.42    2.34   0
  -1   5  -8  210.16    3.97   0
   1  -5  -8  171.03    2.59   0
  -1  -5   8  211.26    2.42   0
   1  -5  -8  209.98    2.72   0
  -1  -5  -8  192.52    2.69   0
  -1   5   8  166.14    2.21   0
  -1  -5  -8  187.39    2.45   0
   1   5  -8  186.59    2.65   0
   1  -5   8  242.24    2.78   0
   1  -5   8  204.50    3.64   0
  -1  -5  -8  249.83    2.92   0
  -1   5   8  172.20    2.13   0
   2   5   8   72.91    1.77   0
   2  -5  -8   81.78    1.79   0
  -2   5  -8   72.31    1.74   0
  -2   5  -8   78.86    2.46   0
   2  -5  -8   83.75    1.84   0
  -2  -5   8  104.59    1.97   0
   2  -5   8   85.36    1.80   0
   2   5  -8   90.34    2.20   0
  -2   5   8   78.29    2.10   0
  -2   5   8   82.50    1.77   0
  -2  -5  -8   72.09    1.72   0
  -2  -5  -8   91.36    2.36   0
  -2  -5  -8   68.48    2.15   0
   2  -5   8   86.31    2.52   0
  -3   5  -8    1.76    1.76   0
   3   5   8    1.25    1.86   0
   3  -5  -8    0.37    1.37   0
  -3   5  -8    0.79    1.76   0
  -3  -5   8    0.35    2.31   0
  -3  -5   8    0.29    1.96   0
   3  -5  -8    1.16    1.85   0
   3  -5   8    0.37    1.99   0
   3   5  -8    0.33    1.93   0
  -3  -5  -8    2.37    1.79   0
  -3   5   8    0.80    1.81   0
   3   5  -8    0.92    2.48   0
   3  -5   8    1.15    1.37   0
  -3  -5  -8    0.98    1.39   0
  -3   5   8   -1.34    1.39   0
  -3  -5  -8    0.89    1.97   0
  -4   5  -8  243.41    2.76   0
   4  -5  -8  259.47    2.54   0
   4   5   8  224.56    2.38   0
  -4   5  -8  267.37    3.04   0
  -4  -5   8  318.54    3.97   0
   4   5   8  211.72    3.23   0
  -4  -5   8  248.48    4.03   0
   4  -5  -8  239.72    2.48   0
   4  -5   8  286.08    3.14   0
   4   5  -8  245.23    3.27   0
  -4   5   8  248.40    2.64   0
  -4  -5  -8  280.28    3.93   0
   4  -5   8  298.25    2.88   0
   4   5  -8  229.05    3.67   0
  -4  -5  -8  270.46    2.97   0
  -4   5   8  221.57    2.69   0
   5  -5  -8   38.28    2.06   0
  -5   5  -8   43.25    1.92   0
   5   5   8   32.96    2.31   0
   5   5   8   38.95    1.94   0
  -5  -5   8   34.06    2.18   0
   5  -5  -8   33.46    1.91   0
  -5   5  -8   45.02    2.19   0
  -5  -5   8   41.65    2.83   0
   5  -5   8   43.03    1.86   0
   5  -5   8   50.59    1.96   0
   5   5  -8   33.70    2.16   0
   5   5  -8   33.43    2.26   0
  -5   5   8   32.02    2.02   0
  -5   5   8   31.11    1.54   0
  -5  -5  -8   42.57    1.61   0
  -5  -5  -8   45.61    2.97   0
   6   5   8   11.60    2.81   0
   6   5   8   15.71    1.86   0
  -6   5  -8   15.09    1.58   0
   6  -5  -8   13.24    1.56   0
  -6  -5   8   17.56    3.08   0
  -6  -5   8   17.34    2.19   0
  -6   5  -8   15.77    2.00   0
   6  -5  -8   15.39    2.00   0
   6  -5  -8   16.26    1.97   0
  -6  -5  -8   16.71    3.00   0
  -6   5   8   15.41    1.93   0
   6   5  -8   14.78    2.54   0
   6   5  -8   17.71    2.14   0
   6  -5   8   18.50    2.10   0
  -6  -5  -8   16.29    1.95   0
   6  -5   8   17.72    1.63   0
   7  -5  -8    1.76    2.07   0
  -7   5  -8    1.51    1.93   0
   7  -5  -8    2.29    1.99   0
   7   5   8    4.15    2.00   0
   7  -5  -8    2.01    2.11   0
  -7  -5   8    1.64    2.26   0
  -7   5  -8    1.04    1.67   0
  -7  -5  -8    3.24    2.01   0
   7  -5   8    3.69    1.89   0
  -7   5   8    3.89    2.00   0
   7   5  -8    1.40    2.04   0
   7  -5   8    2.17    1.61   0
   8  -5  -8    4.00    2.06   0
   8  -5  -8   -0.38    2.17   0
   8   5   8   -1.82    2.19   0
   8  -5  -8    1.92    1.78   0
  -8  -5   8    0.57    2.42   0
  -8   5  -8   -1.28    1.71   0
   8  -5   8   -1.93    2.39   0
  -8  -5  -8    1.46    2.14   0
  -8   5   8    1.57    2.04   0
   8  -5   8    0.59    1.73   0
   8   5  -8    1.48    2.12   0
   8  -5   8    0.37    1.63   0
   0   6   8  368.20    2.97   0
   0  -6   8  369.25    6.66   0
   0   6  -8  375.99    3.05   0
   0   6   8  334.51    3.03   0
   0  -6   8  336.51    6.89   0
   0  -6   8  440.36    3.00   0
   0  -6  -8  400.32    2.91   0
   0  -6  -8  334.42    2.68   0
  -1  -6   8   13.09    1.86   0
  -1   6  -8   20.13    2.48   0
  -1   6  -8   16.88    1.85   0
   1  -6  -8    9.91    1.43   0
   1  -6  -8    8.47    1.90   0
   1   6   8   18.77    1.72   0
   1  -6   8   23.42    1.46   0
   1  -6   8   21.45    2.55   0
   1   6  -8   12.37    1.77   0
  -1   6   8    9.17    1.40   0
  -1  -6  -8   17.59    1.81   0
  -1   6   8   11.62    1.90   0
  -1  -6  -8   17.06    1.45   0
  -1  -6  -8   26.21    1.86   0
  -2   6  -8   22.31    2.08   0
   2  -6  -8   18.07    1.83   0
  -2   6  -8   24.20    1.87   0
   2   6   8   21.90    1.89   0
  -2  -6   8   29.42    2.12   0
   2  -6  -8   19.85    1.49   0
   2  -6   8   26.51    1.52   0
   2  -6   8   25.11    2.19   0
  -2  -6  -8   20.38    1.87   0
   2   6  -8   19.83    1.51   0
  -2  -6  -8   21.26    1.51   0
  -2   6   8   19.95    1.86   0
  -2   6   8   16.10    1.92   0
  -2  -6  -8   29.34    1.92   0
  -3   6  -8   45.62    2.10   0
  -3  -6   8   40.54    3.26   0
  -3   6  -8   43.33    2.11   0
   3  -6  -8   42.93    2.01   0
   3   6   8   41.33    2.04   0
  -3  -6   8   39.35    3.24   0
  -3  -6   8   53.52    2.26   0
   3  -6  -8   35.73    2.11   0
   3  -6   8   49.83    1.65   0
   3  -6   8   50.43    2.16   0
  -3   6   8   37.86    2.07   0
   3   6  -8   40.99    2.07   0
  -3  -6  -8   42.20    1.58   0
  -3   6   8   35.23    2.10   0
  -3  -6  -8   58.18    2.37   0
  -3  -6  -8   51.41    1.98   0
  -4   6  -8   10.42    1.86   0
   4   6   8    7.46    1.91   0
  -4  -6   8    6.39    2.15   0
   4  -6  -8    5.78    1.79   0
  -4   6  -8    9.71    1.97   0
   4  -6  -8    5.45    1.93   0
  -4  -6   8    8.00    2.03   0
   4  -6   8   10.74    2.00   0
  -4  -6  -8   12.48    2.05   0
   4  -6   8   10.18    1.47   0
   4   6  -8    6.18    1.91   0
  -4  -6  -8    8.46    1.52   0
   4   6  -8    5.58    2.42   0
  -4   6   8    4.62    1.90   0
  -4  -6  -8    9.21    1.86   0
  -4   6   8    8.61    1.40   0
  -5   6  -8   28.04    1.89   0
   5   6   8   23.19    1.61   0
   5   6   8   18.91    2.53   0
   5  -6  -8   26.08    1.49   0
  -5  -6   8   26.13    2.72   0
  -5  -6   8   25.34    2.58   0
  -5   6  -8   23.12    1.63   0
   5  -6  -8   23.21    1.89   0
   5  -6   8   26.42    2.26   0
   5  -6   8   23.54    2.02   0
  -5  -6  -8   22.24    2.77   0
   5   6  -8   22.66    2.37   0
   5   6  -8   21.02    2.23   0
  -5   6   8   20.63    1.99   0
  -5  -6  -8   23.49    1.64   0
   6  -6  -8   12.66    1.66   0
  -6   6  -8   12.07    1.65   0
   6   6   8   13.78    2.01   0
  -6  -6   8   13.07    2.19   0
   6  -6  -8   14.27    1.58   0
  -6  -6   8   12.26    2.88   0
   6  -6  -8    9.65    1.91   0
  -6   6  -8   15.88    1.56   0
   6  -6   8   12.70    2.15   0
   6  -6   8   15.36    1.97   0
   6   6  -8   10.78    2.99   0
  -6  -6  -8   12.95    3.08   0
  -6   6   8   13.70    2.08   0
   6   6  -8    9.44    2.17   0
  -6  -6  -8   17.79    2.16   0
  -6  -6  -8   12.78    3.09   0
  -7  -6   8   17.36    2.57   0
   7  -6  -8   12.42    1.71   0
   7  -6  -8   20.30    2.06   0
   7   6   8   13.06    2.37   0
   7  -6  -8   20.60    2.12   0
  -7   6  -8   19.64    1.68   0
   7  -6   8   20.87    2.29   0
  -7   6   8   21.77    1.95   0
   7   6  -8   16.39    2.57   0
  -7  -6  -8   18.64    1.80   0
   7  -6   8   19.92    1.70   0
   8  -6  -8    6.30    2.31   0
   8  -6  -8    4.38    1.84   0
   8   6   8    6.66    2.24   0
   8  -6  -8    6.04    2.34   0
  -8  -6   8    3.23    2.60   0
  -8   6  -8    2.05    2.45   0
   8  -6   8    6.76    2.27   0
  -8  -6  -8    8.17    1.86   0
   8  -6   8    4.48    2.33   0
   8   6  -8    6.83    2.26   0
   8  -6   8    8.20    2.50   0
  -8   6   8    9.32    2.26   0
   0  -7   8   59.13    3.35   0
   0  -7   8   65.46    2.23   0
   0   7  -8   53.71    2.12   0
   0   7   8   49.35    1.60   0
   0  -7  -8   55.29    1.71   0
   0  -7  -8   50.52    1.68   0
   0  -7   8   51.29    3.52   0
   1   7   8   36.28    2.02   0
  -1  -7   8   44.14    2.14   0
  -1   7  -8   32.03    1.51   0
  -1   7  -8   32.97    2.63   0
   1  -7  -8   32.13    2.08   0
   1  -7  -8   37.32    2.06   0
   1  -7   8   41.25    1.96   0
  -1  -7  -8   31.92    2.07   0
   1  -7   8   36.72    2.34   0
   1   7  -8   33.95    1.58   0
  -1  -7  -8   37.20    1.64   0
  -1   7   8   31.93    2.07   0
  -1  -7  -8   33.87    2.07   0
  -1   7   8   32.78    1.50   0
   2  -7  -8   49.61    1.64   0
  -2   7  -8   74.35    2.17   0
  -2  -7   8   67.84    2.29   0
   2  -7  -8   51.63    1.57   0
   2   7   8   62.66    1.76   0
  -2   7  -8   63.98    2.48   0
   2  -7   8   76.98    1.67   0
   2  -7   8   75.70    2.67   0
   2   7  -8   51.66    2.15   0
  -2  -7  -8   61.49    2.30   0
  -2  -7  -8   63.79    1.94   0
  -2   7   8   52.07    1.99   0
  -2  -7  -8   95.28    2.33   0
  -2   7   8   51.55    2.04   0
  -3   7  -8    4.67    1.92   0
  -3   7  -8    2.98    1.43   0
   3   7   8    3.32    1.94   0
   3  -7  -8    4.57    1.84   0
  -3  -7   8    3.09    2.97   0
  -3  -7   8    2.96    3.45   0
  -3  -7   8    3.78    1.93   0
   3  -7  -8    1.78    1.46   0
  -3   7   8    2.80    1.41   0
   3  -7   8    4.18    1.83   0
   3   7  -8    2.78    1.98   0
  -3   7   8    3.11    1.42   0
  -3  -7  -8    1.08    1.97   0
  -3  -7  -8    4.78    2.00   0
  -3  -7  -8    3.51    1.41   0
   3  -7   8    8.44    1.82   0
  -4   7  -8   13.01    2.08   0
  -4  -7   8   14.42    2.51   0
  -4   7  -8   12.02    1.92   0
  -4  -7   8   14.53    2.48   0
   4  -7  -8   12.82    1.91   0
   4  -7  -8   15.92    1.87   0
  -4  -7   8   17.96    2.22   0
  -4   7   8   14.66    1.78   0
   4  -7   8   12.47    2.12   0
   4   7  -8   14.81    2.10   0
  -4  -7  -8   11.10    2.03   0
  -4  -7  -8   12.81    2.08   0
  -4  -7  -8   17.51    2.34   0
   4  -7   8   11.86    1.42   0
  -5   7  -8   28.39    2.06   0
  -5   7  -8   26.67    2.18   0
   5  -7  -8   26.06    2.10   0
  -5  -7   8   26.97    2.53   0
   5  -7  -8   30.47    2.11   0
   5  -7  -8   27.19    1.63   0
  -5  -7   8   30.47    2.41   0
   5  -7   8   31.96    2.23   0
   5  -7   8   32.57    1.96   0
  -5  -7  -8   25.56    2.34   0
   5   7  -8   23.67    2.36   0
  -5  -7  -8   24.41    2.56   0
  -5  -7  -8   18.96    2.40   0
  -5  -7  -8   27.84    2.73   0
  -5   7   8   22.11    2.10   0
  -6   7  -8    4.48    1.68   0
   6  -7  -8    3.05    1.64   0
   6  -7  -8    2.44    2.09   0
  -6   7  -8    3.92    1.64   0
   6   7   8    1.14    1.97   0
  -6  -7   8    2.61    2.34   0
   6  -7  -8   -1.74    1.92   0
  -6  -7   8    2.88    2.72   0
  -6  -7   8    2.84    2.83   0
   6  -7   8    3.81    1.72   0
  -6  -7  -8    2.87    2.66   0
   6   7  -8    2.39    2.44   0
  -6  -7  -8    2.71    2.73   0
  -6   7   8    3.43    1.98   0
  -6  -7  -8    2.76    1.61   0
   6  -7   8    0.12    2.04   0
   7   7   8    8.63    1.74   0
   7  -7  -8   10.99    2.35   0
   7  -7  -8    6.01    2.25   0
   7  -7  -8   16.28    2.33   0
  -7  -7   8   10.39    2.57   0
  -7   7  -8   10.46    1.91   0
   7  -7   8   11.69    2.47   0
   7  -7   8   12.51    2.38   0
   7  -7   8   14.49    1.77   0
   7   7  -8   11.24    2.58   0
  -7   7   8   10.60    1.75   0
  -7  -7  -8   12.91    2.38   0
   0  -8   8   40.39    3.05   0
   0   8  -8   40.59    1.57   0
   0  -8   8   35.64    3.19   0
   0  -8  -8   48.10    2.10   0
   0  -8  -8   40.11    1.98   0
   0  -8   8   51.91    2.18   0
  -1  -8   8   52.08    1.80   0
  -1   8  -8   41.30    2.61   0
  -1  -8   8   48.29    5.37   0
   1  -8  -8   43.51    1.63   0
  -1   8  -8   49.71    1.93   0
   1  -8  -8   50.78    1.66   0
  -1  -8   8   42.50    5.12   0
   1  -8   8   56.43    1.65   0
  -1   8   8   41.35    1.65   0
   1  -8   8   52.61    2.93   0
   1   8  -8   42.23    1.68   0
  -1  -8  -8   45.56    2.30   0
  -1  -8  -8   51.16    2.38   0
  -1  -8  -8   40.94    2.21   0
  -2   8  -8   39.49    2.44   0
  -2  -8   8   41.50    1.78   0
   2  -8  -8   38.43    1.97   0
  -2   8  -8   37.59    1.56   0
   2  -8  -8   42.92    2.09   0
   2  -8   8   51.27    2.13   0
  -2   8   8   37.07    1.94   0
   2  -8   8   45.88    2.64   0
  -2  -8  -8   35.21    2.08   0
   2   8  -8   39.27    2.22   0
  -2  -8  -8   43.01    2.26   0
  -2  -8  -8   50.67    2.37   0
  -3  -8   8   24.91    4.17   0
  -3   8  -8   26.53    1.49   0
   3  -8  -8   23.75    1.58   0
  -3  -8   8   25.51    4.14   0
  -3   8  -8   24.64    2.24   0
   3  -8  -8   25.56    1.54   0
   3  -8  -8   22.31    1.65   0
  -3  -8   8   34.37    2.50   0
  -3   8   8   24.66    2.15   0
  -3  -8  -8   26.80    1.68   0
   3  -8   8   28.51    1.60   0
   3  -8   8   26.36    2.27   0
   3   8  -8   29.49    2.36   0
  -3  -8  -8   25.61    2.27   0
  -3  -8  -8   27.29    2.14   0
  -3  -8  -8   21.79    2.14   0
  -4  -8   8    5.20    3.01   0
  -4   8  -8    5.25    2.03   0
   4  -8  -8    7.18    1.86   0
  -4   8  -8    7.23    1.86   0
  -4  -8   8    4.96    3.07   0
   4  -8  -8    1.80    1.67   0
   4  -8  -8    5.65    1.48   0
  -4  -8   8    5.65    2.18   0
   4  -8   8    3.97    1.50   0
   4  -8   8    5.56    2.07   0
  -4   8   8    4.21    2.23   0
  -4  -8  -8    5.46    2.04   0
   4   8  -8    4.86    2.01   0
  -4  -8  -8    6.40    2.31   0
  -4  -8  -8    4.48    2.07   0
  -4  -8  -8    4.60    1.72   0
  -5   8  -8    2.11    2.23   0
   5  -8  -8    3.60    1.65   0
  -5   8  -8    3.34    1.69   0
  -5  -8   8    3.36    2.31   0
  -5  -8   8    1.34    2.58   0
   5  -8  -8   -1.13    2.24   0
   5  -8  -8    0.04    2.17   0
  -5  -8   8    1.14    2.61   0
  -5   8   8    1.89    2.05   0
   5  -8   8    3.34    2.25   0
  -5  -8  -8    1.55    2.30   0
  -5  -8  -8    2.16    1.55   0
  -5  -8  -8    1.11    2.18   0
   5  -8   8    2.65    2.00   0
  -5  -8  -8    2.78    1.63   0
   6  -8  -8    1.97    2.40   0
  -6   8  -8    1.53    2.10   0
   6  -8  -8   -0.54    2.14   0
  -6  -8   8    1.78    2.38   0
  -6  -8   8    0.23    2.78   0
  -6  -8   8    1.18    2.68   0
   6  -8  -8   -0.14    2.39   0
  -6  -8   8    0.90    2.31   0
   6  -8   8    0.44    2.14   0
   6  -8   8    3.75    2.42   0
  -6  -8  -8    1.25    1.71   0
  -6  -8  -8    1.73    2.08   0
  -6  -8  -8    1.42    2.89   0
   6  -8   8    3.78    1.80   0
  -6  -8  -8    0.84    3.00   0
  -6   8   8    0.81    1.79   0
   0  -9   8    8.12    2.18   0
   0  -9  -8    8.19    1.61   0
   0  -9   8    6.16    2.99   0
   0   9  -8    6.35    1.58   0
   0  -9  -8    6.92    2.12   0
   0  -9  -8    6.10    1.62   0
   0  -9   8    5.98    2.84   0
   0  -9  -8    8.45    2.22   0
  -1  -9   8   22.22    4.30   0
  -1  -9   8   28.47    2.26   0
  -1   9  -8   23.06    2.64   0
   1  -9  -8   21.48    2.33   0
  -1  -9   8   23.60    4.21   0
  -1   9  -8   23.50    2.04   0
   1  -9  -8   19.55    2.01   0
   1  -9  -8   24.05    1.61   0
  -1   9   8   18.19    2.07   0
   1  -9   8   31.08    1.72   0
   1  -9   8   24.85    2.39   0
   1   9  -8   22.40    1.59   0
  -1  -9  -8   27.45    2.08   0
  -1  -9  -8   20.10    1.77   0
  -1  -9  -8   31.83    1.73   0
  -1  -9  -8   21.48    2.31   0
  -2  -9   8   38.24    1.75   0
   2  -9  -8   27.37    2.34   0
   2  -9  -8   34.04    2.18   0
  -2   9  -8   33.19    1.97   0
  -2   9  -8   26.71    2.31   0
   2  -9  -8   33.84    2.22   0
   2  -9   8   35.53    2.04   0
  -2  -9  -8   26.59    2.13   0
   2  -9   8   34.38    2.57   0
  -2  -9  -8   28.12    1.64   0
   2   9  -8   26.93    1.97   0
  -2   9   8   27.82    1.73   0
  -2  -9  -8   37.89    2.29   0
  -2  -9  -8   27.87    2.16   0
   3  -9  -8    8.10    1.48   0
   3  -9  -8    7.32    2.28   0
   3  -9  -8    7.60    1.43   0
  -3   9  -8    9.15    1.84   0
  -3   9  -8    6.23    2.26   0
  -3  -9   8   10.68    2.00   0
   3  -9   8   11.10    1.49   0
  -3  -9  -8    6.93    2.17   0
   3  -9   8    6.81    2.25   0
  -3  -9  -8    4.80    2.08   0
   3   9  -8    4.96    2.21   0
  -3  -9  -8    7.17    2.19   0
  -3  -9  -8    7.34    1.96   0
  -3   9   8    6.96    1.63   0
   4  -9  -8    5.89    1.91   0
  -4  -9   8    1.21    3.34   0
  -4  -9   8    1.44    3.30   0
   4  -9  -8    0.82    1.59   0
  -4   9  -8    2.18    2.13   0
   4  -9  -8    2.07    1.68   0
  -4  -9   8    1.02    2.41   0
   4  -9   8    0.38    1.56   0
   4  -9   8    2.11    2.07   0
  -4  -9  -8    2.95    2.16   0
  -4  -9  -8    0.84    1.62   0
  -4   9   8    1.13    1.69   0
  -4  -9  -8    2.08    2.50   0
  -4  -9  -8    1.51    2.02   0
   5  -9  -8   -1.19    1.85   0
  -5  -9   8    2.33    3.05   0
   5  -9  -8    1.26    1.75   0
  -5   9  -8    2.64    2.21   0
  -5  -9   8    2.88    2.40   0
  -5  -9   8    1.67    2.80   0
   5  -9  -8    3.16    2.31   0
  -5  -9   8    2.14    2.56   0
  -5  -9  -8    0.43    2.41   0
   5  -9   8    2.69    2.48   0
   5  -9   8    2.44    2.34   0
  -5   9   8    1.24    1.82   0
  -5  -9  -8    2.03    2.44   0
   5  -9   8    2.19    1.70   0
  -5  -9  -8    5.18    2.46   0
  -5  -9  -8    1.92    2.23   0
   0 -10   8   21.22    3.12   0
   0 -10   8   18.83    3.14   0
   0 -10  -8   20.07    1.73   0
   0 -10  -8   17.44    2.02   0
   0 -10  -8   17.00    2.18   0
   0 -10  -8   23.55    2.11   0
   0 -10   8   28.12    2.33   0
  -1 -10   8    4.75    2.26   0
   1 -10  -8    4.11    1.96   0
  -1 -10   8    3.88    4.00   0
   1 -10  -8    5.80    1.69   0
   1 -10  -8    3.46    2.16   0
  -1 -10   8    2.36    4.06   0
   1 -10   8    3.06    2.41   0
  -1 -10  -8    2.28    1.69   0
   1 -10   8    4.61    2.62   0
  -1  10   8   -1.14    2.16   0
  -1 -10  -8    3.73    2.26   0
  -1 -10  -8    5.82    1.98   0
  -1 -10  -8    2.09    1.62   0
  -2 -10   8    7.56    2.40   0
   2 -10  -8    4.67    2.15   0
  -2  10  -8    3.66    2.22   0
   2 -10  -8    1.73    2.32   0
   2 -10  -8    4.70    1.76   0
   2 -10   8    5.62    1.76   0
  -2  10   8    4.48    2.14   0
   2 -10   8    4.37    2.48   0
  -2 -10  -8    6.39    1.71   0
  -2 -10  -8    8.06    2.29   0
  -2 -10  -8    7.60    2.21   0
  -2 -10  -8    4.28    1.70   0
  -3  10  -8    0.32    2.41   0
   3 -10  -8    0.40    2.01   0
  -3 -10   8    0.13    2.32   0
   3 -10  -8    1.94    2.31   0
   3 -10  -8    1.48    1.61   0
  -3 -10   8    0.82    2.18   0
   3 -10   8   -1.78    2.36   0
   3 -10   8    1.21    2.46   0
  -3 -10  -8    1.36    2.31   0
  -3  10   8   -0.49    2.24   0
  -3 -10  -8   -0.68    2.33   0
  -3 -10  -8    1.39    2.45   0
  -3 -10  -8    1.09    2.09   0
  -4 -10   8    2.77    5.22   0
   4 -10  -8    5.70    1.78   0
  -4 -10   8    4.97    2.36   0
  -4 -10   8    2.47    4.77   0
   4 -10  -8    3.10    2.26   0
   4 -10  -8    3.63    2.42   0
  -4  10  -8    2.71    2.40   0
  -4 -10   8    7.77    2.28   0
   4 -10   8    1.88    2.39   0
   4 -10   8    3.24    2.27   0
  -4 -10  -8    1.13    2.25   0
  -4 -10  -8    2.88    2.42   0
  -4 -10  -8    0.80    2.22   0
  -4  10   8    1.94    2.16   0
   4 -10   8    1.84    2.16   0
  -4 -10  -8    1.28    2.38   0
   0 -11   8    0.54    2.22   0
   0 -11   8    1.83    3.16   0
   0 -11  -8    0.87    2.31   0
   0 -11  -8    0.51    2.15   0
   0 -11  -8   -1.15    1.86   0
   0 -11  -8    0.45    1.76   0
   0 -11   8   -0.57    3.12   0
   0 -11   8    0.52    2.13   0
  -1 -11   8    2.49    4.93   0
  -1 -11   8    4.92    2.28   0
   1 -11  -8    3.89    2.29   0
  -1 -11   8    2.75    5.10   0
   1 -11  -8   -0.03    1.86   0
  -1 -11   8    4.84    2.49   0
   1 -11  -8    2.22    1.85   0
   1 -11   8    5.70    2.23   0
   1 -11   8    3.53    2.73   0
  -1 -11  -8    3.17    1.87   0
  -1 -11  -8    0.48    2.29   0
   1 -11   8    1.34    2.78   0
  -1 -11  -8    2.39    1.80   0
  -1 -11  -8   -0.50    2.51   0
   1 -11   8    5.13    2.25   0
  -1   0   9  150.74    2.66   0
   1   0   9  211.23    3.36   0
   1   0   9  270.37    3.49   0
  -1   0  -9  318.83    3.76   0
  -1   0  -9  228.96    3.50   0
   1   0  -9  162.43    3.06   0
  -1   0   9  210.94    3.14   0
   1   0  -9  253.86    3.31   0
   2   0  -9  122.32    2.68   0
  -2   0   9  161.38    2.88   0
  -2   0  -9   94.42    2.40   0
   2   0   9   77.69    1.91   0
   2   0  -9  152.55    2.43   0
   2   0   9   97.86    2.08   0
  -2   0   9  113.61    2.31   0
  -2   0  -9  111.57    2.61   0
  -3   0  -9  330.46    3.53   0
  -3   0   9  284.22    3.35   0
  -3   0   9  355.88    3.19   0
   3   0  -9  297.51    3.01   0
   3   0   9  265.06    3.03   0
   3   0  -9  444.81    3.90   0
   3   0   9  294.93    2.98   0
  -3   0  -9  307.22    3.20   0
  -4   0  -9    8.09    1.87   0
  -4   0   9   13.92    1.94   0
   4   0  -9   17.65    1.80   0
   4   0   9    6.93    1.44   0
  -4   0   9   16.71    1.41   0
   4   0  -9   18.43    1.44   0
   4   0   9    8.51    1.86   0
  -4   0  -9    7.60    1.96   0
  -5   0  -9   23.72    1.51   0
  -5   0   9   17.49    1.44   0
  -5   0  -9   20.64    2.01   0
   5   0  -9   19.86    1.42   0
  -5   0   9   16.80    1.46   0
   5   0  -9   19.89    1.57   0
   5   0   9   20.37    1.48   0
   5   0   9   25.99    2.06   0
  -6   0  -9    4.32    1.85   0
  -6   0  -9    4.43    1.93   0
   6   0  -9    6.71    1.77   0
   6   0  -9    7.54    1.97   0
   6   0   9    6.10    1.88   0
  -6   0   9    5.98    1.99   0
  -6   0   9    4.66    1.79   0
   6   0   9    4.72    1.87   0
  -7   0   9   25.19    2.09   0
   7   0  -9   31.34    2.17   0
  -7   0  -9   22.75    1.88   0
  -7   0  -9   19.28    2.19   0
  -7   0   9   22.30    2.23   0
   7   0   9   20.54    1.46   0
   7   0   9   23.78    2.21   0
   7   0  -9   31.40    2.54   0
   8   0  -9    2.64    2.00   0
  -8   0  -9   -1.42    2.01   0
  -8   0  -9   -0.50    2.16   0
   8   0  -9    3.28    2.02   0
   8   0   9    4.97    1.84   0
   8   0   9    2.36    2.16   0
  -8   0   9    2.05    1.58   0
  -9   0   9    4.73    2.12   0
   9   0  -9    3.52    2.13   0
   9   0   9    6.77    1.66   0
   9   0  -9    4.92    2.52   0
  -9   0  -9    6.78    2.05   0
   9   0  -9    4.94    2.43   0
   9   0   9    4.94    2.41   0
   9   0   9    3.91    2.71   0
   0   1  -9  123.71    2.97   0
   0   1  -9  147.40    2.36   0
   0   1  -9  133.09    3.01   0
   0   1   9  163.28    2.85   0
   0  -1  -9  170.90    2.86   0
   0  -1  -9  126.20    2.76   0
   0  -1   9  192.33    2.97   0
   1   1   9  409.49    3.52   0
  -1  -1   9  402.96    4.56   0
   1  -1  -9  436.66    3.62   0
  -1   1  -9  349.43    3.69   0
   1  -1  -9  526.07    3.82   0
  -1  -1   9  557.99    3.94   0
  -1   1  -9  465.94    4.01   0
  -1   1   9  449.28    3.95   0
   1   1  -9  434.81    4.68   0
   1  -1   9  317.42    3.50   0
  -1  -1  -9  371.32    3.72   0
  -1   1   9  649.83    4.45   0
  -1  -1  -9  413.65    3.61   0
   1  -1   9  415.93    3.43   0
   1   1  -9  536.34    3.92   0
  -2   1  -9  578.68    4.25   0
   2  -1  -9  398.90    3.43   0
   2   1   9  457.92    3.83   0
  -2  -1   9  581.15    4.42   0
   2   1   9  613.46    4.58   0
   2  -1  -9  589.80    4.20   0
  -2   1  -9  537.61    4.44   0
  -2  -1   9  391.69    4.27   0
  -2   1   9  390.53    3.69   0
  -2  -1  -9  588.65    4.71   0
  -2   1   9  503.03    3.89   0
   2  -1   9  484.72    4.15   0
   2   1  -9  434.85    4.37   0
   2   1  -9  566.71    4.32   0
  -2  -1  -9  510.47    3.86   0
   2  -1   9  567.50    4.06   0
  -3   1  -9  578.32    4.02   0
  -3   1  -9  533.97    3.72   0
  -3  -1   9  445.18    4.07   0
  -3  -1   9  585.73    4.43   0
   3  -1  -9  651.50    4.39   0
   3   1   9  635.94    4.55   0
   3   1   9  452.47    3.22   0
   3  -1  -9  460.21    3.42   0
  -3   1   9  520.75    3.95   0
  -3   1   9  428.62    3.67   0
   3   1  -9  500.76    4.11   0
   3  -1   9  527.61    3.95   0
  -3  -1  -9  522.98    3.50   0
   3   1  -9  595.76    4.46   0
   3  -1   9  574.23    3.75   0
  -3  -1  -9  628.04    4.60   0
  -4   1  -9  274.62    2.68   0
  -4  -1   9  214.88    2.59   0
  -4   1  -9  268.72    3.10   0
   4  -1  -9  214.52    2.43   0
   4   1   9  254.44    2.87   0
  -4  -1   9  255.33    2.81   0
   4   1   9  240.29    2.45   0
   4  -1  -9  308.91    3.29   0
  -4  -1  -9  290.47    3.42   0
  -4   1   9  218.79    2.85   0
   4   1  -9  247.28    2.66   0
  -4   1   9  221.26    2.47   0
   4  -1   9  253.28    2.56   0
   4   1  -9  258.69    2.94   0
  -4  -1  -9  265.97    2.63   0
   4  -1   9  276.12    2.74   0
  -5  -1   9   38.73    2.04   0
  -5   1  -9   64.09    2.13   0
  -5   1  -9   47.35    1.73   0
   5   1   9   56.51    2.21   0
   5  -1  -9   48.67    1.77   0
   5  -1  -9   52.44    1.99   0
  -5  -1   9   42.35    2.24   0
   5   1   9   66.06    2.57   0
  -5  -1  -9   66.72    2.20   0
  -5  -1  -9   58.45    2.45   0
  -5   1   9   41.74    1.94   0
   5   1  -9   48.75    2.12   0
  -5   1   9   41.76    2.12   0
   5  -1   9   53.78    1.68   0
   5   1  -9   47.36    2.41   0
   5  -1   9   69.77    2.25   0
   6  -1  -9   66.87    2.39   0
  -6   1  -9   72.00    1.71   0
  -6   1  -9   62.70    2.28   0
   6  -1  -9   58.15    2.17   0
   6   1   9   64.45    2.37   0
   6   1   9   66.09    2.11   0
  -6  -1   9   57.57    2.51   0
  -6  -1   9   54.42    2.11   0
  -6  -1  -9   72.73    2.13   0
  -6   1   9   53.00    2.05   0
   6   1  -9   68.98    2.08   0
  -6  -1  -9   61.30    2.46   0
   6  -1   9   71.43    1.70   0
  -6   1   9   54.11    2.21   0
   6   1  -9   71.11    2.49   0
   6  -1   9   72.33    2.20   0
   7  -1  -9   11.11    2.00   0
  -7   1  -9   12.30    1.43   0
  -7   1  -9   11.01    2.07   0
  -7  -1   9    9.87    2.23   0
   7   1   9   10.97    1.97   0
   7  -1  -9   11.84    2.14   0
   7   1   9   14.87    2.22   0
  -7  -1   9   14.43    1.99   0
  -7   1   9    6.94    1.91   0
   7   1  -9   11.13    1.54   0
  -7  -1  -9   11.31    1.49   0
  -7  -1  -9   10.94    2.36   0
  -7   1   9    9.61    1.93   0
   7  -1   9   13.37    1.43   0
   7   1  -9   12.75    2.30   0
   7  -1   9   14.83    2.10   0
   8   1   9    8.65    1.81   0
   8  -1  -9    1.53    1.68   0
  -8   1  -9    7.67    1.54   0
  -8   1  -9    3.95    2.08   0
   8  -1  -9    4.16    2.05   0
   8  -1  -9    6.00    2.12   0
   8   1   9    4.18    2.57   0
  -8  -1   9    6.14    1.99   0
   8   1  -9    8.07    2.10   0
  -8  -1  -9    6.63    1.84   0
  -8  -1  -9    5.36    2.63   0
   8  -1   9    5.68    2.03   0
   8   1  -9    6.54    2.58   0
   8  -1   9    7.04    2.28   0
  -8   1   9    6.16    1.99   0
   9  -1  -9   14.65    2.16   0
   9   1   9   12.42    3.08   0
   9  -1  -9   12.19    2.45   0
  -9   1  -9   17.21    2.43   0
   9   1   9   11.01    2.77   0
   9   1   9   14.56    2.22   0
   9  -1  -9   15.57    2.62   0
  -9  -1   9   15.76    2.32   0
   9   1  -9   16.39    2.57   0
  -9   1   9   14.89    2.14   0
  -9  -1  -9   16.60    2.06   0
   9   1  -9   10.43    2.76   0
   9  -1   9   25.75    2.39   0
   9  -1   9   14.70    2.46   0
   9   1  -9   12.11    2.87   0
   9  -1   9   16.41    2.67   0
   0   2  -9    9.26    1.93   0
   0   2   9    9.31    1.93   0
   0   2  -9    7.29    1.97   0
   0   2   9    9.42    1.47   0
   0  -2  -9    7.84    2.00   0
   0  -2  -9    9.53    1.52   0
   0   2  -9    7.23    2.27   0
   0  -2   9    9.29    1.47   0
  -1   2  -9  807.71    4.44   0
   1  -2  -9  700.23    4.15   0
  -1  -2   9 1077.84    5.50   0
   1  -2  -9 1095.76    5.32   0
   1   2   9  855.52    5.06   0
  -1   2  -9  790.04    5.92   0
   1   2  -9  724.21    7.24   0
  -1  -2  -9  657.60    4.10   0
   1   2  -9  747.59    7.22   0
  -1  -2  -9  715.39    4.48   0
   1  -2   9  638.65    5.08   0
  -1  -2  -9  927.57    5.28   0
  -1   2   9  822.21    4.29   0
  -1   2   9  700.20    4.18   0
   1  -2   9  837.46    4.39   0
   1   2  -9 1072.20    5.37   0
  -2   2  -9  230.99    3.29   0
  -2   2  -9  229.05    3.14   0
   2  -2  -9  212.02    2.88   0
   2   2   9  189.27    2.39   0
   2  -2  -9  249.90    2.67   0
   2   2   9  230.20    2.85   0
  -2  -2   9  273.27    3.27   0
  -2  -2   9  204.85    3.78   0
  -2   2   9  205.18    2.90   0
  -2  -2  -9  210.01    2.51   0
   2   2  -9  241.53    3.94   0
  -2   2   9  242.99    2.88   0
   2  -2   9  229.93    3.24   0
  -2  -2  -9  281.76    3.61   0
   2   2  -9  283.21    3.34   0
   2  -2   9  245.16    2.59   0
  -3   2  -9  228.75    2.99   0
  -3   2  -9  219.53    2.82   0
   3   2   9  241.42    3.19   0
  -3  -2   9  225.61    3.35   0
   3  -2  -9  297.47    3.17   0
  -3  -2   9  294.34    3.56   0
   3   2   9  191.52    2.41   0
   3  -2  -9  235.85    2.55   0
   3  -2   9  189.21    2.45   0
   3   2  -9  266.66    3.51   0
  -3   2   9  234.26    2.49   0
  -3   2   9  218.19    2.79   0
  -3  -2  -9  215.63    2.81   0
  -3  -2  -9  252.06    3.35   0
   3   2  -9  263.28    2.96   0
   3  -2   9  246.10    2.96   0
  -4  -2   9   68.06    2.28   0
  -4   2  -9   84.18    2.17   0
  -4   2  -9   89.37    2.27   0
   4  -2  -9   75.54    2.18   0
   4   2   9   73.56    1.77   0
  -4  -2   9   78.28    1.96   0
   4   2   9   79.53    2.41   0
   4  -2  -9   93.04    2.28   0
   4   2  -9   69.05    1.84   0
  -4   2   9   67.83    1.70   0
  -4   2   9   73.36    2.05   0
   4  -2   9   85.04    2.23   0
  -4  -2  -9   78.74    2.23   0
   4   2  -9   80.12    2.40   0
  -4  -2  -9   86.69    2.66   0
   4  -2   9   85.66    1.84   0
   5  -2  -9  173.90    2.71   0
  -5   2  -9  124.76    2.44   0
  -5   2  -9  140.40    2.31   0
   5  -2  -9  142.90    2.03   0
  -5  -2   9  139.01    3.00   0
   5   2   9  128.24    2.88   0
   5   2   9  123.38    1.97   0
  -5  -2   9  118.79    2.13   0
  -5  -2  -9  134.15    2.93   0
   5   2  -9  147.96    2.67   0
  -5   2   9  128.13    2.31   0
  -5   2   9  135.09    2.46   0
   5  -2   9  134.24    2.02   0
   5   2  -9  149.00    2.89   0
  -5  -2  -9  135.96    2.49   0
   5  -2   9  134.35    2.06   0
  -6   2  -9   58.28    2.16   0
  -6   2  -9   66.78    1.70   0
   6  -2  -9   82.17    2.32   0
   6  -2  -9   74.80    2.19   0
  -6  -2   9   70.13    2.68   0
   6   2   9   58.43    2.13   0
   6   2   9   70.79    2.74   0
  -6  -2   9   63.15    1.81   0
  -6  -2  -9   65.67    2.08   0
   6   2  -9   75.37    2.14   0
  -6  -2  -9   58.95    2.41   0
  -6   2   9   63.61    2.06   0
  -6   2   9   68.96    2.15   0
   6  -2   9   57.14    1.68   0
   6   2  -9   77.41    2.61   0
   6  -2   9   73.83    2.26   0
  -7  -2   9   16.73    2.58   0
   7  -2  -9   19.50    2.05   0
  -7   2  -9   12.06    1.55   0
  -7   2  -9   13.75    1.87   0
   7   2   9   16.52    1.48   0
   7  -2  -9   21.09    2.08   0
   7   2   9   14.72    2.53   0
  -7  -2   9   17.97    2.10   0
   7   2  -9   21.12    1.91   0
  -7  -2  -9   15.95    1.59   0
  -7   2   9   19.75    2.11   0
  -7  -2  -9   13.24    2.31   0
  -7   2   9   20.36    1.95   0
   7  -2   9   15.87    1.92   0
   7   2  -9   23.16    2.63   0
   7  -2   9   16.55    2.21   0
   8  -2  -9   64.03    2.30   0
  -8   2  -9   64.61    2.57   0
   8  -2  -9   47.89    2.49   0
[truncated: 433,142 more chars]
