# Supplementary material for: Crystal structure of erioflorin isolated from Podanthus mitiqui (L.)
Source: Acta Crystallogr E Crystallogr Commun. 2017 Feb 7;73(Pt 3):334–7. doi: 10.1107/S2056989017001700 (PMC5347047; doi:10.1107/S2056989017001700)
Supplement: Supplementary file 2 [file e-73-00334-Isup2.hkl]

data_I                                                                          
_shelx_title ' MITIQUE8'                                                        
_shelx_refln_list_code          4                                               
_shelx_F_calc_maximum      151.29                                               
_exptl_crystal_F_000       744.00                                               
_reflns_d_resolution_high  0.8390                                               
                                                                                
loop_                                                                           
 _space_group_symop_operation_xyz                                               
 'x, y, z'                                                                      
 '-x+1/2, -y, z+1/2'                                                            
 'x+1/2, -y+1/2, -z'                                                            
 '-x, y+1/2, -z+1/2'                                                            
                                                                                
_cell_length_a     8.4709                                                       
_cell_length_b     9.8287                                                       
_cell_length_c    22.4299                                                       
_cell_angle_alpha  90.000                                                       
_cell_angle_beta   90.000                                                       
_cell_angle_gamma  90.000                                                       
                                                                                
_shelx_F_squared_multiplier     1.000                                           
                                                                                
loop_                                                                           
 _refln_index_h                                                                 
 _refln_index_k                                                                 
 _refln_index_l                                                                 
 _refln_F_squared_calc                                                          
 _refln_F_squared_meas                                                          
 _refln_F_squared_sigma                                                         
 _refln_observed_status                                                         
   2   0   0         32.62         44.92         3.64 o                         
   4   0   0        748.18        751.95        30.91 o                         
   6   0   0         11.62          7.87         2.05 o                         
   8   0   0          2.33          2.93         2.29 o                         
  10   0   0         48.47         55.22         3.98 o                         
   1   1   0        102.68         85.83         3.46 o                         
   2   1   0       3822.81       3756.47       165.23 o                         
   3   1   0         53.89         57.18         2.33 o                         
   4   1   0         12.02         26.57         1.73 o                         
   5   1   0         54.55         57.27         1.70 o                         
   6   1   0         61.08         80.28         2.27 o                         
   7   1   0         11.02         18.72         1.60 o                         
   8   1   0         41.28         35.02         1.93 o                         
   9   1   0          1.77          5.32         2.11 o                         
  10   1   0         98.34        114.59         5.24 o                         
   0   2   0       3166.11       2998.21        46.87 o                         
   1   2   0       7208.73       6149.64       103.84 o                         
   2   2   0        688.27        592.81        18.92 o                         
   3   2   0         72.59         85.49         2.43 o                         
   4   2   0       1176.06       1107.67        46.74 o                         
   5   2   0          0.26          3.75         1.71 o                         
   6   2   0         20.12         28.88         1.82 o                         
   7   2   0        205.24        183.52         5.66 o                         
   8   2   0        122.86        114.90         3.13 o                         
   9   2   0          1.05          0.85         2.20 o                         
   1   3   0       4363.25       3968.69        77.67 o                         
   2   3   0         55.90         60.06         2.22 o                         
   3   3   0         78.14         73.04         1.87 o                         
   4   3   0        336.37        285.71        12.45 o                         
   5   3   0         58.54         59.45         1.74 o                         
   6   3   0        236.24        243.72         8.33 o                         
   7   3   0        149.75        141.21         5.86 o                         
   8   3   0         27.69         26.63         2.08 o                         
   9   3   0         53.16         54.09         5.54 o                         
   0   4   0        215.34        203.36         4.46 o                         
   1   4   0        122.61        106.83         2.55 o                         
   2   4   0        650.88        522.65         8.38 o                         
   3   4   0        740.46        712.38        11.81 o                         
   4   4   0        284.39        318.38        15.79 o                         
   5   4   0          2.01          5.95         1.69 o                         
   6   4   0         74.46         76.20         2.97 o                         
   7   4   0        248.02        270.28         8.32 o                         
   8   4   0          1.03          1.05         1.75 o                         
   9   4   0          5.52          6.51         2.12 o                         
   1   5   0        113.84         92.13         1.98 o                         
   2   5   0         36.33         28.61         1.78 o                         
   3   5   0        498.59        489.59        11.04 o                         
   4   5   0        337.94        326.34        10.44 o                         
   5   5   0         86.87         98.20         3.89 o                         
   6   5   0        222.10        205.40         8.87 o                         
   7   5   0         12.14         11.40         2.03 o                         
   8   5   0         25.45         24.01         2.46 o                         
   9   5   0         53.28         52.87         2.69 o                         
   0   6   0        211.06        210.98         5.03 o                         
   1   6   0        765.00        717.00         9.76 o                         
   2   6   0         79.44         78.74         1.66 o                         
   3   6   0        211.41        188.47         3.59 o                         
   4   6   0         57.80         55.97         2.46 o                         
   5   6   0        242.16        223.91         8.22 o                         
   6   6   0        696.66        693.48        16.70 o                         
   7   6   0         38.67         37.49         2.28 o                         
   8   6   0         25.40         32.66         2.24 o                         
   1   7   0        135.62        124.18         2.43 o                         
   2   7   0        152.11        148.98         2.00 o                         
   3   7   0        182.92        163.95         2.46 o                         
   4   7   0         12.61          7.70         1.49 o                         
   5   7   0        108.91        109.40         3.60 o                         
   6   7   0         64.64         59.00         2.12 o                         
   7   7   0         78.33         73.33         2.18 o                         
   8   7   0         82.03         89.11         3.94 o                         
   0   8   0        391.78        344.90        34.48 o                         
   1   8   0        149.07        141.47         3.27 o                         
   2   8   0        454.84        423.23         6.92 o                         
   3   8   0        142.81        146.94         2.10 o                         
   4   8   0        111.63        100.39         2.36 o                         
   5   8   0        160.49        149.65         4.36 o                         
   6   8   0          8.59         10.96         2.23 o                         
   7   8   0          0.29          1.24         2.20 o                         
   1   9   0          4.09          5.17         1.67 o                         
   2   9   0        159.23        166.40         3.45 o                         
   3   9   0          6.53          6.37         1.80 o                         
   4   9   0         15.85         21.31         1.82 o                         
   5   9   0          2.29          1.73         1.80 o                         
   6   9   0         21.50         25.06         2.60 o                         
   0  10   0         53.21         58.21         2.65 o                         
   1  10   0         57.60         50.49         1.95 o                         
   2  10   0         50.82         66.69         2.68 o                         
   3  10   0          0.22         -0.79         1.79 o                         
   4  10   0          7.39          7.21         2.03 o                         
   5  10   0          0.11         -1.76         2.05 o                         
   1  11   0          9.64          9.51         2.19 o                         
   2  11   0          3.89          3.09         1.91 o                         
   3  11   0          4.60          6.75         2.03 o                         
   1   0   1       2271.94       1948.27        47.86 o                         
   2   0   1      18287.82      20918.84       536.64 o                         
   3   0   1        925.80        822.03        24.20 o                         
   4   0   1         50.61         58.07         1.97 o                         
   5   0   1          2.44         10.30         1.91 o                         
   6   0   1        232.23        234.97         7.46 o                         
   7   0   1          6.50          8.41         1.65 o                         
   8   0   1        272.17        287.68         8.42 o                         
   9   0   1        136.56        122.78         2.55 o                         
  10   0   1          7.08          2.36         2.28 o                         
 -10   1   1          7.97          7.96         2.47 o                         
  -9   1   1         20.18         20.04         2.28 o                         
  -8   1   1         34.28         36.36         1.92 o                         
  -7   1   1         80.77         87.87         2.76 o                         
  -6   1   1          0.44          2.97         1.54 o                         
  -5   1   1         10.95         19.23         1.69 o                         
  -4   1   1        853.90        882.13        39.83 o                         
  -3   1   1        491.91        505.40        25.29 o                         
  -2   1   1        973.62        995.61        45.65 o                         
  -1   1   1       1629.33       1371.97        45.13 o                         
   0   1   1       1852.41       1512.32        21.34 o                         
   1   1   1       1629.66       1354.35        37.61 o                         
   2   1   1        973.85        976.14        33.13 o                         
   3   1   1        491.75        475.04        19.15 o                         
   4   1   1        853.72        838.06        28.84 o                         
   5   1   1         10.94         21.45         2.97 o                         
   6   1   1          0.45          3.10         1.78 o                         
   7   1   1         80.52         90.11         3.38 o                         
   8   1   1         34.37         37.78         1.99 o                         
   9   1   1         20.23         22.67         2.30 o                         
  10   1   1          7.96          5.62         2.91 o                         
  -9   2   1         42.56         45.39         2.64 o                         
  -8   2   1         24.41         20.66         2.11 o                         
  -7   2   1         86.48        103.91         8.35 o                         
  -6   2   1         50.42         64.11         2.97 o                         
  -5   2   1        344.87        319.23         9.76 o                         
  -4   2   1         41.33         45.85         2.37 o                         
  -3   2   1       2645.39       2558.57        96.99 o                         
  -2   2   1      12679.43      13311.61       486.33 o                         
  -1   2   1       8262.60       8029.07       170.91 o                         
   0   2   1       7628.06       8037.61        80.14 o                         
   1   2   1       8263.85       7863.14       158.49 o                         
   2   2   1      12684.47      12593.45       366.10 o                         
   3   2   1       2647.53       2398.33        80.54 o                         
   4   2   1         41.52         50.73         3.21 o                         
   5   2   1        344.37        317.53        14.95 o                         
   6   2   1         50.23         67.80         1.91 o                         
   7   2   1         86.60         94.56         7.28 o                         
   8   2   1         24.24         18.61         1.87 o                         
   9   2   1         42.50         43.81         2.43 o                         
  -9   3   1         18.38         24.72         2.63 o                         
  -8   3   1         71.35         71.51         4.28 o                         
  -7   3   1        157.97        168.55         7.35 o                         
  -6   3   1        116.39        116.27         5.52 o                         
  -5   3   1         19.48         19.63         1.85 o                         
  -4   3   1         51.44         51.13         2.04 o                         
  -3   3   1       4343.73       4413.89       139.82 o                         
  -2   3   1       2000.96       1834.68        43.30 o                         
  -1   3   1       1107.18       1037.34        14.38 o                         
   0   3   1         22.45         27.99         1.94 o                         
   1   3   1       1107.03       1087.04        37.03 o                         
   2   3   1       2003.08       1835.16        40.62 o                         
   3   3   1       4343.39       4346.81       120.20 o                         
   4   3   1         51.20         47.15         1.67 o                         
   5   3   1         19.40         21.34         1.81 o                         
   6   3   1        116.66        119.55         5.76 o                         
   7   3   1        157.93        165.68         8.61 o                         
   8   3   1         71.28         73.58         3.99 o                         
   9   3   1         18.32         23.09         2.33 o                         
  -9   4   1         22.28         17.62         2.41 o                         
  -8   4   1          2.42          2.76         1.93 o                         
  -7   4   1        114.35        118.61         4.69 o                         
  -6   4   1        131.86        142.02         9.88 o                         
  -5   4   1        301.98        313.83         9.60 o                         
  -4   4   1        276.53        236.96         8.43 o                         
  -3   4   1       1607.68       1534.78        35.64 o                         
  -2   4   1       1137.01       1020.71        24.98 o                         
  -1   4   1        122.69        114.19         4.15 o                         
   0   4   1        304.11        308.19         2.35 o                         
   1   4   1        122.73        125.82         6.69 o                         
   2   4   1       1136.91        976.59        19.65 o                         
   3   4   1       1608.65       1556.03        41.78 o                         
   4   4   1        276.46        253.53         9.19 o                         
   5   4   1        302.38        306.62        11.19 o                         
   6   4   1        132.26        132.82         3.84 o                         
   7   4   1        114.34        120.07         5.40 o                         
   8   4   1          2.40          1.10         1.97 o                         
   9   4   1         22.32         22.93         2.59 o                         
  -9   5   1         12.42         12.51         2.41 o                         
  -8   5   1        135.44        158.03         5.67 o                         
  -7   5   1         90.46         89.95         3.59 o                         
  -6   5   1         43.36         53.17         3.77 o                         
  -5   5   1        104.10        110.77         4.50 o                         
  -4   5   1         27.37         35.49         2.70 o                         
  -3   5   1        216.74        218.65         5.51 o                         
  -2   5   1         96.84         81.28         2.97 o                         
  -1   5   1        842.59        748.67         7.79 o                         
   0   5   1         95.53         92.99         1.83 o                         
   1   5   1        843.96        765.54        15.31 o                         
   2   5   1         97.07        104.39         3.52 o                         
   3   5   1        216.40        220.86         4.55 o                         
   4   5   1         27.52         34.28         1.78 o                         
   5   5   1        104.16        105.44         3.82 o                         
   6   5   1         43.32         45.51         1.91 o                         
   7   5   1         90.31         95.64         6.44 o                         
   8   5   1        135.20        147.71         4.95 o                         
   9   5   1         12.48         10.14         2.33 o                         
  -8   6   1         26.40         26.89         2.14 o                         
  -7   6   1          4.12          5.81         2.16 o                         
  -6   6   1         13.46         17.82         2.13 o                         
  -5   6   1         11.95          8.20         1.74 o                         
  -4   6   1        509.69        497.06        12.29 o                         
  -3   6   1          0.48          1.14         1.45 o                         
  -2   6   1         80.88         84.22         2.50 o                         
  -1   6   1         35.31         44.28         2.39 o                         
   0   6   1         26.35         27.79         1.67 o                         
   1   6   1         35.21         54.00         1.78 o                         
   2   6   1         80.98         73.36         1.96 o                         
   3   6   1          0.48          1.76         1.62 o                         
   4   6   1        509.60        476.80        11.89 o                         
   5   6   1         11.95         13.15         1.77 o                         
   6   6   1         13.43         13.95         2.02 o                         
   7   6   1          4.17          9.01         2.18 o                         
   8   6   1         26.49         22.67         2.18 o                         
  -8   7   1          5.56          4.49         2.96 o                         
  -7   7   1         23.34         24.19         2.32 o                         
  -6   7   1         46.75         46.98         2.26 o                         
  -5   7   1          6.35          8.65         1.78 o                         
  -4   7   1         58.23         54.49         1.59 o                         
  -3   7   1         79.23         79.41         2.43 o                         
  -2   7   1         14.07         13.44         1.60 o                         
  -1   7   1        242.34        245.20         4.26 o                         
   0   7   1          1.99          7.14         1.59 o                         
   1   7   1        241.65        223.23         4.40 o                         
   2   7   1         14.12         13.50         1.53 o                         
   3   7   1         79.26         64.74         1.69 o                         
   4   7   1         58.47         46.73         1.60 o                         
   5   7   1          6.41          5.55         1.66 o                         
   6   7   1         46.73         50.30         2.00 o                         
   7   7   1         23.27         25.25         2.58 o                         
   8   7   1          5.55          5.51         2.46 o                         
  -7   8   1          2.60          5.59         2.13 o                         
  -6   8   1          1.25          1.37         2.20 o                         
  -5   8   1         62.72         55.84         2.25 o                         
  -4   8   1         35.46         37.64         1.74 o                         
  -3   8   1        150.54        154.98         4.31 o                         
  -2   8   1         23.20         24.83         1.55 o                         
  -1   8   1        391.62        375.22         6.62 o                         
   0   8   1        222.25        214.87         7.12 o                         
   1   8   1        391.77        373.65         5.81 o                         
   2   8   1         23.32         20.31         1.56 o                         
   3   8   1        150.59        139.82         2.17 o                         
   4   8   1         35.29         40.29         1.78 o                         
   5   8   1         62.55         55.40         2.00 o                         
   6   8   1          1.24          0.53         2.23 o                         
   7   8   1          2.59          3.50         2.45 o                         
  -6   9   1          8.25          6.87         2.23 o                         
  -5   9   1         39.29         34.61         1.96 o                         
  -4   9   1         25.34         25.15         1.68 o                         
  -3   9   1         90.01         92.08         2.23 o                         
  -2   9   1         56.29         60.53         2.00 o                         
  -1   9   1         83.87         91.24         3.75 o                         
   0   9   1        241.32        257.35         6.57 o                         
   1   9   1         83.90         75.00         1.88 o                         
   2   9   1         56.18         58.42         2.64 o                         
   3   9   1         89.98         86.49         2.38 o                         
   4   9   1         25.33         24.77         1.78 o                         
   5   9   1         39.25         39.03         2.09 o                         
   6   9   1          8.27          8.06         2.22 o                         
  -5  10   1         26.65         29.57         2.12 o                         
  -4  10   1         21.71         23.94         2.14 o                         
  -3  10   1         45.23         45.64         1.98 o                         
  -2  10   1         29.61         29.25         1.78 o                         
  -1  10   1         32.22         32.59         1.89 o                         
   0  10   1         74.93         76.24         2.12 o                         
   1  10   1         32.19         42.87         2.47 o                         
   2  10   1         29.63         25.02         1.83 o                         
   3  10   1         45.14         42.86         1.98 o                         
   4  10   1         21.72         17.23         2.05 o                         
   5  10   1         26.63         22.58         2.11 o                         
  -3  11   1          5.33          7.17         1.97 o                         
  -2  11   1          1.87          3.14         2.08 o                         
  -1  11   1         11.02          9.61         1.93 o                         
   0  11   1         29.66         31.89         2.54 o                         
   1  11   1         10.98         15.06         2.13 o                         
   2  11   1          1.86          4.89         2.03 o                         
   3  11   1          5.34          2.67         2.06 o                         
   0   0   2        133.31         92.75        16.50 o                         
   1   0   2      15297.45      19870.93       672.87 o                         
   2   0   2        862.78        858.54        16.52 o                         
   3   0   2       2908.55       2869.15        58.13 o                         
   4   0   2        971.06        899.70        39.61 o                         
   5   0   2        238.44        237.56         7.47 o                         
   6   0   2        123.06        130.88         3.78 o                         
   7   0   2         33.08         42.40         2.92 o                         
   8   0   2          0.25          8.98         2.32 o                         
   9   0   2          0.46         -0.75         1.97 o                         
  10   0   2          0.01          0.54         2.37 o                         
 -10   1   2          3.76          3.20         2.71 o                         
  -9   1   2         30.35         29.86         2.83 o                         
  -8   1   2         37.04         38.59         1.96 o                         
  -7   1   2         69.38         63.21         2.38 o                         
  -6   1   2         41.95         53.11         3.50 o                         
  -5   1   2        145.91        139.78         7.48 o                         
  -4   1   2         98.23        101.52         7.94 o                         
  -3   1   2       1154.35       1198.71        62.78 o                         
  -2   1   2       3152.17       3127.01       129.48 o                         
  -1   1   2       3578.22       3547.64       144.85 o                         
   0   1   2       7305.10       7935.17       265.59 o                         
   1   1   2       3578.95       3386.89       157.07 o                         
   2   1   2       3153.77       3146.37       104.30 o                         
   3   1   2       1154.28       1181.16        38.88 o                         
   4   1   2         98.76         97.81         3.68 o                         
   5   1   2        145.75        138.99         6.88 o                         
   6   1   2         41.88         49.87         1.69 o                         
   7   1   2         69.43         70.46         2.45 o                         
   8   1   2         37.15         36.26         1.86 o                         
   9   1   2         30.33         30.11         2.38 o                         
  10   1   2          3.79          2.29         4.75 o                         
  -9   2   2         12.52         14.03         2.11 o                         
  -8   2   2        185.70        189.53         7.62 o                         
  -7   2   2        418.52        450.88         7.40 o                         
  -6   2   2        131.69        133.43         5.24 o                         
  -5   2   2         12.68         13.56         1.62 o                         
  -4   2   2        190.57        192.72        17.34 o                         
  -3   2   2       1673.32       1682.03        50.19 o                         
  -2   2   2       3979.64       3772.23       101.47 o                         
  -1   2   2        364.25        350.85        20.88 o                         
   0   2   2         41.17         44.08         2.30 o                         
   1   2   2        364.18        362.24        10.04 o                         
   2   2   2       3983.23       3732.64       101.77 o                         
   3   2   2       1675.22       1634.27        67.17 o                         
   4   2   2        189.78        187.66        13.09 o                         
   5   2   2         12.66         14.61         1.72 o                         
   6   2   2        131.77        127.87         6.13 o                         
   7   2   2        418.83        449.17        12.74 o                         
   8   2   2        185.81        189.77         3.69 o                         
   9   2   2         12.45         12.70         2.09 o                         
  -9   3   2          1.65          0.01         2.19 o                         
  -8   3   2          7.42          4.70         2.17 o                         
  -7   3   2         87.52         95.53         5.57 o                         
  -6   3   2         33.33         39.57         1.86 o                         
  -5   3   2        538.86        556.14        26.21 o                         
  -4   3   2       1244.04       1325.38        39.04 o                         
  -3   3   2        253.76        226.47        11.21 o                         
  -2   3   2        126.67        119.71         5.06 o                         
  -1   3   2       1192.99       1016.94        24.37 o                         
   0   3   2         99.69         69.61         2.03 o                         
   1   3   2       1194.77       1066.67        47.59 o                         
   2   3   2        126.58        115.35         6.09 o                         
   3   3   2        254.24        214.72        11.84 o                         
   4   3   2       1243.71       1278.91        36.92 o                         
   5   3   2        538.76        523.20        16.11 o                         
   6   3   2         33.32         40.42         2.98 o                         
   7   3   2         87.67         95.93         3.26 o                         
   8   3   2          7.43         10.70         1.88 o                         
   9   3   2          1.63         -1.98         1.98 o                         
  -9   4   2         24.33         24.98         2.27 o                         
  -8   4   2         38.36         35.68         2.07 o                         
  -7   4   2         16.39         21.09         2.47 o                         
  -6   4   2         61.65         62.62         4.11 o                         
  -5   4   2        178.73        205.30        10.90 o                         
  -4   4   2       1224.38       1172.06        40.44 o                         
  -3   4   2        450.34        427.83        12.95 o                         
  -2   4   2         75.93         80.22         2.12 o                         
  -1   4   2         68.48         65.76         5.14 o                         
   0   4   2        967.09        973.65         7.34 o                         
   1   4   2         68.58         75.71         5.08 o                         
   2   4   2         76.07         80.64         2.67 o                         
   3   4   2        450.65        423.08        15.44 o                         
   4   4   2       1226.50       1152.22        48.88 o                         
   5   4   2        178.56        190.77         7.74 o                         
   6   4   2         61.57         63.08         4.64 o                         
   7   4   2         16.53         19.63         1.98 o                         
   8   4   2         38.34         38.65         2.10 o                         
   9   4   2         24.29         22.73         2.28 o                         
  -9   5   2          2.40          2.90         2.41 o                         
  -8   5   2         39.23         36.14         2.22 o                         
  -7   5   2         56.26         47.34         1.92 o                         
  -6   5   2        682.26        699.08        38.81 o                         
  -5   5   2         58.34         66.22         3.56 o                         
  -4   5   2         12.32         14.97         1.87 o                         
  -3   5   2         20.52         26.89         2.40 o                         
  -2   5   2        214.73        214.12         6.68 o                         
  -1   5   2        630.14        528.38        13.19 o                         
   0   5   2        115.49        112.49         1.96 o                         
   1   5   2        630.48        568.54        10.70 o                         
   2   5   2        213.98        191.64         6.57 o                         
   3   5   2         20.60         24.20         1.69 o                         
   4   5   2         12.27         21.22         3.03 o                         
   5   5   2         58.22         66.18         3.03 o                         
   6   5   2        681.53        657.63        22.64 o                         
   7   5   2         56.38         51.80         2.45 o                         
   8   5   2         39.17         34.65         2.22 o                         
   9   5   2          2.38          2.73         2.27 o                         
  -8   6   2          3.95          5.91         2.12 o                         
  -7   6   2          9.93         11.50         1.99 o                         
  -6   6   2         49.45         55.32         3.21 o                         
  -5   6   2        209.42        174.52         4.81 o                         
  -4   6   2         64.97         61.07         2.04 o                         
  -3   6   2        133.52        133.13         2.60 o                         
  -2   6   2          2.76          3.20         1.46 o                         
  -1   6   2        635.68        596.36         6.92 o                         
   0   6   2        257.72        225.36         2.15 o                         
   1   6   2        635.75        602.35         7.98 o                         
   2   6   2          2.76          2.52         1.49 o                         
   3   6   2        133.54        126.17         2.99 o                         
   4   6   2         65.13         62.98         3.09 o                         
   5   6   2        209.26        196.18        11.40 o                         
   6   6   2         49.45         48.33         3.56 o                         
   7   6   2          9.90          8.65         2.11 o                         
   8   6   2          3.95          2.25         2.43 o                         
  -8   7   2         19.63         24.82         3.40 o                         
  -7   7   2          7.71          9.39         2.11 o                         
  -6   7   2         16.32         19.09         1.99 o                         
  -5   7   2         64.36         59.34         3.08 o                         
  -4   7   2         45.09         39.69         1.69 o                         
  -3   7   2        136.55        146.41         4.23 o                         
  -2   7   2        142.86        129.79         2.70 o                         
  -1   7   2        141.21        147.56         3.61 o                         
   0   7   2          8.77         10.00         1.51 o                         
   1   7   2        141.16        142.59         2.07 o                         
   2   7   2        143.05        133.28         2.66 o                         
   3   7   2        136.68        133.31         2.51 o                         
   4   7   2         45.06         50.33         2.56 o                         
   5   7   2         64.43         53.99         2.54 o                         
   6   7   2         16.31         22.62         2.20 o                         
   7   7   2          7.76          6.84         2.17 o                         
   8   7   2         19.64         23.44         4.47 o                         
  -7   8   2          3.22          0.62         2.40 o                         
  -6   8   2         13.98         12.27         2.31 o                         
  -5   8   2         16.58         15.34         1.94 o                         
  -4   8   2         22.48         19.68         1.79 o                         
  -3   8   2         78.62         79.77         2.29 o                         
  -2   8   2         53.16         54.59         2.92 o                         
  -1   8   2         17.66         29.69         1.68 o                         
   0   8   2          5.16         10.12         1.67 o                         
   1   8   2         17.63         23.76         1.74 o                         
   2   8   2         53.02         43.26         1.70 o                         
   3   8   2         78.34         65.78         1.81 o                         
   4   8   2         22.43         32.88         1.80 o                         
   5   8   2         16.59         12.02         1.88 o                         
   6   8   2         14.04         15.07         2.49 o                         
   7   8   2          3.21          4.64         2.14 o                         
  -6   9   2         10.22         13.49         2.25 o                         
  -5   9   2          2.81          2.07         1.91 o                         
  -4   9   2         44.77         47.05         1.98 o                         
  -3   9   2         69.80         60.05         1.91 o                         
  -2   9   2        120.71        117.95         4.08 o                         
  -1   9   2        266.87        247.13         5.59 o                         
   0   9   2          1.38          9.93         1.84 o                         
   1   9   2        266.75        293.32         7.68 o                         
   2   9   2        120.94        104.18         1.81 o                         
   3   9   2         69.69         63.63         1.75 o                         
   4   9   2         44.85         41.38         2.02 o                         
   5   9   2          2.80          3.47         1.90 o                         
   6   9   2         10.20          9.04         2.29 o                         
  -5  10   2          6.17          5.49         2.06 o                         
  -4  10   2          3.80          4.71         1.78 o                         
  -3  10   2         44.88         46.27         2.15 o                         
  -2  10   2         14.24         16.92         1.75 o                         
  -1  10   2         90.06        105.38         3.89 o                         
   0  10   2         16.34         15.78         1.98 o                         
   1  10   2         89.92         89.79         2.27 o                         
   2  10   2         14.17         15.79         1.93 o                         
   3  10   2         44.90         43.38         1.99 o                         
   4  10   2          3.79          2.92         1.97 o                         
   5  10   2          6.15          7.84         2.17 o                         
  -3  11   2         11.46          7.11         2.11 o                         
  -2  11   2         44.66         46.34         2.28 o                         
  -1  11   2         67.79         72.62         3.58 o                         
   0  11   2         29.44         34.18         2.26 o                         
   1  11   2         67.88         69.27         2.74 o                         
   2  11   2         44.57         42.19         2.29 o                         
   3  11   2         11.43         12.76         2.16 o                         
   1   0   3        596.84        579.02        18.22 o                         
   2   0   3        639.97        566.45        19.10 o                         
   3   0   3        326.14        373.05        10.53 o                         
   4   0   3          9.29         10.73         1.78 o                         
   5   0   3         53.99         50.29         1.66 o                         
   6   0   3         15.91         18.50         1.63 o                         
   7   0   3        150.85        161.73         8.21 o                         
   8   0   3         36.83         40.85         2.32 o                         
   9   0   3        203.36        200.86         6.54 o                         
  10   0   3          3.08          0.45         2.79 o                         
  -9   1   3         11.65          9.03         2.19 o                         
  -8   1   3         59.13         57.90         1.98 o                         
  -7   1   3          4.56         10.32         1.77 o                         
  -6   1   3        400.33        418.11        20.16 o                         
  -5   1   3          6.12          3.31         1.64 o                         
  -4   1   3       1805.71       1786.12        75.11 o                         
  -3   1   3        229.73        194.84         7.71 o                         
  -2   1   3        287.91        330.01        14.83 o                         
  -1   1   3       2382.75       2305.37        97.09 o                         
   0   1   3       1834.76       1926.40        88.82 o                         
   1   1   3       2388.40       2273.34        87.35 o                         
   2   1   3        288.04        321.43        12.85 o                         
   3   1   3        229.41        189.46         5.02 o                         
   4   1   3       1805.50       1760.32        54.29 o                         
   5   1   3          6.04          2.30         1.57 o                         
   6   1   3        400.05        414.85        12.98 o                         
   7   1   3          4.54         10.59         1.71 o                         
   8   1   3         59.03         58.20         1.93 o                         
   9   1   3         11.63         12.52         2.25 o                         
  -9   2   3         58.32         57.99         2.61 o                         
  -8   2   3         39.75         43.96         4.39 o                         
  -7   2   3         61.61         69.30         3.72 o                         
  -6   2   3        141.75        154.62         8.24 o                         
  -5   2   3        571.19        545.59        23.14 o                         
  -4   2   3        923.35        911.66        28.41 o                         
  -3   2   3        926.34        880.66        37.44 o                         
  -2   2   3       1133.04       1088.35        48.50 o                         
  -1   2   3       2413.80       2191.46        70.95 o                         
   0   2   3       1068.99        943.64        13.68 o                         
   1   2   3       2413.67       2273.67        64.18 o                         
   2   2   3       1133.99       1095.23        39.30 o                         
   3   2   3        927.60        862.48        33.62 o                         
   4   2   3        923.71        886.44        17.37 o                         
   5   2   3        571.71        531.15        20.38 o                         
   6   2   3        141.76        160.58         5.11 o                         
   7   2   3         61.51         64.76         4.44 o                         
   8   2   3         39.67         45.94         3.85 o                         
   9   2   3         58.23         59.84         2.56 o                         
  -9   3   3          3.12          5.44         1.99 o                         
  -8   3   3         20.06         20.32         2.08 o                         
  -7   3   3         93.52        102.82         3.55 o                         
  -6   3   3          3.65         20.34         2.52 o                         
  -5   3   3         78.97         95.00         5.00 o                         
  -4   3   3        400.92        428.56        27.02 o                         
  -3   3   3       1889.51       1888.41        50.25 o                         
  -2   3   3        364.09        330.25         7.12 o                         
  -1   3   3         21.79         44.36         5.43 o                         
   0   3   3        756.07        630.55         7.95 o                         
   1   3   3         21.80         32.87         2.57 o                         
   2   3   3        362.54        326.35        10.63 o                         
   3   3   3       1891.91       1839.64       104.81 o                         
   4   3   3        401.35        387.74        16.02 o                         
   5   3   3         79.08         99.03         5.54 o                         
   6   3   3          3.65         13.56         1.79 o                         
   7   3   3         93.60        100.40         3.89 o                         
   8   3   3         20.04         22.60         1.94 o                         
   9   3   3          3.13          2.78         2.22 o                         
  -9   4   3          1.85         -1.60         2.17 o                         
  -8   4   3        143.48        146.25         6.42 o                         
  -7   4   3          5.04          3.86         1.96 o                         
  -6   4   3        128.23        117.99         2.58 o                         
  -5   4   3         86.57         77.94         4.32 o                         
  -4   4   3        443.99        397.75        14.83 o                         
  -3   4   3        502.03        476.00        10.00 o                         
  -2   4   3        323.38        313.29         9.36 o                         
  -1   4   3        212.60        203.90         9.35 o                         
   0   4   3       2631.03       2529.90        19.97 o                         
   1   4   3        213.27        192.98         8.95 o                         
   2   4   3        322.45        313.18        18.34 o                         
   3   4   3        502.55        482.99        18.65 o                         
   4   4   3        444.08        380.34        14.31 o                         
   5   4   3         86.49         84.70         6.76 o                         
   6   4   3        128.28        118.12         6.12 o                         
   7   4   3          5.03          6.01         1.76 o                         
   8   4   3        143.58        146.72         5.49 o                         
   9   4   3          1.83          1.78         2.25 o                         
  -9   5   3         15.05         11.29         2.29 o                         
  -8   5   3         11.17          9.53         2.17 o                         
  -7   5   3          0.58          5.08         1.95 o                         
  -6   5   3         73.05         79.50         6.41 o                         
  -5   5   3        829.70        826.05        17.39 o                         
  -4   5   3        341.06        298.59        12.72 o                         
  -3   5   3        133.08        122.63         2.48 o                         
  -2   5   3        100.11         98.88         2.05 o                         
  -1   5   3         39.09         54.36         2.22 o                         
   0   5   3        173.19        200.09         3.42 o                         
   1   5   3         38.96         51.92         3.22 o                         
   2   5   3        100.36        105.33         2.38 o                         
   3   5   3        133.09        120.08         4.08 o                         
   4   5   3        340.58        295.01        12.83 o                         
   5   5   3        830.41        819.00        30.18 o                         
   6   5   3         72.85         66.58         5.91 o                         
   7   5   3          0.57          6.66         2.07 o                         
   8   5   3         11.16         14.64         2.33 o                         
   9   5   3         15.02         13.62         2.56 o                         
  -8   6   3         16.28         24.47         2.23 o                         
  -7   6   3         56.42         51.46         2.17 o                         
  -6   6   3          4.94          7.01         1.79 o                         
  -5   6   3          2.23          1.80         1.76 o                         
  -4   6   3         30.52         31.55         1.69 o                         
  -3   6   3         11.74         12.16         1.64 o                         
  -2   6   3          0.78          1.57         1.52 o                         
  -1   6   3          4.85         18.19         2.74 o                         
   0   6   3         86.01         89.75         1.93 o                         
   1   6   3          4.87         12.32         4.10 o                         
   2   6   3          0.77          0.95         1.57 o                         
   3   6   3         11.70         15.40         1.59 o                         
   4   6   3         30.50         29.56         1.78 o                         
   5   6   3          2.22          0.59         1.69 o                         
   6   6   3          4.99          3.27         2.14 o                         
   7   6   3         56.36         52.68         1.90 o                         
   8   6   3         16.31         20.77         2.09 o                         
  -8   7   3         47.19         58.09         5.93 o                         
  -7   7   3         17.39         14.93         2.16 o                         
  -6   7   3         99.82         98.67         3.30 o                         
  -5   7   3         37.93         38.96         2.30 o                         
  -4   7   3         93.45        100.63         2.59 o                         
  -3   7   3         62.44         62.12         2.17 o                         
  -2   7   3         11.96         12.27         1.65 o                         
  -1   7   3          6.66          8.36         2.61 o                         
   0   7   3        218.89        220.73         2.84 o                         
   1   7   3          6.58         17.23         1.71 o                         
   2   7   3         11.92         12.64         1.56 o                         
   3   7   3         62.41         58.60         2.40 o                         
   4   7   3         92.99         93.84         1.92 o                         
   5   7   3         37.74         32.63         1.99 o                         
   6   7   3         99.62         98.14         3.26 o                         
   7   7   3         17.46         16.92         2.08 o                         
   8   7   3         47.12         39.87         6.33 o                         
  -7   8   3          4.32          4.07         2.22 o                         
  -6   8   3         10.24          9.25         2.20 o                         
  -5   8   3         28.62         26.26         1.86 o                         
  -4   8   3         15.67         17.10         1.63 o                         
  -3   8   3        154.94        145.20         4.14 o                         
  -2   8   3        262.57        247.23         4.47 o                         
  -1   8   3         15.26         14.37         1.60 o                         
   0   8   3         79.36         85.13         6.51 o                         
   1   8   3         15.37         16.41         1.71 o                         
   2   8   3        262.58        235.09         4.01 o                         
   3   8   3        154.62        134.97         2.03 o                         
   4   8   3         15.63         21.97         1.72 o                         
   5   8   3         28.59         33.39         1.96 o                         
   6   8   3         10.24         12.97         2.00 o                         
   7   8   3          4.32          2.62         2.16 o                         
  -6   9   3          1.44          1.38         2.23 o                         
  -5   9   3          6.25          3.54         1.84 o                         
  -4   9   3         20.28         19.91         1.83 o                         
  -3   9   3        109.14        101.05         2.92 o                         
  -2   9   3        113.93        125.35         4.79 o                         
  -1   9   3          5.58         12.24         1.76 o                         
   0   9   3          0.29          8.33         1.75 o                         
   1   9   3          5.55         18.75         3.13 o                         
   2   9   3        113.92        102.64         2.75 o                         
   3   9   3        109.18        104.15         2.64 o                         
   4   9   3         20.23         17.50         1.87 o                         
   5   9   3          6.24          3.62         1.90 o                         
   6   9   3          1.42          0.80         2.05 o                         
  -5  10   3         22.14         24.25         2.23 o                         
  -4  10   3          3.00          4.38         1.90 o                         
  -3  10   3         27.67         33.00         2.07 o                         
  -2  10   3          8.67          8.47         1.68 o                         
  -1  10   3         13.32         17.27         1.73 o                         
   0  10   3         16.46         20.29         1.92 o                         
   1  10   3         13.34         10.20         1.73 o                         
   2  10   3          8.69         10.46         1.89 o                         
   3  10   3         27.65         28.70         1.87 o                         
   4  10   3          3.02          4.73         1.95 o                         
   5  10   3         22.15         30.70         2.34 o                         
  -3  11   3          1.76          0.30         2.09 o                         
  -2  11   3         22.30         22.33         2.05 o                         
  -1  11   3         11.42         12.47         2.14 o                         
   0  11   3         29.18         28.75         1.97 o                         
   1  11   3         11.46         13.53         2.31 o                         
   2  11   3         22.27         21.10         2.12 o                         
   3  11   3          1.77          4.13         2.15 o                         
   0   0   4      22888.75      33997.31      4037.04 o                         
   1   0   4       3746.41       4353.09       289.47 o                         
   2   0   4       3002.63       3158.20       109.61 o                         
   3   0   4        798.84        836.53        26.60 o                         
   4   0   4        783.62        846.57        28.28 o                         
   5   0   4          1.18          5.27         1.59 o                         
   6   0   4         85.26         91.56         4.10 o                         
   7   0   4          1.67          7.42         1.61 o                         
   8   0   4          0.82          1.37         1.67 o                         
   9   0   4         24.45         18.38         2.12 o                         
  -9   1   4         16.68         18.25         1.98 o                         
  -8   1   4         85.43         88.56         3.06 o                         
  -7   1   4         29.28         41.05         2.34 o                         
  -6   1   4         59.05         60.99         4.72 o                         
  -5   1   4        208.65        225.43         9.49 o                         
  -4   1   4        396.85        410.60        15.70 o                         
  -3   1   4        184.37        214.66         7.20 o                         
  -2   1   4       2519.16       2369.71        61.15 o                         
  -1   1   4       3815.49       3865.21       195.24 o                         
   0   1   4       2391.82       2379.88       177.25 o                         
   1   1   4       3818.32       3858.04       142.37 o                         
   2   1   4       2521.60       2331.36        83.44 o                         
   3   1   4        183.57        202.03         7.30 o                         
   4   1   4        397.14        410.40        14.10 o                         
   5   1   4        209.10        222.89         7.80 o                         
   6   1   4         58.73         60.40         4.70 o                         
   7   1   4         29.34         48.36         3.25 o                         
   8   1   4         85.60         91.98         3.28 o                         
   9   1   4         16.75         16.00         2.20 o                         
  -9   2   4         16.72         18.51         2.15 o                         
  -8   2   4         27.48         36.06         2.02 o                         
  -7   2   4        134.91        131.91         4.58 o                         
  -6   2   4        336.40        348.52        18.02 o                         
  -5   2   4        119.70        122.96         5.51 o                         
  -4   2   4        102.12        133.77         4.86 o                         
  -3   2   4        342.49        336.56         8.70 o                         
  -2   2   4       1284.54       1193.86        43.60 o                         
  -1   2   4       1329.62       1347.66        37.38 o                         
   0   2   4       1734.29       1797.81        54.07 o                         
   1   2   4       1329.81       1340.63        42.87 o                         
   2   2   4       1284.09       1159.77        37.85 o                         
   3   2   4        343.31        324.51         8.72 o                         
   4   2   4        102.37        124.68         4.01 o                         
   5   2   4        119.45        114.27         2.71 o                         
   6   2   4        336.00        330.74         8.54 o                         
   7   2   4        135.00        121.59         4.17 o                         
   8   2   4         27.59         29.07         2.03 o                         
   9   2   4         16.70         17.13         2.17 o                         
  -9   3   4          1.91          4.26         2.27 o                         
  -8   3   4        177.26        179.12         5.53 o                         
  -7   3   4         62.18         63.35         3.42 o                         
  -6   3   4        619.68        658.56        21.76 o                         
  -5   3   4        388.48        376.13        14.04 o                         
  -4   3   4        338.08        305.16        12.43 o                         
  -3   3   4        582.99        578.70        26.45 o                         
  -2   3   4        484.60        458.69        20.90 o                         
  -1   3   4        692.37        658.29        15.55 o                         
   0   3   4        423.95        388.01         7.44 o                         
   1   3   4        691.90        692.70        26.24 o                         
   2   3   4        485.87        448.17        13.53 o                         
   3   3   4        582.63        554.92        12.66 o                         
   4   3   4        338.81        303.21        10.07 o                         
   5   3   4        388.34        341.93        11.76 o                         
   6   3   4        619.39        597.71        18.52 o                         
   7   3   4         62.19         64.02         2.08 o                         
   8   3   4        177.26        173.89         5.87 o                         
   9   3   4          1.89          1.72         2.06 o                         
  -9   4   4          1.46         -1.51         2.05 o                         
  -8   4   4          1.45          1.39         2.19 o                         
  -7   4   4         60.07         55.06         2.50 o                         
  -6   4   4         35.19         41.99         2.51 o                         
  -5   4   4        267.28        252.38        10.03 o                         
  -4   4   4        201.99        225.19        16.90 o                         
  -3   4   4        102.71        110.05         7.26 o                         
  -2   4   4        601.98        540.99        13.40 o                         
  -1   4   4        133.08        143.84        21.01 o                         
   0   4   4       2078.98       1787.79        24.14 o                         
   1   4   4        132.91        185.50        21.35 o                         
   2   4   4        601.33        533.07        16.51 o                         
   3   4   4        103.10        103.28         3.48 o                         
   4   4   4        201.47        191.38         8.99 o                         
   5   4   4        267.56        263.15        11.68 o                         
   6   4   4         35.09         40.81         2.22 o                         
   7   4   4         60.19         54.35         1.99 o                         
   8   4   4          1.48          2.13         2.01 o                         
   9   4   4          1.45         -0.44         2.18 o                         
  -8   5   4         58.84         55.96         3.72 o                         
  -7   5   4        137.08        132.40         3.24 o                         
  -6   5   4         93.27         95.64         5.47 o                         
  -5   5   4        127.22        138.41         8.25 o                         
  -4   5   4         10.09          5.46         1.65 o                         
  -3   5   4        325.85        325.52         9.74 o                         
  -2   5   4        477.82        410.07        17.24 o                         
  -1   5   4         59.26         81.32        10.91 o                         
   1   5   4         59.58        102.30        13.60 o                         
   2   5   4        477.50        466.81        31.19 o                         
   3   5   4        325.72        318.24        10.30 o                         
   4   5   4         10.15          7.81         1.63 o                         
   5   5   4        127.14        126.05         5.39 o                         
   6   5   4         93.13         86.79         3.69 o                         
   7   5   4        136.91        129.86         5.09 o                         
   8   5   4         58.79         47.52         2.29 o                         
  -8   6   4         48.76         43.89         2.28 o                         
  -7   6   4         51.02         48.86         2.10 o                         
  -6   6   4          7.84         14.48         2.11 o                         
  -5   6   4         34.97         34.79         2.04 o                         
  -4   6   4        173.16        170.58         4.08 o                         
  -3   6   4        240.89        231.72         4.74 o                         
  -2   6   4        243.89        213.97         5.28 o                         
  -1   6   4         58.05         48.22         2.33 o                         
   0   6   4        470.85        454.31         6.34 o                         
   1   6   4         57.88         55.28         2.69 o                         
   2   6   4        244.01        206.53         4.47 o                         
   3   6   4        240.66        234.34         8.39 o                         
   4   6   4        172.76        175.46         6.39 o                         
   5   6   4         34.83         30.89         2.11 o                         
   6   6   4          7.83         14.48         2.14 o                         
   7   6   4         51.17         55.71         3.04 o                         
   8   6   4         48.66         42.78         3.22 o                         
  -7   7   4         69.73         65.41         2.46 o                         
  -6   7   4         15.49         16.39         2.04 o                         
  -5   7   4         38.19         32.15         1.86 o                         
  -4   7   4         51.03         53.60         2.25 o                         
  -3   7   4         40.93         55.82         3.12 o                         
  -2   7   4        341.13        328.10         8.11 o                         
  -1   7   4          0.86          4.09         1.51 o                         
   0   7   4        436.12        434.11         6.48 o                         
   1   7   4          0.85          4.96         1.65 o                         
   2   7   4        340.94        340.62         7.38 o                         
   3   7   4         40.65         38.43         2.31 o                         
   4   7   4         50.78         44.35         1.76 o                         
   5   7   4         38.24         33.78         2.10 o                         
   6   7   4         15.49         16.01         2.19 o                         
   7   7   4         69.75         61.33         3.00 o                         
  -7   8   4         13.70         15.73         3.19 o                         
  -6   8   4          0.77          1.25         2.24 o                         
  -5   8   4         31.29         29.61         1.84 o                         
  -4   8   4        194.27        185.67         4.88 o                         
  -3   8   4         46.86         40.01         1.75 o                         
  -2   8   4         26.10         26.80         1.65 o                         
  -1   8   4         38.62         33.94         1.89 o                         
   0   8   4         54.99         50.02         5.42 o                         
   1   8   4         38.44         40.32         2.03 o                         
   2   8   4         26.06         21.95         1.75 o                         
   3   8   4         46.92         51.49         3.40 o                         
   4   8   4        194.26        176.97         4.90 o                         
   5   8   4         31.31         30.58         1.97 o                         
   6   8   4          0.77          0.57         2.30 o                         
   7   8   4         13.66         13.09         2.56 o                         
  -6   9   4          3.39          4.07         2.02 o                         
  -5   9   4         11.11         23.44         5.78 o                         
  -4   9   4          5.15          3.24         1.71 o                         
  -3   9   4         11.09         10.95         1.93 o                         
  -2   9   4         16.04         22.91         1.73 o                         
  -1   9   4         98.66        114.32         5.68 o                         
   0   9   4        235.91        256.53         4.97 o                         
   1   9   4         98.79         98.01         2.22 o                         
   2   9   4         16.00          8.97         1.72 o                         
   3   9   4         11.00         10.92         1.96 o                         
   4   9   4          5.12          3.29         1.88 o                         
   5   9   4         11.11         10.92         1.97 o                         
   6   9   4          3.36          6.37         2.16 o                         
  -5  10   4          3.04          0.28         2.49 o                         
  -4  10   4          8.51          5.68         1.90 o                         
  -3  10   4          0.94          0.97         1.83 o                         
  -2  10   4         14.68         14.36         1.71 o                         
  -1  10   4         24.85         19.03         2.00 o                         
   0  10   4        169.06        179.00         5.81 o                         
   1  10   4         24.74         26.09         2.32 o                         
   2  10   4         14.68         14.42         1.92 o                         
   3  10   4          0.94          0.78         2.04 o                         
   4  10   4          8.48          6.20         1.83 o                         
   5  10   4          3.02          0.90         3.88 o                         
  -3  11   4          5.71          8.55         2.19 o                         
  -2  11   4          7.19          4.47         2.00 o                         
  -1  11   4          2.94          2.47         2.00 o                         
   0  11   4          6.75          6.39         1.95 o                         
   1  11   4          2.96          4.05         2.19 o                         
   2  11   4          7.21          6.40         1.95 o                         
   3  11   4          5.67          5.40         2.29 o                         
   1   0   5       8736.71      10097.98       469.79 o                         
   2   0   5        584.29        552.53        21.93 o                         
   3   0   5         19.06         18.54         1.67 o                         
   4   0   5         22.11         13.01         1.62 o                         
   5   0   5         45.17         50.50         2.24 o                         
   6   0   5        210.09        228.09        15.45 o                         
   7   0   5         33.45         43.69         2.35 o                         
   8   0   5          0.37          2.05         1.71 o                         
   9   0   5          4.77          3.59         1.93 o                         
  -9   1   5        148.94        153.66         4.40 o                         
  -8   1   5          7.00         10.69         1.87 o                         
  -7   1   5        243.06        233.74         9.31 o                         
  -6   1   5        475.90        485.63        21.35 o                         
  -5   1   5        201.77        211.13         6.25 o                         
  -4   1   5        327.20        355.45        16.75 o                         
  -3   1   5        678.81        617.47        19.99 o                         
  -2   1   5       1928.54       1837.64        58.90 o                         
  -1   1   5       1301.82       1160.88        74.97 o                         
   0   1   5         34.41         62.28         4.26 o                         
   1   1   5       1300.46       1167.16        45.15 o                         
   2   1   5       1929.07       1805.80        44.70 o                         
   3   1   5        678.54        629.28        21.49 o                         
   4   1   5        327.22        348.94        14.78 o                         
   5   1   5        202.17        211.92         7.40 o                         
   6   1   5        475.21        468.01        15.72 o                         
   7   1   5        242.99        237.87        10.04 o                         
   8   1   5          6.95         10.49         1.95 o                         
   9   1   5        148.79        144.07         3.89 o                         
  -9   2   5          8.22          6.79         2.24 o                         
  -8   2   5        227.79        229.04         8.25 o                         
  -7   2   5          5.62          8.70         1.69 o                         
  -6   2   5         34.30         43.21         2.47 o                         
  -5   2   5         69.70         72.50         3.35 o                         
  -4   2   5         35.63         34.44         3.29 o                         
  -3   2   5        954.30       1051.23        37.64 o                         
  -2   2   5         21.67         31.16         3.14 o                         
  -1   2   5        456.84        514.04        25.58 o                         
   0   2   5        591.24        516.35        21.04 o                         
   1   2   5        457.27        498.26        27.24 o                         
   2   2   5         21.80         27.44         1.79 o                         
   3   2   5        955.36       1016.61        35.57 o                         
   4   2   5         35.89         35.04         3.38 o                         
   5   2   5         69.94         66.14         2.90 o                         
   6   2   5         34.21         40.89         2.25 o                         
   7   2   5          5.64         12.19         1.67 o                         
   8   2   5        227.59        221.09         7.50 o                         
   9   2   5          8.21          8.43         2.12 o                         
  -9   3   5          6.96          6.29         2.42 o                         
  -8   3   5         26.55         27.40         1.93 o                         
  -7   3   5         53.50         50.42         2.56 o                         
  -6   3   5         23.76         46.71         9.40 o                         
  -5   3   5        301.01        294.32        11.64 o                         
  -4   3   5        262.83        262.91         7.33 o                         
  -3   3   5        750.54        809.85        25.29 o                         
  -2   3   5         26.92         41.71         4.24 o                         
  -1   3   5        810.48        787.61        31.26 o                         
   0   3   5       1370.15       1169.26        34.02 o                         
   1   3   5        809.91        790.33        42.50 o                         
   2   3   5         26.90         34.20         5.54 o                         
   3   3   5        752.30        772.90        25.66 o                         
   4   3   5        262.34        256.36         9.78 o                         
   5   3   5        300.52        273.46         4.27 o                         
   6   3   5         23.60         46.88         7.29 o                         
   7   3   5         53.77         50.71         2.53 o                         
   8   3   5         26.57         30.40         2.70 o                         
   9   3   5          6.94          7.61         2.35 o                         
  -9   4   5         18.77         20.59         2.34 o                         
  -8   4   5         17.75         19.53         2.23 o                         
  -7   4   5         29.98         30.54         2.15 o                         
  -6   4   5         80.53         78.66         4.05 o                         
  -5   4   5         58.91         60.39         2.56 o                         
  -4   4   5         57.84         65.09         4.67 o                         
  -3   4   5        610.95        674.02        13.70 o                         
  -2   4   5        382.98        346.98         8.09 o                         
  -1   4   5       1070.43        975.46        39.52 o                         
   0   4   5        172.84        199.99         4.19 o                         
   1   4   5       1069.31       1027.82        47.35 o                         
   2   4   5        383.01        356.32         9.79 o                         
   3   4   5        611.05        652.81        19.60 o                         
   4   4   5         57.83         62.91         2.59 o                         
   5   4   5         59.07         53.61         2.34 o                         
   6   4   5         80.45         79.75         5.75 o                         
   7   4   5         30.02         31.03         2.70 o                         
   8   4   5         17.72         17.52         2.10 o                         
   9   4   5         18.79         14.99         2.47 o                         
  -8   5   5         52.53         55.04         3.58 o                         
  -7   5   5         47.90         48.90         3.38 o                         
  -6   5   5        113.22        121.30        10.43 o                         
  -5   5   5        185.15        189.12        10.67 o                         
  -4   5   5        411.70        373.23         6.99 o                         
  -3   5   5         32.30         32.85         3.49 o                         
  -2   5   5        261.11        262.21         5.45 o                         
  -1   5   5         30.07         36.32         2.32 o                         
   0   5   5       1548.09       1467.15        21.60 o                         
   1   5   5         29.98         32.38         1.65 o                         
   2   5   5        260.62        269.69         8.32 o                         
   3   5   5         32.28         27.11         2.05 o                         
   4   5   5        410.99        370.85        17.34 o                         
   5   5   5        184.62        179.55         4.64 o                         
   6   5   5        113.44        103.98         5.65 o                         
   7   5   5         47.78         48.50         2.92 o                         
   8   5   5         52.47         52.77         3.34 o                         
  -8   6   5         10.71          9.64         2.34 o                         
  -7   6   5         40.22         51.02         2.32 o                         
  -6   6   5        131.10        114.09         4.68 o                         
  -5   6   5         65.88         64.17         2.04 o                         
  -4   6   5        246.23        237.95         8.01 o                         
  -3   6   5         12.02         14.03         1.53 o                         
  -2   6   5         92.17         88.03         3.99 o                         
  -1   6   5        266.91        259.99         4.96 o                         
   0   6   5         71.99         95.67         1.65 o                         
   1   6   5        267.25        270.38         6.46 o                         
   2   6   5         92.01         83.85         2.48 o                         
   3   6   5         12.02         14.29         1.62 o                         
   4   6   5        245.90        239.48        10.44 o                         
   5   6   5         66.02         65.20         2.46 o                         
   6   6   5        131.15        106.24         5.19 o                         
   7   6   5         40.27         48.99         2.95 o                         
   8   6   5         10.69          6.50         2.20 o                         
  -7   7   5         11.74          7.21         2.58 o                         
  -6   7   5         48.87         71.30         3.89 o                         
  -5   7   5         39.31         36.10         1.75 o                         
  -4   7   5        131.06        131.24         2.74 o                         
  -3   7   5        308.83        270.75         9.40 o                         
  -2   7   5        314.36        306.24        14.11 o                         
  -1   7   5        283.95        280.32         9.44 o                         
   0   7   5          9.35         18.79         1.60 o                         
   1   7   5        283.29        270.42         3.57 o                         
   2   7   5        314.07        279.80         8.26 o                         
   3   7   5        308.95        282.27         7.89 o                         
   4   7   5        131.30        142.32         5.45 o                         
   5   7   5         39.24         40.70         2.86 o                         
   6   7   5         48.92         57.67         4.36 o                         
   7   7   5         11.69          6.88         2.09 o                         
  -7   8   5         10.32         14.53         2.30 o                         
  -6   8   5         10.49          7.64         2.05 o                         
  -5   8   5         56.38         52.65         2.05 o                         
  -4   8   5         67.82         61.55         1.97 o                         
  -3   8   5         22.70         22.69         1.78 o                         
  -2   8   5         58.51         55.47         2.28 o                         
  -1   8   5        105.55        110.62         3.80 o                         
   0   8   5         26.76         35.10         2.00 o                         
   1   8   5        105.74        106.92         3.08 o                         
   2   8   5         58.53         61.08         2.80 o                         
   3   8   5         22.64         22.46         1.68 o                         
   4   8   5         67.65         68.59         2.87 o                         
   5   8   5         56.17         55.63         2.21 o                         
   6   8   5         10.45         12.80         2.31 o                         
   7   8   5         10.33         11.79         2.21 o                         
  -6   9   5          0.61          0.71         2.26 o                         
  -5   9   5          2.17          1.51         1.82 o                         
  -4   9   5         13.29         15.23         1.83 o                         
  -3   9   5         30.01         36.04         2.00 o                         
  -2   9   5         78.14         71.65         2.70 o                         
  -1   9   5         69.89         81.92         4.32 o                         
   0   9   5         68.49         79.30         1.97 o                         
   1   9   5         69.92         73.26         2.55 o                         
   2   9   5         78.64         91.56         3.90 o                         
   3   9   5         29.92         26.65         1.89 o                         
   4   9   5         13.33          8.42         1.81 o                         
   5   9   5          2.16          1.49         1.89 o                         
   6   9   5          0.61          0.95         2.25 o                         
  -4  10   5         15.21         15.44         1.98 o                         
  -3  10   5         30.16         29.32         2.01 o                         
  -2  10   5         25.58         20.65         1.98 o                         
  -1  10   5          0.56          2.29         1.82 o                         
   0  10   5          4.75         10.09         1.84 o                         
   1  10   5          0.56          3.82         1.92 o                         
   2  10   5         25.57         28.88         2.49 o                         
   3  10   5         30.28         26.33         1.94 o                         
   4  10   5         15.21         10.64         2.07 o                         
  -2  11   5          8.46         13.44         1.92 o                         
  -1  11   5         11.31         11.05         1.96 o                         
   0  11   5         13.57         12.01         2.15 o                         
   1  11   5         11.26         18.08         2.24 o                         
   2  11   5          8.49         11.74         2.02 o                         
   0   0   6        167.48        224.13        31.27 o                         
   1   0   6        402.04        712.48       100.50 o                         
   2   0   6        955.00        995.70        42.53 o                         
   3   0   6        151.40        149.83         8.76 o                         
   4   0   6          7.17          4.91         1.58 o                         
   5   0   6         27.99         28.38         1.53 o                         
   6   0   6          5.41          3.67         1.67 o                         
   7   0   6         86.51         86.98         3.53 o                         
   8   0   6          0.07          0.35         1.74 o                         
   9   0   6         83.12         83.88         3.23 o                         
  -9   1   6          6.81          5.67         2.05 o                         
  -8   1   6         20.78         17.41         1.74 o                         
  -7   1   6         49.72         51.91         2.50 o                         
  -6   1   6        347.15        359.25        11.83 o                         
  -5   1   6        175.73        197.20        11.40 o                         
  -4   1   6        249.61        215.73         8.74 o                         
  -3   1   6       2472.65       2567.52        87.61 o                         
  -2   1   6        825.51        840.35        29.33 o                         
  -1   1   6       1526.92       1564.78        90.40 o                         
   0   1   6       1445.80       1619.03        97.77 o                         
   1   1   6       1527.73       1573.74        87.80 o                         
   2   1   6        823.33        857.40        40.02 o                         
   3   1   6       2472.87       2461.69        83.33 o                         
   4   1   6        249.29        216.52         9.42 o                         
   5   1   6        175.90        195.15        10.80 o                         
   6   1   6        347.06        360.19        11.13 o                         
   7   1   6         49.88         48.88         2.70 o                         
   8   1   6         21.00         17.58         1.83 o                         
   9   1   6          6.79          5.81         2.02 o                         
  -9   2   6         16.92         16.60         2.18 o                         
  -8   2   6         48.13         47.64         2.26 o                         
  -7   2   6          9.33         10.44         1.98 o                         
  -6   2   6        114.67        109.96         7.25 o                         
  -5   2   6        649.31        640.64        18.14 o                         
  -4   2   6        154.00        183.53         8.85 o                         
  -3   2   6         81.71         84.49         3.98 o                         
  -2   2   6         46.69         70.54         5.16 o                         
  -1   2   6        263.38        363.18        16.02 o                         
   0   2   6          5.52         19.27         1.85 o                         
   1   2   6        263.56        382.94        14.58 o                         
   2   2   6         46.94         65.12         3.99 o                         
   3   2   6         81.68         80.47         3.36 o                         
   4   2   6        154.25        171.11         5.62 o                         
   5   2   6        648.96        631.45         8.24 o                         
   6   2   6        114.48        112.11         6.26 o                         
   7   2   6          9.29          7.54         1.51 o                         
   8   2   6         48.10         45.27         3.23 o                         
   9   2   6         16.85         17.82         2.34 o                         
  -9   3   6         21.09         19.41         2.28 o                         
  -8   3   6         63.85         74.39         2.72 o                         
  -7   3   6        128.63        143.96         5.27 o                         
  -6   3   6         51.76         64.04         2.37 o                         
  -5   3   6         83.83         86.53         4.47 o                         
  -4   3   6        851.74        852.61        25.08 o                         
  -3   3   6        615.13        634.94        18.60 o                         
  -2   3   6       2215.67       2076.84        50.38 o                         
  -1   3   6        243.59        304.49         9.85 o                         
   0   3   6       1849.01       1893.64        50.48 o                         
   1   3   6        243.81        287.84        21.59 o                         
   2   3   6       2215.10       2020.02        56.80 o                         
   3   3   6        614.52        593.86        17.93 o                         
   4   3   6        850.54        828.09        36.38 o                         
   5   3   6         83.72         87.07         5.44 o                         
   6   3   6         51.59         55.18         1.80 o                         
   7   3   6        128.73        136.90         4.49 o                         
   8   3   6         63.76         64.32         2.77 o                         
   9   3   6         21.04         19.92         2.20 o                         
  -9   4   6         18.81         15.81         2.56 o                         
  -8   4   6         46.36         45.01         2.36 o                         
  -7   4   6         58.84         64.21         2.21 o                         
  -6   4   6        376.66        396.87        13.01 o                         
  -5   4   6        479.39        484.12        14.66 o                         
  -4   4   6         75.46         67.08         1.71 o                         
  -3   4   6        162.14        168.06         9.49 o                         
  -2   4   6        857.24        808.57        18.13 o                         
  -1   4   6       2812.98       2803.28        77.89 o                         
   0   4   6         68.55         86.08         1.99 o                         
   1   4   6       2813.47       2885.86       119.95 o                         
   2   4   6        857.81        858.56        23.47 o                         
   3   4   6        162.43        158.86         4.62 o                         
   4   4   6         75.19         65.08         2.62 o                         
   5   4   6        479.58        455.84        11.42 o                         
   6   4   6        376.80        370.38        13.19 o                         
   7   4   6         59.01         60.96         2.50 o                         
   8   4   6         46.38         39.94         2.06 o                         
   9   4   6         18.83         16.78         2.46 o                         
  -8   5   6          8.84          8.13         2.25 o                         
  -7   5   6         39.24         50.29         2.63 o                         
  -6   5   6          8.80         15.69         2.91 o                         
  -5   5   6        137.04        124.03         3.40 o                         
  -4   5   6        190.62        197.53        10.48 o                         
  -3   5   6         22.96         32.34         2.59 o                         
  -2   5   6        454.94        441.12        18.46 o                         
  -1   5   6         57.39         63.57        10.12 o                         
   0   5   6        334.93        304.91         4.76 o                         
   1   5   6         57.40         85.90         8.23 o                         
   2   5   6        455.86        425.61         9.04 o                         
   3   5   6         22.80         25.80         1.94 o                         
   4   5   6        190.27        187.01         6.41 o                         
   5   5   6        137.43        125.33         7.32 o                         
   6   5   6          8.85         13.11         1.77 o                         
   7   5   6         39.27         45.48         2.29 o                         
   8   5   6          8.84          6.66         2.07 o                         
  -8   6   6         20.81         14.68         2.49 o                         
  -7   6   6         21.32         23.05         2.27 o                         
  -6   6   6          1.81          3.66         2.11 o                         
  -5   6   6         33.64         33.47         2.38 o                         
  -4   6   6        161.27        164.72        10.72 o                         
  -3   6   6        149.41        160.14         4.85 o                         
  -2   6   6        156.79        159.27         4.65 o                         
  -1   6   6        105.95        105.86         5.08 o                         
   0   6   6         14.41         17.76         1.50 o                         
   1   6   6        106.03        114.80         6.22 o                         
   2   6   6        156.70        158.95         4.84 o                         
   3   6   6        149.41        153.82         4.35 o                         
   4   6   6        161.05        149.80         5.78 o                         
   5   6   6         33.50         30.44         1.68 o                         
   6   6   6          1.79          3.06         1.79 o                         
   7   6   6         21.32         27.42         2.19 o                         
   8   6   6         20.79         15.23         2.26 o                         
  -7   7   6          7.72          5.23         2.07 o                         
  -6   7   6         88.85         97.27         4.09 o                         
  -5   7   6         70.98         68.12         1.97 o                         
  -4   7   6         45.79         50.17         2.19 o                         
  -3   7   6        225.70        236.04         5.61 o                         
  -2   7   6         33.23         44.55         6.76 o                         
  -1   7   6          0.44          3.63         1.56 o                         
   0   7   6        751.50        778.11        21.68 o                         
   1   7   6          0.44          5.73         1.82 o                         
   2   7   6         33.34         30.71         2.72 o                         
   3   7   6        225.61        227.73         6.17 o                         
   4   7   6         45.97         51.38         2.22 o                         
   5   7   6         71.03         73.25         2.64 o                         
   6   7   6         88.71         85.68         3.67 o                         
   7   7   6          7.73         11.13         2.19 o                         
  -7   8   6          4.58          4.81         3.40 o                         
  -6   8   6          6.02          3.12         1.89 o                         
  -5   8   6         79.78         69.93         1.84 o                         
  -4   8   6          1.33          3.50         1.87 o                         
  -3   8   6        107.68         92.68         2.32 o                         
  -2   8   6          3.09          0.71         1.81 o                         
  -1   8   6         54.68         52.88         1.71 o                         
   0   8   6         76.45         94.66         3.18 o                         
   1   8   6         54.56         54.92         1.83 o                         
   2   8   6          3.09          2.37         1.56 o                         
   3   8   6        108.15        105.31         3.31 o                         
   4   8   6          1.36          3.89         1.95 o                         
   5   8   6         79.82         83.14         2.72 o                         
   6   8   6          6.04          5.14         2.23 o                         
   7   8   6          4.56          8.73         6.09 o                         
  -6   9   6          7.36          6.95         2.29 o                         
  -5   9   6          7.38         11.57         1.99 o                         
  -4   9   6         13.21         16.32         1.83 o                         
  -3   9   6          2.01          2.71         1.78 o                         
  -2   9   6         39.18         45.19         1.82 o                         
  -1   9   6         20.51         24.98         1.92 o                         
   0   9   6        251.03        253.81         7.79 o                         
   1   9   6         20.43         20.83         2.07 o                         
   2   9   6         39.10         51.17         2.31 o                         
   3   9   6          2.02          3.48         1.84 o                         
   4   9   6         13.25         15.58         1.92 o                         
   5   9   6          7.37         10.31         2.15 o                         
   6   9   6          7.32         12.90         3.44 o                         
  -4  10   6          6.27          9.37         2.03 o                         
  -3  10   6         10.94          9.36         1.99 o                         
  -2  10   6         16.05         14.98         1.81 o                         
  -1  10   6         36.02         43.41         3.90 o                         
   0  10   6          0.48          0.45         1.81 o                         
   1  10   6         35.87         37.49         2.31 o                         
   2  10   6         16.06         15.71         2.10 o                         
   3  10   6         10.93          8.46         2.17 o                         
   4  10   6          6.23          8.25         2.07 o                         
  -2  11   6          2.97          1.84         1.96 o                         
  -1  11   6          2.27          2.41         2.09 o                         
   0  11   6          0.02         -1.29         2.02 o                         
   1  11   6          2.29          2.49         2.06 o                         
   2  11   6          2.93          1.23         2.07 o                         
   1   0   7         48.98        499.13       125.98 o                         
   2   0   7        341.52        353.26        20.53 o                         
   3   0   7         29.56         34.57         3.08 o                         
   4   0   7        508.95        550.04        20.58 o                         
   5   0   7        214.99        224.66         9.36 o                         
   6   0   7         15.14         27.35         1.82 o                         
   7   0   7        291.42        304.18        12.21 o                         
   8   0   7          0.23          0.55         1.73 o                         
   9   0   7         15.66         17.47         1.93 o                         
  -9   1   7         29.51         28.85         2.04 o                         
  -8   1   7        143.55        158.09         5.39 o                         
  -7   1   7         51.75         52.89         2.32 o                         
  -6   1   7         88.08        109.93         3.50 o                         
  -5   1   7        937.56        975.85        37.27 o                         
  -4   1   7        206.97        175.40         5.37 o                         
  -3   1   7        299.01        345.89        25.77 o                         
  -2   1   7       2501.55       2399.46        85.84 o                         
  -1   1   7       8970.62       9865.49       377.04 o                         
   0   1   7       6808.65       7789.10       434.75 o                         
   1   1   7       8967.91       9892.53       410.57 o                         
   2   1   7       2500.37       2383.58       103.55 o                         
   3   1   7        298.88        322.62        14.84 o                         
   4   1   7        207.02        168.89         5.23 o                         
   5   1   7        936.77        950.03        32.56 o                         
   6   1   7         88.11        104.49         3.90 o                         
   7   1   7         51.60         49.24         2.08 o                         
   8   1   7        143.23        154.95         7.16 o                         
   9   1   7         29.62         28.67         2.02 o                         
  -9   2   7        103.12        102.78         2.57 o                         
  -8   2   7         46.43         51.49         3.05 o                         
  -7   2   7         26.38         27.26         1.80 o                         
  -6   2   7         66.18         79.28         3.29 o                         
  -5   2   7        238.74        248.73         7.20 o                         
  -4   2   7        117.10        106.86         4.70 o                         
  -3   2   7        277.57        253.95         9.79 o                         
  -2   2   7        624.02        638.24        20.20 o                         
  -1   2   7        344.77        438.80        23.52 o                         
   0   2   7         84.26        133.63         9.10 o                         
   1   2   7        344.29        434.77        21.61 o                         
   2   2   7        624.45        623.66        27.70 o                         
   3   2   7        277.26        243.72         6.06 o                         
   4   2   7        116.91        105.57         3.00 o                         
   5   2   7        239.40        232.70         7.92 o                         
   6   2   7         66.14         77.88         2.62 o                         
   7   2   7         26.43         23.04         1.69 o                         
   8   2   7         46.32         49.04         3.94 o                         
   9   2   7        103.02         93.86         4.48 o                         
  -9   3   7          2.15          3.03         2.27 o                         
  -8   3   7         83.79         79.64         4.10 o                         
  -7   3   7         11.54         16.36         2.08 o                         
  -6   3   7        242.79        253.18         9.42 o                         
  -5   3   7        109.33        113.72         3.51 o                         
  -4   3   7        127.42        120.86         3.82 o                         
  -3   3   7        415.73        419.01        24.23 o                         
  -2   3   7        405.48        401.60        17.89 o                         
  -1   3   7        375.42        401.08        14.67 o                         
   0   3   7        230.17        264.92         8.86 o                         
   1   3   7        375.66        416.22        10.04 o                         
   2   3   7        405.67        401.85        17.34 o                         
   3   3   7        416.24        391.86        17.48 o                         
   4   3   7        127.56        116.62         3.74 o                         
   5   3   7        109.37        108.93         3.40 o                         
   6   3   7        242.70        231.42         5.30 o                         
   7   3   7         11.52         16.13         1.75 o                         
   8   3   7         83.85         70.50         5.44 o                         
   9   3   7          2.16          1.75         2.28 o                         
  -9   4   7          2.50          2.29         2.58 o                         
  -8   4   7         39.15         36.24         2.76 o                         
  -7   4   7        137.19        148.00         8.66 o                         
  -6   4   7         70.27         63.13         3.76 o                         
  -5   4   7        152.19        159.67         4.28 o                         
  -4   4   7        326.47        325.38         7.77 o                         
  -3   4   7        756.97        750.75        19.12 o                         
  -2   4   7       1261.46       1275.59        46.03 o                         
  -1   4   7        611.04        648.87        14.87 o                         
   0   4   7       1689.24       1785.83        51.27 o                         
   1   4   7        611.68        681.42        18.46 o                         
   2   4   7       1260.27       1345.89        66.54 o                         
   3   4   7        757.32        732.13        19.94 o                         
   4   4   7        326.70        320.70         7.98 o                         
   5   4   7        151.97        149.87         7.38 o                         
   6   4   7         70.18         58.13         1.77 o                         
   7   4   7        137.18        134.69         4.89 o                         
   8   4   7         39.19         33.33         2.10 o                         
   9   4   7          2.50          4.31         2.26 o                         
  -8   5   7         18.06         19.95         2.18 o                         
  -7   5   7         11.65         12.88         2.27 o                         
  -6   5   7        168.35        178.01         4.60 o                         
  -5   5   7        176.87        183.42         4.27 o                         
  -4   5   7        319.95        303.78        21.13 o                         
  -3   5   7         36.50         35.02         2.05 o                         
  -2   5   7          4.26          9.13         1.55 o                         
  -1   5   7        341.25        337.48         9.41 o                         
   0   5   7         81.23         81.85         1.76 o                         
   1   5   7        341.52        349.21        20.26 o                         
   2   5   7          4.23         17.02         4.00 o                         
   3   5   7         36.32         36.31         2.38 o                         
   4   5   7        320.13        292.90         7.99 o                         
   5   5   7        176.85        181.67         6.78 o                         
   6   5   7        168.53        172.94         3.51 o                         
   7   5   7         11.64          9.63         1.84 o                         
   8   5   7         18.02         21.72         2.31 o                         
  -8   6   7         13.19          9.16         2.22 o                         
  -7   6   7         15.89         14.66         2.13 o                         
  -6   6   7        156.13        155.04         4.57 o                         
  -5   6   7         27.80         28.28         1.90 o                         
  -4   6   7        138.01        112.25         2.44 o                         
  -3   6   7        521.03        479.30        10.83 o                         
  -2   6   7        132.01        139.63         4.84 o                         
  -1   6   7        186.16        180.79         5.35 o                         
   0   6   7         99.08         87.26         5.36 o                         
   1   6   7        186.42        188.48         8.95 o                         
   2   6   7        131.87        135.89         4.35 o                         
   3   6   7        520.96        495.02        18.32 o                         
   4   6   7        138.15        117.24         7.62 o                         
   5   6   7         27.86         26.22         2.05 o                         
   6   6   7        156.42        150.98         3.94 o                         
   7   6   7         15.82         16.32         2.02 o                         
   8   6   7         13.22         11.76         2.45 o                         
  -7   7   7          3.57          2.99         2.09 o                         
  -6   7   7         54.34         56.12         2.84 o                         
  -5   7   7         59.54         73.16         5.34 o                         
  -4   7   7         17.02         24.82         2.07 o                         
  -3   7   7        273.25        284.33        13.08 o                         
  -2   7   7        492.43        452.48        10.22 o                         
  -1   7   7        166.40        166.05         3.87 o                         
   0   7   7        114.25        130.60         4.51 o                         
   1   7   7        166.39        171.62         6.59 o                         
   2   7   7        492.73        466.14        14.10 o                         
   3   7   7        273.46        258.24         7.16 o                         
   4   7   7         17.09         16.43         2.20 o                         
   5   7   7         59.55         59.83         2.92 o                         
   6   7   7         54.33         53.35         2.07 o                         
   7   7   7          3.56          5.22         2.24 o                         
  -6   8   7          5.45          6.81         1.90 o                         
  -5   8   7         28.33         28.68         2.12 o                         
  -4   8   7         21.44         21.66         1.84 o                         
  -3   8   7          1.31          0.75         1.69 o                         
  -2   8   7         28.10         31.48         1.87 o                         
  -1   8   7         39.50         38.02         2.39 o                         
   0   8   7         10.25         11.71         1.74 o                         
   1   8   7         39.62         36.10         1.70 o                         
   2   8   7         28.03         31.37         2.10 o                         
   3   8   7          1.31          2.15         1.74 o                         
   4   8   7         21.41         27.44         1.83 o                         
   5   8   7         28.21         23.76         1.93 o                         
   6   8   7          5.44          2.74         2.11 o                         
  -5   9   7          2.32          1.58         1.90 o                         
  -4   9   7         10.46          8.77         1.81 o                         
  -3   9   7          5.06          4.58         1.93 o                         
  -2   9   7          2.87          1.48         1.60 o                         
  -1   9   7          1.81          2.45         1.61 o                         
   0   9   7        108.54        113.61         4.95 o                         
   1   9   7          1.80          4.24         1.90 o                         
   2   9   7          2.84          6.51         2.01 o                         
   3   9   7          5.10          5.95         2.01 o                         
   4   9   7         10.50          8.38         2.15 o                         
   5   9   7          2.31          3.69         2.00 o                         
  -4  10   7          4.74          4.16         1.99 o                         
  -3  10   7         10.02          7.38         2.02 o                         
  -2  10   7          0.73          1.55         2.08 o                         
  -1  10   7          7.69          6.67         1.75 o                         
   0  10   7          6.75          7.94         1.94 o                         
   1  10   7          7.71         10.90         2.18 o                         
   2  10   7          0.73         -0.40         2.10 o                         
   3  10   7          9.99          8.61         2.09 o                         
   4  10   7          4.80          4.49         2.12 o                         
  -2  11   7          1.20         -0.12         1.96 o                         
  -1  11   7         16.46         20.60         1.96 o                         
   0  11   7         34.23         36.81         2.29 o                         
   1  11   7         16.45         18.76         2.36 o                         
   2  11   7          1.19          3.44         2.42 o                         
   0   0   8       1561.66       1881.57       217.34 o                         
   1   0   8        441.54        560.54        57.31 o                         
   2   0   8        260.35        318.11        15.09 o                         
   3   0   8         34.07         13.21         3.46 o                         
   4   0   8         78.26         58.41         3.89 o                         
   5   0   8         30.16         40.32         2.92 o                         
   6   0   8        140.11        133.86         5.96 o                         
   7   0   8         70.63         81.91         3.81 o                         
   8   0   8          0.89          0.62         1.69 o                         
   9   0   8          5.97          3.70         1.79 o                         
  -9   1   8          7.32          4.93         2.24 o                         
  -8   1   8          8.52          9.08         1.84 o                         
  -7   1   8         31.70         29.58         2.16 o                         
  -6   1   8        234.89        252.77         8.61 o                         
  -5   1   8        461.57        468.82        13.07 o                         
  -4   1   8        720.89        706.32        27.14 o                         
  -3   1   8        232.12        255.41        10.64 o                         
  -2   1   8        284.89        337.13        13.21 o                         
  -1   1   8       1727.54       1757.19        90.93 o                         
   0   1   8        232.94        456.79        34.27 o                         
   1   1   8       1730.30       1719.46        85.40 o                         
   2   1   8        284.05        333.66        17.48 o                         
   3   1   8        231.74        240.63        10.55 o                         
   4   1   8        720.59        680.15        15.24 o                         
   5   1   8        461.85        462.17        17.16 o                         
   6   1   8        234.87        247.68         7.53 o                         
   7   1   8         31.80         31.49         2.17 o                         
   8   1   8          8.53          7.89         1.85 o                         
   9   1   8          7.28          2.73         2.06 o                         
  -9   2   8         16.49         14.67         2.30 o                         
  -8   2   8         36.76         39.77         3.03 o                         
  -7   2   8         32.73         31.41         1.73 o                         
  -6   2   8        375.88        407.60        13.65 o                         
  -5   2   8         42.55         57.35         5.98 o                         
  -4   2   8        252.47        277.21         8.09 o                         
  -3   2   8        997.73       1117.65        38.26 o                         
  -2   2   8       1675.57       1611.61        81.89 o                         
  -1   2   8        550.33        552.90        53.27 o                         
   1   2   8        550.20        601.61        80.72 o                         
   2   2   8       1674.08       1655.18        75.24 o                         
   3   2   8        997.94       1067.50        33.28 o                         
   4   2   8        252.36        266.89         8.00 o                         
   5   2   8         42.57         52.90         4.65 o                         
   6   2   8        375.75        384.23        11.18 o                         
   7   2   8         32.76         31.04         1.60 o                         
   8   2   8         36.70         35.10         2.71 o                         
   9   2   8         16.51         12.33         2.30 o                         
  -9   3   8         20.92         24.00         2.59 o                         
  -8   3   8          0.40          2.65         2.40 o                         
  -7   3   8        153.99        167.07        10.25 o                         
  -6   3   8        181.38        180.76         6.69 o                         
  -5   3   8         46.98         45.44         3.95 o                         
  -4   3   8        381.60        398.05        12.05 o                         
  -3   3   8       1066.50       1074.69        48.36 o                         
  -2   3   8       1010.28       1112.59        55.67 o                         
  -1   3   8       2207.92       2225.72       105.79 o                         
   1   3   8       2207.02       2285.79        59.02 o                         
   2   3   8       1010.45       1093.83        54.37 o                         
   3   3   8       1066.28       1056.71        34.55 o                         
   4   3   8        381.35        380.94        12.11 o                         
   5   3   8         47.15         46.04         3.31 o                         
   6   3   8        181.62        182.03         6.22 o                         
   7   3   8        153.83        155.09         3.82 o                         
   8   3   8          0.40          5.08         2.16 o                         
   9   3   8         20.93         23.69         2.54 o                         
  -8   4   8         26.92         28.26         2.34 o                         
  -7   4   8        338.47        335.06        10.60 o                         
  -6   4   8         40.05         49.11         1.74 o                         
  -5   4   8        199.48        184.51         7.91 o                         
  -4   4   8        690.80        716.16        18.05 o                         
  -3   4   8        522.67        511.14        12.65 o                         
  -2   4   8          6.85         11.41         4.51 o                         
  -1   4   8        511.72        552.48        18.80 o                         
   0   4   8        118.32        133.40         5.14 o                         
   1   4   8        511.38        567.18        35.11 o                         
   2   4   8          6.89          4.99         1.90 o                         
   3   4   8        523.12        499.41        13.92 o                         
   4   4   8        691.35        685.22        28.46 o                         
   5   4   8        199.14        186.01        14.06 o                         
   6   4   8         40.08         47.40         1.96 o                         
   7   4   8        338.89        320.70         8.11 o                         
   8   4   8         27.06         23.82         2.09 o                         
  -8   5   8          0.97          1.66         2.11 o                         
  -7   5   8          4.96          7.54         2.23 o                         
  -6   5   8         47.85         44.70         2.07 o                         
  -5   5   8         87.75        104.89         6.42 o                         
  -4   5   8        698.67        692.91        23.87 o                         
  -3   5   8          1.63          1.78         1.49 o                         
  -2   5   8        249.87        215.95         6.68 o                         
  -1   5   8        546.20        526.06        23.66 o                         
   0   5   8         77.21         83.19         3.51 o                         
   1   5   8        546.91        528.26        14.87 o                         
   2   5   8        249.80        219.71         9.62 o                         
   3   5   8          1.66          2.25         1.77 o                         
   4   5   8        698.71        660.33        22.05 o                         
   5   5   8         87.92        102.47         3.75 o                         
   6   5   8         47.70         40.48         1.74 o                         
   7   5   8          4.95          5.36         1.97 o                         
   8   5   8          1.00          1.34         2.16 o                         
  -8   6   8         21.08         19.79         2.39 o                         
  -7   6   8         48.06         52.34         2.35 o                         
  -6   6   8         33.10         36.81         2.19 o                         
  -5   6   8         65.69         60.72         2.10 o                         
  -4   6   8         22.80         23.89         1.89 o                         
  -3   6   8        120.93        122.61         6.68 o                         
  -2   6   8         58.48         60.44         3.65 o                         
  -1   6   8         41.68         49.66         5.10 o                         
   0   6   8        888.25        999.22        28.64 o                         
   1   6   8         41.63         39.84         4.78 o                         
   2   6   8         58.41         59.67         3.29 o                         
   3   6   8        120.99        115.11         3.79 o                         
   4   6   8         22.72         21.14         1.93 o                         
   5   6   8         66.00         64.94         2.14 o                         
   6   6   8         33.12         35.39         1.70 o                         
   7   6   8         48.03         47.20         3.48 o                         
   8   6   8         21.03         12.71         2.43 o                         
  -7   7   8         33.27         32.94         2.30 o                         
  -6   7   8          9.26          6.90         2.04 o                         
  -5   7   8         67.68         71.26         3.95 o                         
  -4   7   8         36.16         35.76         1.90 o                         
  -3   7   8          9.04         10.72         1.56 o                         
  -2   7   8        161.22        180.88        13.03 o                         
  -1   7   8         97.45         92.58         2.61 o                         
   0   7   8        140.52        143.53         4.53 o                         
   1   7   8         97.67         94.65         4.05 o                         
   2   7   8        161.53        159.84         9.14 o                         
   3   7   8          9.04          8.85         1.76 o                         
   4   7   8         36.29         38.29         2.09 o                         
   5   7   8         67.74         73.90         2.08 o                         
   6   7   8          9.26          6.45         1.74 o                         
   7   7   8         33.33         28.99         2.71 o                         
  -6   8   8          4.08          4.68         1.96 o                         
  -5   8   8          5.70          5.89         1.92 o                         
  -4   8   8         13.12         12.87         1.81 o                         
  -3   8   8         73.98         70.32         1.88 o                         
  -2   8   8        104.74        114.73         5.65 o                         
  -1   8   8        132.02        125.50         5.80 o                         
   0   8   8         94.63        115.61         6.08 o                         
   1   8   8        131.83        127.25         3.90 o                         
   2   8   8        104.74        105.14         2.31 o                         
   3   8   8         74.03         67.94         2.15 o                         
   4   8   8         13.10         14.47         1.84 o                         
   5   8   8          5.70          4.93         1.96 o                         
   6   8   8          4.10          2.27         2.21 o                         
  -5   9   8          6.26          5.84         2.02 o                         
  -4   9   8          3.11          3.85         1.87 o                         
  -3   9   8         19.50         20.83         1.80 o                         
  -2   9   8         76.85         80.59         3.94 o                         
  -1   9   8         62.91         68.50         4.40 o                         
   0   9   8          9.46         18.87         1.85 o                         
   1   9   8         62.95         62.19         2.15 o                         
   2   9   8         76.90         88.24         3.71 o                         
   3   9   8         19.44         22.09         1.92 o                         
   4   9   8          3.11          5.81         2.09 o                         
   5   9   8          6.23          4.56         2.10 o                         
  -4  10   8         12.68          4.92         2.12 o                         
  -3  10   8          0.44          0.79         2.30 o                         
  -2  10   8         15.22         15.52         1.97 o                         
  -1  10   8          9.74          7.51         2.01 o                         
   0  10   8         58.33         56.37         3.27 o                         
   1  10   8          9.73         11.49         2.47 o                         
   2  10   8         15.17         11.82         2.51 o                         
   3  10   8          0.44          2.33         2.24 o                         
   4  10   8         12.63         11.92         2.31 o                         
  -1  11   8          7.58          7.17         2.08 o                         
   0  11   8          0.48          0.84         2.06 o                         
   1  11   8          7.57          7.69         2.40 o                         
   1   0   9        533.25        607.09        42.19 o                         
   2   0   9        321.28        310.66        21.99 o                         
   3   0   9        912.18        858.71        41.23 o                         
   4   0   9         20.67         38.24         4.58 o                         
   5   0   9         51.43         54.10         2.11 o                         
   6   0   9         11.54         14.90         1.75 o                         
   7   0   9         56.54         64.57         3.52 o                         
   8   0   9          6.96          5.21         1.93 o                         
   9   0   9         18.29         13.93         2.03 o                         
  -9   1   9         41.97         45.60         3.49 o                         
  -8   1   9         14.63         17.36         2.15 o                         
  -7   1   9         28.65         31.16         1.83 o                         
  -6   1   9        169.99        176.43         6.79 o                         
  -5   1   9        123.19        144.45         8.86 o                         
  -4   1   9        654.08        672.27        18.86 o                         
  -3   1   9       1323.44       1432.36        46.79 o                         
  -2   1   9       1200.55       1357.75        52.97 o                         
  -1   1   9       1133.35       1216.53        76.50 o                         
   0   1   9        335.69        407.75        23.18 o                         
   1   1   9       1133.75       1224.10        63.83 o                         
   2   1   9       1199.57       1392.50        76.70 o                         
   3   1   9       1323.33       1437.60        70.53 o                         
   4   1   9        653.17        668.94        23.46 o                         
   5   1   9        123.32        138.26         7.73 o                         
   6   1   9        170.12        168.98         4.56 o                         
   7   1   9         28.68         32.34         1.82 o                         
   8   1   9         14.71         15.26         1.82 o                         
   9   1   9         41.92         38.55         2.29 o                         
  -9   2   9         34.12         32.65         2.27 o                         
  -8   2   9        171.34        181.14         6.48 o                         
  -7   2   9         47.87         48.73         2.84 o                         
  -6   2   9        181.16        177.54         6.26 o                         
  -5   2   9        343.66        361.22         5.22 o                         
  -4   2   9        223.33        205.26         6.31 o                         
  -3   2   9        667.69        620.24        21.48 o                         
  -2   2   9        712.05        639.96        20.98 o                         
  -1   2   9       2019.86       2141.40        95.74 o                         
   0   2   9         14.02         23.58         1.64 o                         
   1   2   9       2020.20       2397.20       160.80 o                         
   2   2   9        711.21        605.83        18.91 o                         
   3   2   9        668.35        637.60        26.67 o                         
   4   2   9        223.16        212.23         6.53 o                         
   5   2   9        343.11        360.62        12.61 o                         
   6   2   9        181.58        179.54         6.39 o                         
   7   2   9         47.86         43.95         2.27 o                         
   8   2   9        171.44        167.73         4.65 o                         
   9   2   9         34.28         34.82         2.45 o                         
  -9   3   9         16.10         10.50         2.36 o                         
  -8   3   9         17.02         16.90         2.31 o                         
  -7   3   9        310.23        322.95        11.83 o                         
  -6   3   9         37.12         45.42         4.02 o                         
  -5   3   9        127.30        133.03         8.59 o                         
  -4   3   9         49.53         67.89         3.57 o                         
  -3   3   9         88.69         81.93         2.96 o                         
  -2   3   9        162.27        178.59         7.37 o                         
  -1   3   9         32.81         45.61         5.73 o                         
   0   3   9         75.90        109.48         5.97 o                         
   1   3   9         32.68         43.17         5.84 o                         
   2   3   9        162.29        204.73        13.98 o                         
   3   3   9         88.77         77.08         2.78 o                         
   4   3   9         49.50         63.08         3.06 o                         
   5   3   9        127.19        123.07         5.10 o                         
   6   3   9         36.92         38.12         2.41 o                         
   7   3   9        310.57        307.38         8.52 o                         
   8   3   9         17.10         15.56         1.97 o                         
   9   3   9         16.06         14.59         2.41 o                         
  -8   4   9          3.01          4.41         2.31 o                         
  -7   4   9         36.69         44.17         2.49 o                         
  -6   4   9        157.51        169.89         5.52 o                         
  -5   4   9        484.91        462.67        11.73 o                         
  -4   4   9        102.74         92.90         3.79 o                         
  -3   4   9        345.66        378.40        24.51 o                         
  -2   4   9         85.61         67.16         3.33 o                         
  -1   4   9        516.70        556.68        21.50 o                         
   0   4   9          7.83         30.20         1.86 o                         
   1   4   9        515.84        551.13        19.76 o                         
   2   4   9         85.75         73.06         7.33 o                         
   3   4   9        345.49        365.31        16.18 o                         
   4   4   9        102.66         90.32         3.44 o                         
   5   4   9        484.73        453.91        12.54 o                         
   6   4   9        157.72        161.68        11.39 o                         
   7   4   9         36.56         40.10         2.25 o                         
   8   4   9          3.02          3.42         2.07 o                         
  -8   5   9         11.96          9.75         2.72 o                         
  -7   5   9          3.79          5.61         2.12 o                         
  -6   5   9         41.15         47.06         1.88 o                         
  -5   5   9         58.94         55.93         4.19 o                         
  -4   5   9        230.88        226.03        11.56 o                         
  -3   5   9         33.77         35.44         3.48 o                         
  -2   5   9        100.10        110.93         4.51 o                         
  -1   5   9        390.72        433.50        16.91 o                         
   0   5   9        216.89        237.44        11.21 o                         
   1   5   9        390.49        441.44        15.36 o                         
   2   5   9        100.16        108.13         7.06 o                         
   3   5   9         33.91         33.28         3.49 o                         
   4   5   9        231.12        225.60         6.26 o                         
   5   5   9         58.81         54.29         2.47 o                         
   6   5   9         41.17         46.10         1.82 o                         
   7   5   9          3.79          4.91         1.97 o                         
   8   5   9         11.91         13.49         2.25 o                         
  -7   6   9          6.15          3.74         2.23 o                         
  -6   6   9         24.65         20.76         2.23 o                         
  -5   6   9        111.64        109.58         5.05 o                         
  -4   6   9        232.99        235.56         5.88 o                         
  -3   6   9         82.76         84.20         2.25 o                         
  -2   6   9        255.22        249.44         6.70 o                         
  -1   6   9        305.13        298.72         9.33 o                         
   0   6   9          0.39          7.37         1.79 o                         
   1   6   9        305.19        293.24        13.41 o                         
   2   6   9        255.68        264.75        19.60 o                         
   3   6   9         82.94         88.09         6.32 o                         
   4   6   9        233.07        239.78         7.44 o                         
   5   6   9        111.68        103.46         3.95 o                         
   6   6   9         24.74         24.85         1.70 o                         
   7   6   9          6.23          6.29         1.82 o                         
  -7   7   9          2.05         -2.20         2.55 o                         
  -6   7   9          1.60          2.81         1.93 o                         
  -5   7   9          3.90          1.52         2.06 o                         
  -4   7   9        144.51        148.22         6.41 o                         
  -3   7   9        314.11        323.21        13.20 o                         
  -2   7   9        158.42        161.35         6.14 o                         
  -1   7   9         66.44         78.33         3.49 o                         
   0   7   9          0.22          4.84         1.97 o                         
   1   7   9         66.36         72.71         2.77 o                         
   2   7   9        158.46        160.85         6.45 o                         
   3   7   9        314.16        310.45         9.17 o                         
   4   7   9        144.36        144.38         4.33 o                         
   5   7   9          3.91          3.23         2.10 o                         
   6   7   9          1.60          1.87         2.01 o                         
   7   7   9          2.05          2.13         2.18 o                         
  -6   8   9          4.74          6.16         2.08 o                         
  -5   8   9          1.51          2.52         1.87 o                         
  -4   8   9        113.73        123.35         3.20 o                         
  -3   8   9          0.92          2.26         1.80 o                         
  -2   8   9        524.16        551.04        28.47 o                         
  -1   8   9         73.61         75.57         3.29 o                         
   0   8   9         33.12         34.97         2.49 o                         
   1   8   9         73.42         85.52         5.88 o                         
   2   8   9        524.43        541.59        18.89 o                         
   3   8   9          0.91          0.22         1.99 o                         
   4   8   9        113.67        117.39         4.90 o                         
   5   8   9          1.50          1.80         1.89 o                         
   6   8   9          4.75          3.17         2.06 o                         
  -5   9   9          6.21          5.55         2.07 o                         
  -4   9   9         22.54         23.77         2.81 o                         
  -3   9   9          5.34          8.56         1.88 o                         
  -2   9   9         49.83         59.35         3.23 o                         
  -1   9   9         53.43         58.95         1.86 o                         
   0   9   9         29.73         35.41         2.15 o                         
   1   9   9         53.43         58.38         4.26 o                         
   2   9   9         49.93         64.19         3.76 o                         
   3   9   9          5.34          9.06         1.97 o                         
   4   9   9         22.51         15.70         2.01 o                         
   5   9   9          6.26          6.47         2.09 o                         
  -4  10   9          0.25          0.58         5.91 o                         
  -3  10   9         53.91         53.84         3.03 o                         
  -2  10   9         19.46          9.85         1.86 o                         
  -1  10   9         24.78         22.46         2.19 o                         
   0  10   9        166.60        192.54         7.39 o                         
   1  10   9         24.72         29.07         3.51 o                         
   2  10   9         19.40         20.01         2.30 o                         
   3  10   9         53.95         62.18         5.51 o                         
   4  10   9          0.25          4.64         4.56 o                         
   0  11   9         55.16         52.40        10.07 o                         
   0   0  10        531.09        539.25        33.41 o                         
   1   0  10        173.34        176.55         8.59 o                         
   2   0  10        859.75        810.15        29.91 o                         
   3   0  10         28.39         37.28         4.86 o                         
   4   0  10         51.39         52.13         4.36 o                         
   5   0  10         70.65         60.34         5.28 o                         
   6   0  10          7.87          9.50         1.42 o                         
   7   0  10          0.80          3.38         1.70 o                         
   8   0  10         28.19         30.44         2.04 o                         
   9   0  10         13.37         10.37         2.27 o                         
  -9   1  10         15.31         10.03         2.32 o                         
  -8   1  10          1.69          1.27         1.95 o                         
  -7   1  10          2.72          4.31         1.72 o                         
  -6   1  10         42.56         42.21         2.16 o                         
  -5   1  10        490.24        516.91        23.67 o                         
  -4   1  10         67.38         67.35         1.84 o                         
  -3   1  10        617.21        589.22        15.46 o                         
  -2   1  10       1289.48       1294.39        55.54 o                         
  -1   1  10        871.94        873.62        47.67 o                         
   0   1  10         11.52         33.57         1.61 o                         
   1   1  10        870.39        903.75        39.16 o                         
   2   1  10       1289.04       1312.33        59.96 o                         
   3   1  10        616.88        623.13        38.01 o                         
   4   1  10         67.54         62.43         2.76 o                         
   5   1  10        489.99        497.31        21.96 o                         
   6   1  10         42.73         41.74         2.64 o                         
   7   1  10          2.75          3.89         1.74 o                         
   8   1  10          1.68          2.94         1.86 o                         
   9   1  10         15.27         11.18         2.42 o                         
  -9   2  10         13.19         13.18         2.32 o                         
  -8   2  10         16.49         16.50         2.17 o                         
  -7   2  10          3.17          2.22         1.63 o                         
  -6   2  10         87.86         86.01         1.65 o                         
  -5   2  10         48.68         56.42         1.79 o                         
  -4   2  10        503.55        501.86        16.09 o                         
  -3   2  10        307.35        276.82         9.12 o                         
  -2   2  10        142.41        140.83         5.13 o                         
  -1   2  10        101.90        107.01         7.14 o                         
   0   2  10         32.46         53.98         2.62 o                         
   1   2  10        102.36        112.50        11.38 o                         
   2   2  10        142.38        142.74         6.59 o                         
   3   2  10        306.99        284.36        11.58 o                         
   4   2  10        503.70        483.97        13.32 o                         
   5   2  10         48.66         58.33         3.46 o                         
   6   2  10         88.06         90.86         2.41 o                         
   7   2  10          3.18          2.47         1.62 o                         
   8   2  10         16.50         17.11         1.90 o                         
   9   2  10         13.15         13.64         2.22 o                         
  -9   3  10         17.87         25.50         4.72 o                         
  -8   3  10         12.09         14.83         2.11 o                         
  -7   3  10        181.47        200.28         6.17 o                         
  -6   3  10        168.34        169.67         5.62 o                         
  -5   3  10        211.53        246.40        10.81 o                         
  -4   3  10        122.42        139.75         4.25 o                         
  -3   3  10         47.96         47.10         2.99 o                         
  -2   3  10         37.29         39.70         1.77 o                         
  -1   3  10        643.04        655.86        27.33 o                         
   0   3  10       1131.15       1079.88        62.00 o                         
   1   3  10        643.32        715.86        42.51 o                         
   2   3  10         37.37         39.61         2.41 o                         
   3   3  10         48.07         46.11         1.75 o                         
   4   3  10        122.45        129.45         3.22 o                         
   5   3  10        211.52        234.02         5.71 o                         
   6   3  10        168.26        158.06         2.79 o                         
   7   3  10        181.44        187.59         8.06 o                         
   8   3  10         12.11         14.09         1.88 o                         
  -8   4  10          0.72         -0.28         2.08 o                         
  -7   4  10          8.32          7.38         1.73 o                         
  -6   4  10        256.17        268.26        13.62 o                         
  -5   4  10        473.55        470.12         8.27 o                         
  -4   4  10        174.51        176.51         5.65 o                         
  -3   4  10        120.91        130.64         4.47 o                         
  -2   4  10        303.61        326.37        20.87 o                         
  -1   4  10        241.04        257.20        14.78 o                         
   0   4  10        257.03        287.42        10.17 o                         
   1   4  10        240.98        264.36         6.84 o                         
   2   4  10        303.79        328.70        20.40 o                         
   3   4  10        120.98        140.60         7.48 o                         
   4   4  10        174.85        169.51         9.21 o                         
   5   4  10        473.80        444.21        17.58 o                         
   6   4  10        256.16        244.10         4.76 o                         
   7   4  10          8.21          7.82         1.87 o                         
   8   4  10          0.75         -0.72         2.08 o                         
  -8   5  10          0.46          0.61         2.25 o                         
  -7   5  10          0.38          1.28         2.10 o                         
  -6   5  10        136.39        143.73         3.49 o                         
  -5   5  10        152.93        163.08         2.29 o                         
  -4   5  10        208.99        205.16         4.09 o                         
  -3   5  10         20.39         22.93         1.57 o                         
  -2   5  10         62.41         66.82         5.25 o                         
  -1   5  10        152.45        142.62         8.72 o                         
   0   5  10          5.32         14.56         1.73 o                         
   1   5  10        152.73        161.30        14.84 o                         
   2   5  10         62.13         57.63         4.30 o                         
   3   5  10         20.39         23.60         1.72 o                         
   4   5  10        208.85        205.09         9.17 o                         
   5   5  10        152.77        155.96         9.27 o                         
   6   5  10        136.36        138.99         3.03 o                         
   7   5  10          0.38         -1.24         1.74 o                         
   8   5  10          0.45          1.28         2.13 o                         
  -7   6  10         44.25         38.15         2.17 o                         
  -6   6  10         94.71        107.13         4.60 o                         
  -5   6  10         35.21         37.25         4.06 o                         
  -4   6  10        272.84        265.27         9.12 o                         
  -3   6  10         61.67         57.03         3.35 o                         
  -2   6  10         80.05         85.24         3.65 o                         
  -1   6  10         54.30         53.90         2.42 o                         
   0   6  10         27.40         51.66         2.00 o                         
   1   6  10         54.50         54.08         3.95 o                         
   2   6  10         80.17         84.14         3.25 o                         
   3   6  10         61.41         55.81         1.92 o                         
   4   6  10        273.30        253.49         9.61 o                         
   5   6  10         35.04         34.30         2.74 o                         
   6   6  10         94.67        101.36         2.77 o                         
   7   6  10         44.21         38.00         3.51 o                         
  -7   7  10          1.27          3.76         2.42 o                         
  -6   7  10          0.41          0.28         1.93 o                         
  -5   7  10         61.40         62.87         3.00 o                         
  -4   7  10          8.27          6.51         1.65 o                         
  -3   7  10         68.87         73.48         3.66 o                         
  -2   7  10        124.38        138.55         5.08 o                         
  -1   7  10          1.95          6.44         1.63 o                         
   0   7  10        264.38        258.31        10.41 o                         
   1   7  10          1.95          3.72         1.76 o                         
   2   7  10        124.51        136.86         5.04 o                         
   3   7  10         68.88         64.23         2.05 o                         
   4   7  10          8.30          6.08         2.04 o                         
   5   7  10         61.46         62.63         4.10 o                         
   6   7  10          0.39         -1.42         2.02 o                         
   7   7  10          1.28          2.49         1.90 o                         
  -6   8  10          2.79          3.15         2.27 o                         
  -5   8  10         24.28         25.94         2.18 o                         
  -4   8  10         16.08         19.31         3.06 o                         
  -3   8  10        135.51        132.73         6.07 o                         
  -2   8  10         64.40         65.25         4.80 o                         
  -1   8  10        154.62        153.46         4.31 o                         
   0   8  10          3.90          5.59         2.10 o                         
   1   8  10        154.37        164.13         9.05 o                         
   2   8  10         64.41         74.86         9.94 o                         
   3   8  10        135.31        129.22         5.84 o                         
   4   8  10         16.08         17.17         2.17 o                         
   5   8  10         24.35         25.82         2.19 o                         
   6   8  10          2.79          4.16         2.24 o                         
  -5   9  10          6.14          7.13         2.35 o                         
  -4   9  10         23.30         21.87         2.21 o                         
  -3   9  10         38.58         43.14         2.32 o                         
  -2   9  10         76.08         78.58         5.30 o                         
  -1   9  10         78.36         78.14         2.56 o                         
   0   9  10        172.48        181.42         9.14 o                         
   1   9  10         78.48         80.88         4.51 o                         
   2   9  10         75.93         75.51         5.19 o                         
   3   9  10         38.54         40.36         2.08 o                         
   4   9  10         23.25         24.16         2.00 o                         
   5   9  10          6.16          9.99         2.44 o                         
  -3  10  10          3.40          1.37         2.18 o                         
  -2  10  10         13.25         13.52         2.04 o                         
  -1  10  10         16.92         15.58         2.21 o                         
   0  10  10          0.26          4.60         2.12 o                         
   1  10  10         16.95         18.65         2.36 o                         
   2  10  10         13.25         13.44         2.13 o                         
   3  10  10          3.42          6.30         2.28 o                         
   1   0  11        559.28        688.10        61.17 o                         
   2   0  11        486.76        506.86        49.82 o                         
   3   0  11         36.46         46.19         5.69 o                         
   4   0  11         90.41         88.95         1.95 o                         
   5   0  11        189.19        170.26         5.67 o                         
   6   0  11          6.84          7.84         1.69 o                         
   7   0  11         36.40         28.66         2.68 o                         
   8   0  11        143.42        141.26         4.18 o                         
   9   0  11          0.38          1.68         2.28 o                         
  -9   1  11         31.85         33.80         4.04 o                         
  -8   1  11         17.53         17.54         2.36 o                         
  -7   1  11         29.10         31.89         1.79 o                         
  -6   1  11        159.56        149.01         2.99 o                         
  -5   1  11        119.55        139.59         5.21 o                         
  -4   1  11         19.51         23.00         1.57 o                         
  -3   1  11         85.33         85.18         3.55 o                         
  -2   1  11       1051.14       1219.02        52.05 o                         
  -1   1  11       2117.21       2145.00       111.05 o                         
   0   1  11        445.32        450.83         9.97 o                         
   1   1  11       2119.41       2329.06       134.10 o                         
   2   1  11       1050.93       1161.47        50.79 o                         
   3   1  11         84.94         86.60         3.22 o                         
   4   1  11         19.63         26.62         1.78 o                         
   5   1  11        119.38        130.09         7.48 o                         
   6   1  11        159.87        149.73         3.57 o                         
   7   1  11         29.12         32.91         1.85 o                         
   8   1  11         17.55         17.19         1.95 o                         
   9   1  11         31.89         32.21         3.26 o                         
  -9   2  11          1.00         -0.35         3.14 o                         
  -8   2  11         51.80         51.93         1.98 o                         
  -7   2  11         43.19         47.36         2.51 o                         
  -6   2  11        172.62        159.49         5.02 o                         
  -5   2  11         42.39         49.35         3.07 o                         
  -4   2  11        137.75        126.67         2.58 o                         
  -3   2  11        438.72        500.74        15.84 o                         
  -2   2  11        363.14        352.56         9.32 o                         
  -1   2  11        108.59        136.79        14.71 o                         
   0   2  11          1.69          9.63         1.88 o                         
   1   2  11        108.77        141.73        19.99 o                         
   2   2  11        362.77        358.68        13.41 o                         
   3   2  11        438.63        482.68        19.93 o                         
   4   2  11        137.73        132.48         2.63 o                         
   5   2  11         42.41         45.95         2.55 o                         
   6   2  11        172.50        164.42         5.92 o                         
   7   2  11         43.26         44.20         1.82 o                         
   8   2  11         51.86         51.09         1.96 o                         
   9   2  11          0.99          1.07         2.95 o                         
  -8   3  11         20.73         17.64         2.07 o                         
  -7   3  11         24.28         24.05         2.77 o                         
  -6   3  11         19.42         24.12         1.75 o                         
  -5   3  11         49.14         50.21         2.41 o                         
  -4   3  11        365.88        353.89        14.35 o                         
  -3   3  11        740.17        760.59        16.74 o                         
  -2   3  11        137.76        138.02         6.79 o                         
  -1   3  11        204.16        211.80        12.27 o                         
   0   3  11          2.45          8.31         1.61 o                         
   1   3  11        203.88        218.93        14.15 o                         
   2   3  11        137.82        156.23        11.51 o                         
   3   3  11        740.14        779.10        35.00 o                         
   4   3  11        366.31        351.26        20.02 o                         
   5   3  11         49.15         48.06         1.87 o                         
   6   3  11         19.41         23.76         1.90 o                         
   7   3  11         24.08         26.34         3.06 o                         
   8   3  11         20.70         17.77         1.85 o                         
  -8   4  11         11.32         10.39         2.30 o                         
  -7   4  11         18.23         17.19         1.87 o                         
  -6   4  11        284.70        286.04        11.51 o                         
  -5   4  11        115.14        126.03         3.53 o                         
  -4   4  11         72.73         81.50         4.45 o                         
  -3   4  11        194.78        180.11         6.15 o                         
  -2   4  11         93.54        102.07         5.60 o                         
  -1   4  11         51.91         60.44         4.61 o                         
   0   4  11        283.43        283.86        12.71 o                         
   1   4  11         51.68         65.13         5.47 o                         
   2   4  11         93.89         99.91         3.99 o                         
   3   4  11        195.19        184.95         9.75 o                         
   4   4  11         72.89         76.55         3.15 o                         
   5   4  11        114.95        114.78         4.57 o                         
   6   4  11        284.49        276.41         6.19 o                         
   7   4  11         18.23         16.63         1.83 o                         
   8   4  11         11.31         10.30         2.09 o                         
  -8   5  11          9.07         13.10         2.60 o                         
  -7   5  11         26.45         26.41         2.89 o                         
  -6   5  11         42.64         38.76         1.97 o                         
  -5   5  11          3.26          6.45         1.88 o                         
  -4   5  11          0.28          2.22         1.70 o                         
  -3   5  11          2.88         27.45         9.66 o                         
  -2   5  11         21.78         25.34         1.58 o                         
  -1   5  11        350.49        360.05        20.77 o                         
   0   5  11         17.76         47.00         5.97 o                         
   1   5  11        350.05        344.12        12.31 o                         
   2   5  11         21.75         24.22         1.79 o                         
   3   5  11          2.88          1.30         1.71 o                         
   4   5  11          0.29          2.81         1.82 o                         
   5   5  11          3.24          6.55         1.71 o                         
   6   5  11         42.58         42.70         1.82 o                         
   7   5  11         26.30         23.46         1.87 o                         
   8   5  11          9.12          6.96         2.05 o                         
  -7   6  11          0.78          0.34         2.31 o                         
  -6   6  11         15.02         18.84         1.96 o                         
  -5   6  11         10.51          9.41         1.93 o                         
  -4   6  11        200.09        184.85         7.80 o                         
  -3   6  11        111.27        106.24         3.72 o                         
  -2   6  11        483.53        487.76        14.42 o                         
  -1   6  11         25.13         39.31         6.29 o                         
   0   6  11          5.48         12.23         1.79 o                         
   1   6  11         25.31         45.97         7.87 o                         
   2   6  11        483.53        477.94        19.99 o                         
   3   6  11        111.44        113.43         9.88 o                         
   4   6  11        199.81        199.88        11.15 o                         
   5   6  11         10.40          5.02         2.05 o                         
   6   6  11         15.08         11.00         1.83 o                         
   7   6  11          0.78          1.58         1.92 o                         
  -6   7  11          2.26          1.92         2.36 o                         
  -5   7  11         37.73         30.03         1.93 o                         
  -4   7  11         36.01         40.08         2.62 o                         
  -3   7  11        335.92        323.11         9.09 o                         
  -2   7  11        189.54        173.87         7.93 o                         
  -1   7  11        113.62        117.33         5.72 o                         
   0   7  11        126.99        112.69         5.01 o                         
   1   7  11        113.80        118.59         3.62 o                         
   2   7  11        189.73        182.55        14.31 o                         
   3   7  11        335.64        318.18        13.10 o                         
   4   7  11         35.92         40.06         2.27 o                         
   5   7  11         37.70         26.34         1.82 o                         
   6   7  11          2.24          2.45         2.04 o                         
  -6   8  11         15.44         19.88         2.33 o                         
  -5   8  11          3.69          6.29         1.88 o                         
  -4   8  11         10.19         12.88         1.99 o                         
  -3   8  11         27.98         30.99         2.66 o                         
  -2   8  11         21.14         18.90         2.03 o                         
  -1   8  11        129.75        143.48         3.88 o                         
   0   8  11        111.27        120.69         6.55 o                         
   1   8  11        129.67        142.93         6.31 o                         
   2   8  11         21.12         25.24         3.54 o                         
   3   8  11         27.92         25.04         2.13 o                         
   4   8  11         10.12         11.12         1.98 o                         
   5   8  11          3.74          3.55         2.26 o                         
   6   8  11         15.51         18.82         2.37 o                         
  -4   9  11         13.24         13.45         1.90 o                         
  -3   9  11          6.08          7.20         2.07 o                         
  -2   9  11         45.44         44.05         2.59 o                         
  -1   9  11         14.48         12.78         1.96 o                         
   0   9  11         29.92         32.88         2.05 o                         
   1   9  11         14.46         15.01         2.13 o                         
   2   9  11         45.30         45.79         3.27 o                         
   3   9  11          6.07          5.14         2.55 o                         
   4   9  11         13.28         13.41         2.27 o                         
  -3  10  11         16.49         14.06         2.26 o                         
  -2  10  11          1.06          0.84         2.09 o                         
  -1  10  11          9.99         14.00         2.31 o                         
   0  10  11          2.89         -0.05         1.98 o                         
   1  10  11          9.99         11.87         2.41 o                         
   2  10  11          1.07          1.78         2.36 o                         
   3  10  11         16.46         14.84         2.57 o                         
   0   0  12         54.48         41.69         2.06 o                         
   1   0  12        187.78        237.08         9.03 o                         
   2   0  12        137.31        139.22         5.88 o                         
   3   0  12          6.04          5.72         1.58 o                         
   4   0  12        260.19        266.01        11.71 o                         
   5   0  12         18.68         25.95         2.10 o                         
   6   0  12         87.88         92.42         2.20 o                         
   7   0  12         53.69         55.63         1.91 o                         
   8   0  12         32.33         35.06         2.68 o                         
   9   0  12         11.38         18.56         4.56 o                         
  -8   1  12          2.94          2.05         2.00 o                         
  -7   1  12         89.58         94.21         3.89 o                         
  -6   1  12         22.31         24.58         3.58 o                         
  -5   1  12        121.22        118.19         3.43 o                         
  -4   1  12        136.52        142.45         4.41 o                         
  -3   1  12          6.98          8.44         1.41 o                         
  -2   1  12        376.47        406.54        20.53 o                         
  -1   1  12       1352.36       1274.72        58.82 o                         
   0   1  12        280.08        267.66        12.18 o                         
   1   1  12       1352.20       1353.18        66.78 o                         
   2   1  12        376.90        413.95        22.81 o                         
   3   1  12          6.85          9.97         1.32 o                         
   4   1  12        136.45        141.20         4.83 o                         
   5   1  12        121.52        115.72         1.88 o                         
   6   1  12         22.42         26.20         3.34 o                         
   7   1  12         89.47         93.63         4.18 o                         
   8   1  12          2.94          0.80         1.92 o                         
  -8   2  12         12.49         13.71         1.90 o                         
  -7   2  12         23.73         27.24         1.79 o                         
  -6   2  12         72.35         67.28         2.75 o                         
  -5   2  12        154.52        163.77         3.94 o                         
  -4   2  12         95.92         97.49         6.66 o                         
  -3   2  12        122.32        140.52         9.40 o                         
  -2   2  12        298.25        333.41        15.54 o                         
  -1   2  12         70.69         96.76         7.47 o                         
   0   2  12          0.41         12.35         1.43 o                         
   1   2  12         70.60        105.84        11.34 o                         
   2   2  12        298.43        321.13        14.41 o                         
   3   2  12        122.42        139.74         7.74 o                         
   4   2  12         95.76         88.71         5.01 o                         
   5   2  12        154.73        156.10         6.00 o                         
   6   2  12         72.16         64.29         2.07 o                         
   7   2  12         23.68         29.00         2.24 o                         
   8   2  12         12.42          9.93         1.89 o                         
  -8   3  12          7.08          8.92         2.03 o                         
  -7   3  12         50.64         52.60         2.15 o                         
  -6   3  12        225.65        240.43         5.91 o                         
  -5   3  12         37.34         32.96         1.58 o                         
  -4   3  12         89.26         79.31         6.15 o                         
  -3   3  12         40.24         41.26         1.59 o                         
  -2   3  12         33.87         39.21         2.66 o                         
  -1   3  12         38.88         47.55         3.08 o                         
   0   3  12        896.01        956.86        27.88 o                         
   1   3  12         38.69         51.93         6.78 o                         
   2   3  12         34.01         42.63         4.68 o                         
   3   3  12         40.25         42.04         1.62 o                         
   4   3  12         89.72         82.62         6.82 o                         
   5   3  12         37.44         34.19         1.88 o                         
   6   3  12        225.65        232.60         4.51 o                         
   7   3  12         50.49         54.92         3.30 o                         
   8   3  12          7.12         11.15         1.88 o                         
  -8   4  12         15.08         12.99         2.17 o                         
  -7   4  12         19.19         18.25         1.82 o                         
  -6   4  12         26.62         25.04         1.78 o                         
  -5   4  12         88.93         93.08         3.21 o                         
  -4   4  12         60.63         59.47         2.73 o                         
  -3   4  12        497.20        508.34        18.01 o                         
  -2   4  12         22.57         28.98         1.68 o                         
  -1   4  12        318.76        320.92        17.33 o                         
   0   4  12        125.61        136.62         6.52 o                         
   1   4  12        318.65        332.77        21.46 o                         
   2   4  12         22.37         33.41         3.68 o                         
   3   4  12        497.58        531.46        19.97 o                         
   4   4  12         60.49         57.31         2.12 o                         
   5   4  12         88.68         87.73         4.24 o                         
   6   4  12         26.67         25.95         2.28 o                         
   7   4  12         19.20         18.20         1.96 o                         
   8   4  12         15.14         12.64         2.12 o                         
  -7   5  12          1.15          2.06         1.82 o                         
  -6   5  12         31.73         34.52         1.88 o                         
  -5   5  12        368.73        351.42         7.79 o                         
  -4   5  12         58.53         55.31         3.17 o                         
  -3   5  12        101.99         82.07         4.40 o                         
  -2   5  12        140.41        145.69         9.90 o                         
  -1   5  12         93.88         88.22         4.45 o                         
   1   5  12         93.82         91.72         3.36 o                         
   2   5  12        140.48        138.52         4.97 o                         
   3   5  12        101.80         91.98         8.34 o                         
   4   5  12         58.62         54.99         2.30 o                         
   5   5  12        368.41        328.85        11.14 o                         
   6   5  12         31.90         32.86         1.91 o                         
   7   5  12          1.16          1.39         1.86 o                         
  -7   6  12          9.50          9.60         2.27 o                         
  -6   6  12          3.47          3.43         1.80 o                         
  -5   6  12          1.75          1.16         1.73 o                         
  -4   6  12        134.13        147.75         7.94 o                         
  -3   6  12         55.98         64.05         3.69 o                         
  -2   6  12         11.68          8.57         1.67 o                         
  -1   6  12         87.37         79.00         4.46 o                         
   0   6  12         84.21         83.60         6.08 o                         
   1   6  12         87.25         79.79         4.56 o                         
   2   6  12         11.56          9.33         2.01 o                         
   3   6  12         56.06         64.93         3.10 o                         
   4   6  12        133.86        136.60         7.12 o                         
   5   6  12          1.77          2.59         2.10 o                         
   6   6  12          3.47          1.98         1.78 o                         
   7   6  12          9.47          9.34         2.15 o                         
  -6   7  12         35.56         35.93         2.01 o                         
  -5   7  12          1.99          1.14         1.86 o                         
  -4   7  12         85.24         82.16         3.37 o                         
  -3   7  12        105.18        107.55         4.04 o                         
  -2   7  12         25.74         25.62         1.63 o                         
  -1   7  12        132.66        142.50         6.37 o                         
   0   7  12        170.29        182.40         8.69 o                         
   1   7  12        132.86        139.28         6.80 o                         
   2   7  12         25.73         28.71         2.91 o                         
   3   7  12        104.89        109.12         2.85 o                         
   4   7  12         85.24         83.28         3.25 o                         
   5   7  12          1.97          3.51         2.23 o                         
   6   7  12         35.54         38.53         2.45 o                         
  -5   8  12         10.82         11.16         2.29 o                         
  -4   8  12         20.33         25.21         2.36 o                         
  -3   8  12         29.88         33.11         1.76 o                         
  -2   8  12         27.12         28.79         2.63 o                         
  -1   8  12        189.37        189.39        10.55 o                         
   0   8  12         10.70         22.15         1.84 o                         
   1   8  12        189.56        217.24        22.45 o                         
   2   8  12         27.17         23.88         2.17 o                         
   3   8  12         29.88         35.75         2.96 o                         
   4   8  12         20.39         27.54         2.19 o                         
   5   8  12         10.78         18.22         2.37 o                         
  -4   9  12          0.90         -0.35         2.27 o                         
  -3   9  12          1.40          0.56         2.12 o                         
  -2   9  12         47.18         47.90         2.52 o                         
  -1   9  12         52.57         54.59         5.27 o                         
   0   9  12         18.64         23.63         2.18 o                         
   1   9  12         52.52         56.44         3.40 o                         
   2   9  12         47.18         48.46         4.99 o                         
   3   9  12          1.40          0.45         2.19 o                         
   4   9  12          0.89          2.22         2.12 o                         
  -2  10  12         13.49         14.50         2.05 o                         
  -1  10  12          1.05          0.30         2.34 o                         
   0  10  12          0.00          1.57         2.35 o                         
   1  10  12          1.04          1.93         2.96 o                         
   2  10  12         13.51         11.11         2.47 o                         
   1   0  13        763.32        738.81        47.81 o                         
   2   0  13        315.25        339.89        16.58 o                         
   3   0  13          0.72         -2.73         2.73 o                         
   4   0  13        149.74        152.51         7.36 o                         
   5   0  13        276.18        303.57         9.57 o                         
   6   0  13        480.88        455.31         9.05 o                         
   7   0  13         17.52         21.24         1.76 o                         
   8   0  13          1.66          3.44         2.06 o                         
  -8   1  13         24.97         26.69         2.11 o                         
  -7   1  13         46.15         46.87         2.14 o                         
  -6   1  13          4.48          7.01         1.65 o                         
  -5   1  13         45.32         38.21         1.68 o                         
  -4   1  13        114.81        121.41         4.79 o                         
  -3   1  13        185.98        191.51         6.12 o                         
  -2   1  13        214.14        230.96         9.74 o                         
  -1   1  13         34.32         58.25         4.94 o                         
   0   1  13        108.63        120.24         5.22 o                         
   1   1  13         34.33         60.22        10.63 o                         
   2   1  13        213.88        239.31        10.78 o                         
   3   1  13        186.26        189.22         9.03 o                         
   4   1  13        114.89        121.44         3.78 o                         
   5   1  13         45.35         38.73         1.69 o                         
   6   1  13          4.50          9.53         1.74 o                         
   7   1  13         46.21         45.87         2.16 o                         
   8   1  13         25.01         24.85         2.12 o                         
  -8   2  13         18.61         17.32         2.17 o                         
  -7   2  13         24.60         19.38         1.85 o                         
  -6   2  13        146.03        156.92         4.35 o                         
  -5   2  13         91.69         97.99         3.67 o                         
  -4   2  13        202.68        209.72         8.40 o                         
  -3   2  13        183.55        201.46         7.62 o                         
  -2   2  13        449.29        448.83        20.41 o                         
  -1   2  13        424.17        420.09        14.66 o                         
   0   2  13         35.21         48.70         2.86 o                         
   1   2  13        423.50        425.99        18.93 o                         
   2   2  13        449.30        480.73        35.80 o                         
   3   2  13        183.81        194.49         8.01 o                         
   4   2  13        203.33        197.06         9.17 o                         
   5   2  13         91.74        101.89         4.45 o                         
   6   2  13        145.83        149.77         6.55 o                         
   7   2  13         24.69         20.97         1.78 o                         
   8   2  13         18.58         17.22         1.88 o                         
  -8   3  13          5.87          7.93         1.84 o                         
  -7   3  13        129.57        124.58         4.59 o                         
  -6   3  13         39.01         51.41         4.28 o                         
  -5   3  13        107.09        117.45         3.32 o                         
  -4   3  13        231.34        258.35         8.36 o                         
  -3   3  13        279.43        296.34         9.39 o                         
  -2   3  13        869.30        886.12        36.61 o                         
  -1   3  13        260.79        251.67        10.30 o                         
   0   3  13        278.77        265.72        11.16 o                         
   1   3  13        261.20        277.69        11.18 o                         
   2   3  13        869.93        958.58        37.55 o                         
   3   3  13        279.11        299.67        11.08 o                         
   4   3  13        231.31        242.34         9.26 o                         
   5   3  13        107.16        111.73         4.26 o                         
   6   3  13         38.93         52.68         4.70 o                         
   7   3  13        129.36        121.19         3.30 o                         
   8   3  13          5.89          7.26         1.98 o                         
  -8   4  13         18.80         18.63         2.29 o                         
  -7   4  13         11.36         10.64         1.77 o                         
  -6   4  13         20.61         22.57         1.86 o                         
  -5   4  13        223.44        225.95        12.94 o                         
  -4   4  13         21.81         19.46         1.61 o                         
  -3   4  13         65.84         62.13         2.79 o                         
  -2   4  13        119.64        113.25         9.75 o                         
  -1   4  13        192.00        205.91         8.48 o                         
   0   4  13         29.60         51.29         2.01 o                         
   1   4  13        192.20        209.12         6.06 o                         
   2   4  13        119.96        134.37        14.51 o                         
   3   4  13         65.86         59.74         2.63 o                         
   4   4  13         21.80         21.30         1.89 o                         
   5   4  13        223.63        214.38         8.23 o                         
   6   4  13         20.69         18.95         1.99 o                         
   7   4  13         11.33          8.29         1.81 o                         
   8   4  13         18.74         18.50         2.25 o                         
  -7   5  13         18.90         18.93         2.07 o                         
  -6   5  13         62.55         62.34         2.37 o                         
  -5   5  13         54.86         60.58         1.91 o                         
  -4   5  13        294.27        272.66         8.96 o                         
  -3   5  13        207.95        202.20         7.27 o                         
  -2   5  13        172.30        171.47         6.47 o                         
  -1   5  13        235.53        238.67        12.51 o                         
   0   5  13        126.39        178.13        12.73 o                         
   1   5  13        235.97        252.84        12.85 o                         
   2   5  13        172.10        180.44         5.01 o                         
   3   5  13        208.02        210.14         6.31 o                         
   4   5  13        294.06        298.54        16.39 o                         
   5   5  13         54.85         60.37         2.22 o                         
   6   5  13         62.55         58.83         1.80 o                         
   7   5  13         18.87         17.58         1.93 o                         
  -7   6  13          2.56         -0.73         2.50 o                         
  -6   6  13         11.62         15.73         2.03 o                         
  -5   6  13          4.86          6.57         1.89 o                         
  -4   6  13         66.97         65.73         2.36 o                         
  -3   6  13         28.58         23.98         1.77 o                         
  -2   6  13         12.39         16.99         1.97 o                         
  -1   6  13         17.77         30.77         4.47 o                         
   0   6  13         43.02         49.09         1.89 o                         
   1   6  13         17.77         25.44         4.09 o                         
   2   6  13         12.25         13.15         1.98 o                         
   3   6  13         28.59         23.37         2.05 o                         
   4   6  13         66.97         68.14         3.80 o                         
   5   6  13          4.82          7.90         2.01 o                         
   6   6  13         11.63         13.01         2.07 o                         
   7   6  13          2.55          2.21         2.15 o                         
  -6   7  13          5.74          6.45         2.05 o                         
  -5   7  13          3.29          2.98         1.84 o                         
  -4   7  13         25.28         26.28         1.79 o                         
  -3   7  13          6.42          5.76         1.77 o                         
  -2   7  13         37.85         39.90         3.03 o                         
  -1   7  13         61.66         64.54         3.40 o                         
   0   7  13        432.57        452.61        23.15 o                         
   1   7  13         61.70         72.00         6.19 o                         
   2   7  13         37.95         36.36         2.42 o                         
   3   7  13          6.43          5.95         2.03 o                         
   4   7  13         25.19         23.56         2.00 o                         
   5   7  13          3.30          3.30         2.24 o                         
   6   7  13          5.77          4.24         2.36 o                         
  -5   8  13         11.99         12.98         2.05 o                         
  -4   8  13         10.91          7.38         1.81 o                         
  -3   8  13         12.53         17.41         1.86 o                         
  -2   8  13        125.31        119.81         2.95 o                         
  -1   8  13         54.51         62.72         3.66 o                         
   0   8  13        101.35        114.34         6.49 o                         
   1   8  13         54.34         67.77         2.68 o                         
   2   8  13        124.99        128.25         6.62 o                         
   3   8  13         12.57         15.40         2.01 o                         
   4   8  13         10.95          9.05         2.21 o                         
   5   8  13         12.00         13.80         2.31 o                         
  -4   9  13          0.88          2.73         2.21 o                         
  -3   9  13          3.83          4.07         2.04 o                         
  -2   9  13          2.02          1.38         1.99 o                         
  -1   9  13         35.74         42.11         6.56 o                         
   0   9  13          0.31          2.12         2.12 o                         
   1   9  13         35.71         38.44         2.33 o                         
   2   9  13          1.98          2.08         2.49 o                         
   3   9  13          3.88          5.97         2.42 o                         
   4   9  13          0.89          2.69         2.54 o                         
  -1  10  13         20.10         21.79         2.41 o                         
   0  10  13         58.73         66.52         4.68 o                         
   1  10  13         20.08         24.29         2.71 o                         
   0   0  14        365.25        296.31        14.48 o                         
   1   0  14          6.05          6.67         1.55 o                         
   2   0  14         22.68         40.57         5.42 o                         
   3   0  14        229.01        225.49        14.26 o                         
   4   0  14         53.49         59.96         2.48 o                         
   5   0  14          1.01         20.67         5.70 o                         
   6   0  14          1.19          4.25         1.63 o                         
   7   0  14        243.56        247.06         6.64 o                         
   8   0  14          6.47          3.52         2.03 o                         
  -8   1  14         24.00         25.02         2.35 o                         
  -7   1  14         23.84         23.31         1.87 o                         
  -6   1  14         66.21         61.24         1.93 o                         
  -5   1  14        167.25        170.35         4.92 o                         
  -4   1  14        156.60        151.11         7.26 o                         
  -3   1  14        640.28        648.49        27.71 o                         
  -2   1  14        257.31        250.18        11.06 o                         
  -1   1  14        128.37        141.61         5.89 o                         
   0   1  14        143.73        157.02        10.56 o                         
   1   1  14        128.25        150.98         8.87 o                         
   2   1  14        257.13        252.13        11.92 o                         
   3   1  14        640.85        652.58        29.85 o                         
   4   1  14        156.91        146.09         7.00 o                         
   5   1  14        167.17        176.28         7.05 o                         
   6   1  14         66.28         60.38         1.73 o                         
   7   1  14         23.84         26.87         1.96 o                         
   8   1  14         23.93         22.36         2.10 o                         
  -8   2  14         14.59         14.07         2.00 o                         
  -7   2  14          7.02          6.19         1.90 o                         
  -6   2  14         66.03         72.51         3.00 o                         
  -5   2  14        208.29        206.69         6.25 o                         
  -4   2  14        184.62        180.08         5.94 o                         
  -3   2  14        256.18        253.88        11.02 o                         
  -2   2  14        246.05        245.12        11.02 o                         
  -1   2  14         36.73         37.58         1.63 o                         
   0   2  14        133.48        160.67         8.18 o                         
   1   2  14         36.70         41.11         2.08 o                         
   2   2  14        246.82        266.03        10.37 o                         
   3   2  14        256.66        248.71        10.57 o                         
   4   2  14        184.70        185.77         9.87 o                         
   5   2  14        208.38        204.38         5.74 o                         
   6   2  14         66.16         68.85         1.86 o                         
   7   2  14          7.07          6.08         1.86 o                         
   8   2  14         14.52         10.00         2.01 o                         
  -8   3  14         58.71         55.40         2.15 o                         
  -7   3  14         62.38         65.83         2.18 o                         
  -6   3  14         50.65         51.27         4.46 o                         
  -5   3  14         78.13         78.76         2.49 o                         
  -4   3  14        393.30        390.42        12.77 o                         
  -3   3  14         67.70         68.03         2.12 o                         
  -2   3  14         62.92         66.20         3.64 o                         
  -1   3  14         60.12         51.06         2.16 o                         
   0   3  14        180.37        187.20         6.34 o                         
   1   3  14         60.25         51.93         2.27 o                         
   2   3  14         62.80         61.56         3.52 o                         
   3   3  14         67.66         66.84         1.85 o                         
   4   3  14        393.27        383.78        12.20 o                         
   5   3  14         78.25         81.08         2.08 o                         
   6   3  14         50.54         46.19         2.64 o                         
   7   3  14         62.37         58.60         1.94 o                         
   8   3  14         58.66         53.66         2.26 o                         
  -7   4  14         10.34         11.82         1.94 o                         
  -6   4  14         49.42         55.39         1.99 o                         
  -5   4  14         95.70         91.26         3.78 o                         
  -4   4  14         43.03         46.12         1.74 o                         
  -3   4  14        321.58        333.20        13.83 o                         
  -2   4  14        176.08        164.65         6.41 o                         
  -1   4  14         65.28         59.60         5.20 o                         
   1   4  14         65.09         66.81         6.93 o                         
   2   4  14        176.33        170.47         6.03 o                         
   3   4  14        321.26        341.92        10.72 o                         
   4   4  14         43.13         45.23         3.48 o                         
   5   4  14         95.93         91.48         2.64 o                         
   6   4  14         49.44         51.31         3.21 o                         
   7   4  14         10.29          9.01         1.85 o                         
  -7   5  14          2.74          3.71         2.05 o                         
  -6   5  14         43.45         43.47         2.01 o                         
  -5   5  14         31.15         30.82         1.91 o                         
  -4   5  14        297.18        292.89        10.86 o                         
  -3   5  14        187.67        201.16         5.59 o                         
  -2   5  14        702.17        698.86        35.27 o                         
  -1   5  14        126.72        130.88         6.09 o                         
   0   5  14         41.24         41.27         3.76 o                         
   1   5  14        126.45        134.23         4.71 o                         
   2   5  14        702.91        709.24        49.58 o                         
   3   5  14        187.56        192.69         6.60 o                         
   4   5  14        296.89        290.43        10.32 o                         
   5   5  14         31.25         30.03         2.02 o                         
   6   5  14         43.63         41.79         2.70 o                         
   7   5  14          2.72          3.99         2.20 o                         
  -6   6  14         33.49         27.44         1.94 o                         
  -5   6  14         14.18         13.58         1.73 o                         
  -4   6  14         43.35         43.78         2.72 o                         
  -3   6  14          4.29          3.52         1.57 o                         
  -2   6  14         54.30         63.38         4.36 o                         
  -1   6  14         43.99         43.39         1.95 o                         
   0   6  14         46.86         47.91         2.16 o                         
   1   6  14         43.95         40.61         2.25 o                         
   2   6  14         54.23         58.27         3.17 o                         
   3   6  14          4.27          6.34         1.96 o                         
   4   6  14         43.36         41.77         2.14 o                         
   5   6  14         14.16         10.59         1.96 o                         
   6   6  14         33.40         29.13         2.14 o                         
  -6   7  14          0.91         -0.15         1.99 o                         
  -5   7  14          2.52          2.40         1.84 o                         
  -4   7  14          1.13         -0.34         1.87 o                         
  -3   7  14         28.64         30.40         1.76 o                         
  -2   7  14         87.32         89.37         3.73 o                         
  -1   7  14         95.38         98.55         7.57 o                         
   0   7  14         17.77         27.53         2.89 o                         
   1   7  14         95.33         97.65         5.60 o                         
   2   7  14         87.20         93.29         3.73 o                         
   3   7  14         28.64         37.09         3.22 o                         
   4   7  14          1.12          0.29         2.08 o                         
   5   7  14          2.52          3.62         2.12 o                         
   6   7  14          0.93          2.84         2.34 o                         
  -5   8  14         23.55         28.36         2.32 o                         
  -4   8  14          0.16          1.04         1.95 o                         
  -3   8  14         30.15         36.42         1.95 o                         
  -2   8  14         26.36         30.69         1.97 o                         
  -1   8  14        105.01        110.26         7.65 o                         
   0   8  14         33.00         36.96         2.52 o                         
   1   8  14        105.04        103.52         6.18 o                         
   2   8  14         26.45         27.99         2.51 o                         
   3   8  14         30.18         38.63         4.58 o                         
   4   8  14          0.17          1.67         2.17 o                         
   5   8  14         23.48         28.63         2.50 o                         
  -3   9  14         27.51         27.73         1.98 o                         
  -2   9  14          0.86         -0.51         1.97 o                         
  -1   9  14         13.73         17.79         2.28 o                         
   0   9  14          6.29          8.05         2.19 o                         
   1   9  14         13.68         16.97         3.86 o                         
   2   9  14          0.86         -0.53         2.13 o                         
   3   9  14         27.55         26.13         2.16 o                         
   1   0  15        108.69        123.56         8.80 o                         
   2   0  15         97.55        110.32         9.28 o                         
   3   0  15         91.27         81.18         3.30 o                         
   4   0  15          0.58          2.18         1.67 o                         
   5   0  15        167.96        194.23         8.38 o                         
   6   0  15         61.77         57.78         2.57 o                         
   7   0  15         29.30         28.74         1.85 o                         
   8   0  15         14.38          9.55         1.84 o                         
  -8   1  15          4.49          4.71         2.00 o                         
  -7   1  15         29.74         27.31         2.29 o                         
  -6   1  15         91.18         95.38         2.72 o                         
  -5   1  15        414.78        407.53        11.25 o                         
  -4   1  15        132.44        120.15         3.38 o                         
  -3   1  15         48.89         44.21         1.71 o                         
  -2   1  15        307.42        284.15        11.59 o                         
  -1   1  15          9.12         10.13         2.04 o                         
   0   1  15         18.07         28.01         2.10 o                         
   1   1  15          9.05          9.72         2.05 o                         
   2   1  15        307.55        298.84        16.65 o                         
   3   1  15         48.80         48.23         2.67 o                         
   4   1  15        132.34        127.64         2.69 o                         
   5   1  15        414.84        411.78        10.12 o                         
   6   1  15         91.22         92.14         2.23 o                         
   7   1  15         29.66         26.02         2.00 o                         
   8   1  15          4.51          2.29         2.01 o                         
  -8   2  15          5.60          5.10         2.06 o                         
  -7   2  15         12.12          7.42         1.91 o                         
  -6   2  15         81.72         84.41         2.15 o                         
  -5   2  15        260.47        263.65         7.64 o                         
  -4   2  15         27.01         44.29         4.17 o                         
  -3   2  15          0.28          1.27         1.35 o                         
  -2   2  15        633.28        625.12        19.74 o                         
  -1   2  15         20.56         28.49         2.40 o                         
   0   2  15          8.26          8.54         1.60 o                         
   1   2  15         20.47         30.55         3.52 o                         
   2   2  15        634.31        654.52        23.45 o                         
   3   2  15          0.27          1.07         1.41 o                         
   4   2  15         27.13         40.81         3.94 o                         
   5   2  15        260.74        257.51         9.89 o                         
   6   2  15         81.88         86.20         2.32 o                         
   7   2  15         12.12         10.45         1.95 o                         
   8   2  15          5.63          6.35         2.23 o                         
  -7   3  15         16.89         14.87         1.87 o                         
  -6   3  15        181.46        176.06         5.61 o                         
  -5   3  15        100.23        103.97         4.41 o                         
  -4   3  15        193.69        182.22         4.47 o                         
  -3   3  15        217.33        212.67         8.02 o                         
  -2   3  15        389.58        397.94        18.87 o                         
  -1   3  15        310.17        327.59        14.76 o                         
   0   3  15         33.20         31.82         1.72 o                         
   1   3  15        310.00        339.62        14.11 o                         
   2   3  15        389.52        437.19        26.85 o                         
   3   3  15        217.92        221.11        12.70 o                         
   4   3  15        193.54        179.71         6.43 o                         
   5   3  15        100.19         99.59         2.90 o                         
   6   3  15        181.96        175.77         5.15 o                         
   7   3  15         16.86         13.33         2.05 o                         
  -7   4  15         13.97         13.34         2.02 o                         
  -6   4  15          4.24          5.20         1.88 o                         
  -5   4  15         37.60         50.10         3.45 o                         
  -4   4  15        458.60        467.93        16.33 o                         
  -3   4  15          2.01          2.92         1.39 o                         
  -2   4  15        245.20        236.41        12.79 o                         
  -1   4  15        369.80        396.21        20.01 o                         
   0   4  15        168.34        192.63         8.32 o                         
   1   4  15        370.48        413.55        19.05 o                         
   2   4  15        245.19        223.32        13.36 o                         
   3   4  15          1.99          3.51         2.02 o                         
   4   4  15        458.50        463.50        15.70 o                         
   5   4  15         37.65         49.60         3.79 o                         
   6   4  15          4.23          4.86         1.88 o                         
   7   4  15         13.94         15.82         2.35 o                         
  -7   5  15          5.23          0.48         2.15 o                         
  -6   5  15         37.41         40.15         2.14 o                         
  -5   5  15         42.18         41.16         2.14 o                         
  -4   5  15         22.36         29.21         1.80 o                         
  -3   5  15         69.24         61.10         2.33 o                         
  -2   5  15         74.41         84.95         5.88 o                         
  -1   5  15         56.26         68.32         5.86 o                         
   0   5  15        118.77        133.85         5.08 o                         
   1   5  15         56.33         73.81         6.22 o                         
   2   5  15         74.29         83.70         6.70 o                         
   3   5  15         69.25         61.81         2.29 o                         
   4   5  15         22.27         24.52         2.10 o                         
   5   5  15         42.25         40.67         2.14 o                         
   6   5  15         37.38         33.47         2.53 o                         
   7   5  15          5.22          2.42         2.00 o                         
  -6   6  15          1.28          4.79         2.11 o                         
  -5   6  15         32.34         32.33         1.82 o                         
  -4   6  15          0.61          1.95         1.65 o                         
  -3   6  15          1.43          1.61         1.71 o                         
  -2   6  15        101.16        102.54         4.40 o                         
  -1   6  15         59.96         66.99         5.00 o                         
   0   6  15        177.02        192.94        11.55 o                         
   1   6  15         59.93         70.52         7.12 o                         
   2   6  15        101.00         98.12         3.84 o                         
   3   6  15          1.41         -2.25         2.38 o                         
   4   6  15          0.60          2.46         1.99 o                         
   5   6  15         32.29         29.85         2.17 o                         
   6   6  15          1.28          0.48         2.10 o                         
  -5   7  15          3.56          1.47         1.98 o                         
  -4   7  15         14.42         12.65         1.85 o                         
  -3   7  15         17.26         11.19         1.74 o                         
  -2   7  15         15.96         16.99         1.72 o                         
  -1   7  15        132.60        141.56        16.04 o                         
   0   7  15         36.26         47.30         3.87 o                         
   1   7  15        132.62        148.78        11.61 o                         
   2   7  15         15.92         15.48         2.22 o                         
   3   7  15         17.20          9.99         2.21 o                         
   4   7  15         14.45         17.20         2.02 o                         
   5   7  15          3.59          2.89         2.14 o                         
  -4   8  15          2.26          3.78         2.02 o                         
  -3   8  15         34.53         29.85         2.03 o                         
  -2   8  15         32.10         29.53         2.38 o                         
  -1   8  15         65.11         63.05         4.34 o                         
   0   8  15        139.44        136.21         6.96 o                         
   1   8  15         64.83         66.07         5.59 o                         
   2   8  15         32.13         28.30         2.29 o                         
   3   8  15         34.58         35.37         2.52 o                         
   4   8  15          2.25          3.72         2.34 o                         
  -3   9  15         26.23         32.61         4.09 o                         
  -2   9  15         10.76          8.70         2.16 o                         
  -1   9  15          1.17          0.54         2.12 o                         
   0   9  15          1.47         -0.80         2.14 o                         
   1   9  15          1.16          2.78         2.17 o                         
   2   9  15         10.77          8.98         2.72 o                         
   3   9  15         26.22         33.41         4.34 o                         
   0   0  16       1242.73       1235.06       121.69 o                         
   1   0  16          0.07          7.22         3.12 o                         
   2   0  16         86.95         99.22         6.35 o                         
   3   0  16        463.79        554.89        28.29 o                         
   4   0  16         28.58         35.45         1.50 o                         
   5   0  16        173.84        164.90         6.14 o                         
   6   0  16          0.14         -0.68         1.75 o                         
   7   0  16          9.54          8.72         1.87 o                         
   8   0  16         56.70         52.75         2.12 o                         
  -8   1  16         29.84         33.62         5.14 o                         
  -7   1  16         53.35         51.52         2.09 o                         
  -6   1  16         13.36         12.45         1.98 o                         
  -5   1  16          4.14          3.62         1.77 o                         
  -4   1  16         38.74         40.75         1.74 o                         
  -3   1  16        259.67        263.63        14.30 o                         
  -2   1  16         65.34         71.87         3.13 o                         
  -1   1  16        471.60        495.07        33.61 o                         
   0   1  16         20.62         30.00         1.65 o                         
   1   1  16        471.89        484.58        27.80 o                         
   2   1  16         65.28         74.14         3.44 o                         
   3   1  16        259.43        267.21        15.73 o                         
   4   1  16         38.74         39.16         1.80 o                         
   5   1  16          4.15          4.17         1.90 o                         
   6   1  16         13.30         11.58         1.88 o                         
   7   1  16         53.35         47.90         2.76 o                         
   8   1  16         29.93         28.26         2.70 o                         
  -7   2  16         59.79         64.50         2.11 o                         
  -6   2  16         19.10         21.03         1.80 o                         
  -5   2  16         32.89         37.21         1.81 o                         
  -4   2  16        117.71        108.76         2.55 o                         
  -3   2  16         74.49         82.23         4.92 o                         
  -2   2  16        125.48        132.43         6.54 o                         
  -1   2  16        189.64        191.23        12.23 o                         
   0   2  16        435.22        411.60        14.41 o                         
   1   2  16        189.96        188.06         9.62 o                         
   2   2  16        125.60        148.20         8.13 o                         
   3   2  16         74.63         82.46         5.83 o                         
   4   2  16        117.64        113.98         3.42 o                         
   5   2  16         33.05         36.48         1.94 o                         
   6   2  16         19.17         17.36         2.35 o                         
   7   2  16         59.71         60.40         2.08 o                         
  -7   3  16          7.04          7.51         2.09 o                         
  -6   3  16         21.10         22.85         1.96 o                         
  -5   3  16         67.87         69.70         2.23 o                         
  -4   3  16        104.53        101.10         4.07 o                         
  -3   3  16        114.55        108.50         4.03 o                         
  -2   3  16        138.94        138.82         5.10 o                         
  -1   3  16        194.47        168.63         7.02 o                         
   0   3  16         54.63         57.75         2.90 o                         
   1   3  16        194.74        178.40         8.77 o                         
   2   3  16        138.47        139.56         6.78 o                         
   3   3  16        114.58        104.05         4.52 o                         
   4   3  16        104.59         95.25         3.82 o                         
   5   3  16         67.95         66.76         2.19 o                         
   6   3  16         21.04         20.08         1.77 o                         
   7   3  16          7.04          8.82         2.11 o                         
  -7   4  16         24.16         19.47         2.16 o                         
  -6   4  16         25.90         24.71         2.51 o                         
  -5   4  16         89.59         92.40         2.84 o                         
  -4   4  16         20.02         23.50         2.09 o                         
  -3   4  16         10.39          6.10         1.46 o                         
  -2   4  16        138.85        139.68         8.04 o                         
  -1   4  16          5.68         14.02         2.27 o                         
   0   4  16        121.70        112.83         6.09 o                         
   1   4  16          5.62         10.51         3.10 o                         
   2   4  16        139.03        148.64        10.31 o                         
   3   4  16         10.38          9.22         1.97 o                         
   4   4  16         20.05         21.66         2.07 o                         
   5   4  16         89.51         86.39         2.19 o                         
   6   4  16         25.75         23.65         1.99 o                         
   7   4  16         24.16         23.58         2.14 o                         
  -6   5  16          5.18          4.50         1.94 o                         
  -5   5  16         71.54         70.92         3.79 o                         
  -4   5  16         28.93         29.28         2.00 o                         
  -3   5  16        153.28        144.12         5.52 o                         
  -2   5  16          4.83          6.59         1.66 o                         
  -1   5  16        381.78        381.45        16.36 o                         
   0   5  16        111.15        122.18         6.77 o                         
   1   5  16        381.80        380.12        19.87 o                         
   2   5  16          4.85          6.73         1.88 o                         
   3   5  16        153.15        138.55         5.60 o                         
   4   5  16         29.00         26.55         1.90 o                         
   5   5  16         71.77         69.22         3.46 o                         
   6   5  16          5.14          2.38         1.92 o                         
  -6   6  16         13.45         13.54         2.05 o                         
  -5   6  16         19.30         17.52         2.40 o                         
  -4   6  16         18.10         15.43         2.75 o                         
  -3   6  16         71.43         70.55         2.89 o                         
  -2   6  16          7.11         10.62         1.63 o                         
  -1   6  16        226.64        222.62        23.79 o                         
   0   6  16         16.24         25.72         2.48 o                         
   1   6  16        226.48        231.06        10.56 o                         
   2   6  16          7.16         14.64         3.01 o                         
   3   6  16         71.32         68.43         2.41 o                         
   4   6  16         18.02         15.48         2.02 o                         
   5   6  16         19.35         15.87         2.45 o                         
   6   6  16         13.53         15.53         2.62 o                         
  -5   7  16          2.13          3.61         2.16 o                         
  -4   7  16         48.39         48.16         2.09 o                         
  -3   7  16          7.77          7.19         1.72 o                         
  -2   7  16          8.41          6.75         1.66 o                         
  -1   7  16         61.27         71.96         5.15 o                         
   0   7  16          0.26          3.89         2.04 o                         
   1   7  16         61.28         64.15         3.91 o                         
   2   7  16          8.41          7.14         1.96 o                         
   3   7  16          7.77          6.43         2.23 o                         
   4   7  16         48.49         49.11         3.70 o                         
   5   7  16          2.13          2.20         2.39 o                         
  -4   8  16          1.09          1.35         2.07 o                         
  -3   8  16         54.35         54.47         2.05 o                         
  -2   8  16        101.07        101.18         5.62 o                         
  -1   8  16         31.27         39.78         4.31 o                         
   0   8  16          5.45          6.84         2.19 o                         
   1   8  16         31.33         34.37         3.69 o                         
   2   8  16        101.00        103.83         9.55 o                         
   3   8  16         54.33         56.35         4.73 o                         
   4   8  16          1.09          1.14         2.46 o                         
  -2   9  16         31.77         33.49         5.48 o                         
  -1   9  16         26.19         27.80         2.32 o                         
   0   9  16          0.54          1.78         2.21 o                         
   1   9  16         26.27         27.30         2.98 o                         
   2   9  16         31.81         26.70         2.57 o                         
   1   0  17         46.81         56.54         2.13 o                         
   2   0  17        230.32        215.20         9.49 o                         
   3   0  17        138.23        142.37         7.29 o                         
   4   0  17         32.38         40.44         5.21 o                         
   5   0  17        422.31        366.43        13.51 o                         
   6   0  17         10.51          7.69         1.88 o                         
   7   0  17         72.89         70.86         3.65 o                         
  -7   1  17         16.78         13.60         2.04 o                         
  -6   1  17         13.88         12.23         1.79 o                         
  -5   1  17         28.37         26.57         1.74 o                         
  -4   1  17        100.45         96.58         2.06 o                         
  -3   1  17         32.51         30.03         1.88 o                         
  -2   1  17         86.45         88.72         5.98 o                         
  -1   1  17         28.11         32.04         2.02 o                         
   0   1  17         44.32         39.67         2.45 o                         
   1   1  17         27.97         30.51         2.44 o                         
   2   1  17         86.45         97.74         5.05 o                         
   3   1  17         32.57         30.11         1.97 o                         
   4   1  17        100.30         96.88         3.10 o                         
   5   1  17         28.34         27.64         1.87 o                         
   6   1  17         13.81         16.13         1.91 o                         
   7   1  17         16.77         15.04         2.12 o                         
  -7   2  17          8.27          6.20         2.04 o                         
  -6   2  17         44.41         45.31         2.00 o                         
  -5   2  17          9.04         13.57         1.77 o                         
  -4   2  17        273.24        301.30         8.07 o                         
  -3   2  17         23.65         26.78         1.78 o                         
  -2   2  17        310.88        308.82        12.83 o                         
  -1   2  17        280.09        281.57        15.80 o                         
   0   2  17        140.84        137.33         4.51 o                         
   1   2  17        280.37        277.51        15.24 o                         
   2   2  17        310.39        331.62        13.17 o                         
   3   2  17         23.77         26.87         3.04 o                         
   4   2  17        272.98        293.11         8.58 o                         
   5   2  17          9.02         10.49         1.85 o                         
   6   2  17         44.44         42.15         1.90 o                         
   7   2  17          8.29          5.75         2.14 o                         
  -7   3  17         28.26         25.56         2.65 o                         
  -6   3  17         46.10         44.95         2.34 o                         
  -5   3  17         14.75         14.96         1.75 o                         
  -4   3  17          9.92         10.05         1.62 o                         
  -3   3  17        162.89        153.21         4.13 o                         
  -2   3  17        148.66        150.86         6.94 o                         
  -1   3  17        133.49        134.25         5.79 o                         
   0   3  17        677.43        717.29        31.09 o                         
   1   3  17        133.47        135.16         8.25 o                         
   2   3  17        148.83        159.08         8.73 o                         
   3   3  17        162.74        162.14         5.80 o                         
   4   3  17          9.89         10.25         1.90 o                         
   5   3  17         14.83         12.49         1.98 o                         
   6   3  17         46.26         43.82         2.00 o                         
   7   3  17         28.25         25.02         2.48 o                         
  -6   4  17          6.26          6.69         2.09 o                         
  -5   4  17         41.78         42.71         2.06 o                         
  -4   4  17         21.90         21.41         2.07 o                         
  -3   4  17         63.08         64.53         2.97 o                         
  -2   4  17         53.04         53.57         6.10 o                         
  -1   4  17         43.57         44.37         2.38 o                         
   0   4  17        211.60        196.50         8.89 o                         
   1   4  17         43.52         42.30         1.87 o                         
   2   4  17         53.00         56.32         7.72 o                         
   3   4  17         62.87         67.41         4.93 o                         
   4   4  17         21.85         18.06         1.91 o                         
   5   4  17         41.76         43.37         2.06 o                         
   6   4  17          6.25          8.97         1.88 o                         
  -6   5  17          5.95          6.02         2.10 o                         
  -5   5  17         42.08         41.47         1.98 o                         
  -4   5  17         25.41         23.12         1.71 o                         
  -3   5  17         13.88         18.52         1.66 o                         
  -2   5  17         50.28         53.09         2.08 o                         
  -1   5  17        214.14        213.04        12.54 o                         
   0   5  17         35.21         49.43         6.01 o                         
   1   5  17        214.12        211.19         8.67 o                         
   2   5  17         50.13         57.98         2.74 o                         
   3   5  17         13.86         18.98         2.84 o                         
   4   5  17         25.51         22.44         2.12 o                         
   5   5  17         42.21         40.84         2.16 o                         
   6   5  17          5.94          4.64         2.19 o                         
  -5   6  17         33.92         33.45         2.28 o                         
  -4   6  17         64.13         64.52         2.11 o                         
  -3   6  17          1.13          0.88         1.81 o                         
  -2   6  17         18.24         18.80         2.90 o                         
  -1   6  17        325.39        322.62        16.58 o                         
   0   6  17          7.33          9.67         1.92 o                         
   1   6  17        324.89        342.03        16.16 o                         
   2   6  17         18.27         18.01         2.23 o                         
   3   6  17          1.12          2.26         1.89 o                         
   4   6  17         64.12         62.64         3.10 o                         
   5   6  17         33.98         31.37         2.52 o                         
  -4   7  17         14.76         10.14         1.82 o                         
  -3   7  17          9.19          6.48         1.91 o                         
  -2   7  17         20.10         18.76         1.81 o                         
  -1   7  17         44.17         47.76         2.87 o                         
   0   7  17         32.18         35.89         3.89 o                         
   1   7  17         44.14         47.01         4.37 o                         
   2   7  17         20.11         18.22         1.91 o                         
   3   7  17          9.14          8.23         2.34 o                         
   4   7  17         14.75         11.00         2.16 o                         
  -3   8  17         25.37         26.13         2.08 o                         
  -2   8  17          4.13          5.17         1.94 o                         
  -1   8  17          6.87          5.94         2.67 o                         
   0   8  17         36.05         38.38         3.75 o                         
   1   8  17          6.84         10.23         2.71 o                         
   2   8  17          4.14          4.53         2.66 o                         
   3   8  17         25.38         31.07         4.50 o                         
   0   9  17          2.09          1.02         2.69 o                         
   0   0  18       1365.50       1449.19       117.23 o                         
   1   0  18        249.33        245.41        12.09 o                         
   2   0  18        199.20        243.93        14.43 o                         
   3   0  18          0.00          0.64         1.66 o                         
   4   0  18        299.76        307.09        10.39 o                         
   5   0  18          1.57          3.70         1.79 o                         
   6   0  18         42.06         38.98         2.62 o                         
   7   0  18         52.38         44.40         2.24 o                         
  -7   1  18          9.20          8.01         2.01 o                         
  -6   1  18         28.05         26.64         2.05 o                         
  -5   1  18         26.48         26.56         1.77 o                         
  -4   1  18         38.69         35.44         1.72 o                         
  -3   1  18        115.61        111.49         6.54 o                         
  -2   1  18        291.35        295.88        16.76 o                         
  -1   1  18         10.12         10.76         2.99 o                         
   0   1  18         82.86         77.59         2.34 o                         
   1   1  18         10.15          8.40         2.79 o                         
   2   1  18        290.87        297.60        15.55 o                         
   3   1  18        115.68        116.51         5.57 o                         
   4   1  18         38.75         34.04         1.64 o                         
   5   1  18         26.55         29.33         1.87 o                         
   6   1  18         27.96         25.34         1.96 o                         
   7   1  18          9.25          9.08         1.94 o                         
  -7   2  18         10.22          8.92         2.05 o                         
  -6   2  18          6.42          5.14         1.70 o                         
  -5   2  18         55.75         47.18         1.74 o                         
  -4   2  18         99.31        106.21         4.35 o                         
  -3   2  18        100.82         84.24         4.35 o                         
  -2   2  18          8.80         17.51         3.28 o                         
  -1   2  18        107.92        105.66         5.90 o                         
   0   2  18         41.56         43.34         3.04 o                         
   1   2  18        107.73        101.18         6.45 o                         
   2   2  18          8.91         15.33         5.67 o                         
   3   2  18        101.04         92.46         5.42 o                         
   4   2  18         99.22        103.36         6.49 o                         
   5   2  18         55.81         52.15         2.17 o                         
   6   2  18          6.39          5.53         2.00 o                         
   7   2  18         10.21          6.34         2.11 o                         
  -7   3  18          7.39          6.18         3.16 o                         
  -6   3  18         42.19         38.80         2.83 o                         
  -5   3  18         11.95         13.11         1.75 o                         
  -4   3  18         22.02         20.26         1.66 o                         
  -3   3  18         26.88         25.60         1.53 o                         
  -2   3  18        130.61        137.11         7.17 o                         
  -1   3  18        207.96        204.10         7.12 o                         
   0   3  18          7.98         22.14         1.69 o                         
   1   3  18        208.31        203.16         8.48 o                         
   2   3  18        130.46        143.69         6.50 o                         
   3   3  18         26.85         27.75         1.86 o                         
   4   3  18         21.91         19.89         1.91 o                         
   5   3  18         11.92         15.84         1.72 o                         
   6   3  18         42.08         38.70         2.90 o                         
   7   3  18          7.33          6.27         5.96 o                         
  -6   4  18          8.88          6.94         1.95 o                         
  -5   4  18         17.18         21.27         2.09 o                         
  -4   4  18         31.84         36.11         2.27 o                         
  -3   4  18         33.62         32.77         2.09 o                         
  -2   4  18        220.41        209.02         7.40 o                         
  -1   4  18         52.32         51.68         2.78 o                         
   0   4  18        104.41        106.41         4.80 o                         
   1   4  18         52.14         55.35         4.47 o                         
   2   4  18        220.17        208.68         9.94 o                         
   3   4  18         33.74         41.86         4.78 o                         
   4   4  18         31.92         34.26         2.58 o                         
   5   4  18         17.19         20.18         1.97 o                         
   6   4  18          8.86          8.66         2.04 o                         
  -6   5  18          6.06          5.36         1.94 o                         
  -5   5  18          0.18          1.29         1.86 o                         
  -4   5  18         38.19         33.44         2.95 o                         
  -3   5  18         77.19         78.35         2.97 o                         
  -2   5  18        124.54        127.30         8.02 o                         
  -1   5  18          3.36          8.80         3.87 o                         
   0   5  18          8.11          8.04         1.61 o                         
   1   5  18          3.41         10.50         4.21 o                         
   2   5  18        124.88        137.20         8.05 o                         
   3   5  18         77.08         77.40         3.30 o                         
   4   5  18         38.11         37.80         2.49 o                         
   5   5  18          0.18         -1.23         2.41 o                         
   6   5  18          6.06          4.33         2.22 o                         
  -5   6  18         29.83         26.57         2.23 o                         
  -4   6  18          3.84          3.40         1.86 o                         
  -3   6  18         92.58         92.33         4.98 o                         
  -2   6  18         38.06         38.30         3.97 o                         
  -1   6  18         26.92         23.89         2.13 o                         
   0   6  18         48.10         49.59         4.43 o                         
   1   6  18         26.91         22.42         3.00 o                         
   2   6  18         38.03         39.63         2.86 o                         
   3   6  18         92.56         89.22         4.37 o                         
   4   6  18          3.86          3.80         2.22 o                         
   5   6  18         29.78         30.87         3.04 o                         
  -4   7  18          0.23         -1.99         1.99 o                         
  -3   7  18          5.63          3.41         1.84 o                         
  -2   7  18         29.75         31.73         1.96 o                         
  -1   7  18          1.57          1.50         2.17 o                         
   0   7  18         42.03         44.10         2.71 o                         
   1   7  18          1.56          1.22         2.17 o                         
   2   7  18         29.71         27.65         2.03 o                         
   3   7  18          5.60          6.08         2.17 o                         
   4   7  18          0.24          0.86         2.36 o                         
  -2   8  18         61.61         71.85         8.63 o                         
  -1   8  18         27.76         27.77         2.41 o                         
   0   8  18         76.08         73.41         5.71 o                         
   1   8  18         27.79         31.40         3.16 o                         
   2   8  18         61.73         68.30         6.48 o                         
   1   0  19        261.81        258.84        21.86 o                         
   2   0  19         41.96         50.49         4.28 o                         
   3   0  19         76.06         82.32         7.84 o                         
   4   0  19         94.05        101.45         3.28 o                         
   5   0  19          2.83          4.17         1.65 o                         
   6   0  19         42.59         48.95         2.91 o                         
   7   0  19          0.43          0.64         2.35 o                         
  -7   1  19         28.57         21.19         2.52 o                         
  -6   1  19          9.65          7.36         1.68 o                         
  -5   1  19         43.50         41.14         1.94 o                         
  -4   1  19        113.87        117.56         3.36 o                         
  -3   1  19        232.32        219.41        10.78 o                         
  -2   1  19         57.51         60.71         3.89 o                         
  -1   1  19         72.02         72.78         3.73 o                         
   0   1  19        199.48        186.09         9.73 o                         
   1   1  19         71.87         73.69         5.10 o                         
   2   1  19         57.54         61.07         3.96 o                         
   3   1  19        232.27        217.60        11.42 o                         
   4   1  19        114.10        116.30         3.35 o                         
   5   1  19         43.47         40.18         2.26 o                         
   6   1  19          9.60          5.41         1.87 o                         
   7   1  19         28.58         12.30         5.62 o                         
  -6   2  19          5.93          8.65         2.00 o                         
  -5   2  19          6.17          4.50         1.72 o                         
  -4   2  19         25.05         23.37         2.82 o                         
  -3   2  19         91.02         91.17         3.01 o                         
  -2   2  19         59.12         54.74         3.04 o                         
  -1   2  19        151.45        164.06         8.76 o                         
   0   2  19         52.26         56.77         2.63 o                         
   1   2  19        151.35        160.32         6.97 o                         
   2   2  19         59.11         55.39         2.38 o                         
   3   2  19         90.70         95.14         5.39 o                         
   4   2  19         24.97         24.47         2.76 o                         
   5   2  19          6.12          6.62         1.72 o                         
   6   2  19          5.96          8.16         1.97 o                         
  -6   3  19         30.73         30.68         2.04 o                         
  -5   3  19         57.57         54.27         2.04 o                         
  -4   3  19         96.72         94.01         4.14 o                         
  -3   3  19         47.59         44.58         2.16 o                         
  -2   3  19         33.21         34.47         2.38 o                         
  -1   3  19        191.69        206.79         8.60 o                         
   0   3  19        216.37        189.51         6.20 o                         
   1   3  19        191.49        204.00         8.62 o                         
   2   3  19         33.06         34.63         4.56 o                         
   3   3  19         47.63         46.80         2.39 o                         
   4   3  19         96.38         94.57         4.40 o                         
   5   3  19         57.54         50.82         2.97 o                         
   6   3  19         30.72         27.65         1.99 o                         
  -6   4  19          1.07         -0.25         2.08 o                         
  -5   4  19         15.56         17.28         1.88 o                         
  -4   4  19         66.78         60.50         3.14 o                         
  -3   4  19         49.22         46.18         2.42 o                         
  -2   4  19        106.57         95.74         2.83 o                         
  -1   4  19         28.14         27.12         1.79 o                         
   0   4  19         57.04         48.19         1.76 o                         
   1   4  19         28.16         24.42         1.78 o                         
   2   4  19        106.42         98.11         5.39 o                         
   3   4  19         49.37         47.54         2.24 o                         
   4   4  19         66.91         62.92         2.76 o                         
   5   4  19         15.62         15.26         2.11 o                         
   6   4  19          1.08          0.46         2.04 o                         
  -5   5  19         17.74         15.92         1.97 o                         
  -4   5  19          8.34          8.19         1.84 o                         
  -3   5  19         90.79         97.02         4.54 o                         
  -2   5  19         35.92         32.91         2.65 o                         
  -1   5  19         39.79         42.63         2.57 o                         
   0   5  19          2.69          2.77         1.89 o                         
   1   5  19         39.57         41.40         1.82 o                         
   2   5  19         35.95         28.70         1.92 o                         
   3   5  19         90.65         97.62         4.30 o                         
   4   5  19          8.26          9.47         2.38 o                         
   5   5  19         17.87         19.73         2.28 o                         
  -4   6  19          6.65          5.61         1.86 o                         
  -3   6  19          0.71          1.22         1.78 o                         
  -2   6  19          1.72         -1.25         1.77 o                         
  -1   6  19          6.72          5.09         2.14 o                         
   0   6  19         73.11         71.22         5.68 o                         
   1   6  19          6.72          6.48         1.91 o                         
   2   6  19          1.76         -1.45         1.73 o                         
   3   6  19          0.71          0.24         2.10 o                         
   4   6  19          6.67          3.22         2.32 o                         
  -3   7  19          7.73         12.34         2.09 o                         
  -2   7  19         11.65         14.64         1.98 o                         
  -1   7  19         30.00         26.36         2.08 o                         
   0   7  19         40.64         42.18         3.55 o                         
   1   7  19         30.00         24.87         1.94 o                         
   2   7  19         11.63         11.28         2.26 o                         
   3   7  19          7.69          7.63         2.42 o                         
  -1   8  19         39.47         41.92         3.30 o                         
   0   8  19          3.05          2.70         2.36 o                         
   1   8  19         39.48         36.70         2.70 o                         
   0   0  20         41.58         40.59         4.21 o                         
   1   0  20        169.80        177.77        11.28 o                         
   2   0  20        110.73        112.95         7.45 o                         
   3   0  20          1.72          0.46         1.72 o                         
   4   0  20         10.60         12.12         1.77 o                         
   5   0  20          9.73          8.57         1.96 o                         
   6   0  20          7.85          9.52         1.96 o                         
  -6   1  20         43.03         44.71         2.27 o                         
  -5   1  20         53.05         45.21         2.17 o                         
  -4   1  20         31.93         33.20         3.55 o                         
  -3   1  20         46.55         42.04         1.76 o                         
  -2   1  20         94.88         99.71         5.00 o                         
  -1   1  20        731.25        733.83        37.90 o                         
   0   1  20          1.49          3.01         1.65 o                         
   1   1  20        731.67        704.01        31.36 o                         
   2   1  20         95.02         96.89         3.39 o                         
   3   1  20         46.57         41.41         1.85 o                         
   4   1  20         31.81         30.26         4.79 o                         
   5   1  20         53.18         45.57         1.88 o                         
   6   1  20         42.96         44.73         2.45 o                         
  -6   2  20         14.73         15.55         2.16 o                         
  -5   2  20         18.98         16.66         2.01 o                         
  -4   2  20         29.48         25.61         1.58 o                         
  -3   2  20         27.83         29.29         1.85 o                         
  -2   2  20         48.12         44.36         4.51 o                         
  -1   2  20         56.50         72.28         7.34 o                         
   0   2  20         53.99         78.02         5.43 o                         
   1   2  20         56.57         71.20         9.31 o                         
   2   2  20         48.19         43.93         3.14 o                         
   3   2  20         27.70         27.09         2.58 o                         
   4   2  20         29.36         27.38         2.77 o                         
   5   2  20         19.09         21.32         1.93 o                         
   6   2  20         14.71         15.48         2.03 o                         
  -6   3  20         25.67         25.10         2.01 o                         
  -5   3  20          4.82          3.47         1.78 o                         
  -4   3  20         34.13         30.45         2.02 o                         
  -3   3  20         25.51         24.78         1.53 o                         
  -2   3  20        117.65        109.97         3.61 o                         
  -1   3  20          1.52          0.86         1.69 o                         
   0   3  20        223.84        224.61        10.61 o                         
   1   3  20          1.49          1.16         1.69 o                         
   2   3  20        117.61        115.28         4.15 o                         
   3   3  20         25.53         25.43         2.00 o                         
   4   3  20         34.26         30.73         2.16 o                         
   5   3  20          4.86          4.03         1.97 o                         
   6   3  20         25.56         26.01         2.13 o                         
  -5   4  20         21.24         20.35         2.11 o                         
  -4   4  20         18.21         16.93         1.67 o                         
  -3   4  20         16.95         13.74         1.62 o                         
  -2   4  20         47.16         56.27         4.34 o                         
  -1   4  20         33.32         39.50         2.54 o                         
   0   4  20         94.91         93.01         4.75 o                         
   1   4  20         33.32         41.42         2.18 o                         
   2   4  20         47.16         58.92         7.69 o                         
   3   4  20         16.97         18.35         2.07 o                         
   4   4  20         18.21         19.33         3.08 o                         
   5   4  20         21.25         16.25         2.27 o                         
  -5   5  20          2.78          4.36         1.83 o                         
  -4   5  20         16.32         14.96         1.99 o                         
  -3   5  20         19.02         19.63         1.91 o                         
  -2   5  20         16.09         15.37         1.74 o                         
  -1   5  20         58.15         59.43         4.28 o                         
   0   5  20        106.02        110.32         4.69 o                         
   1   5  20         58.06         55.49         3.64 o                         
   2   5  20         16.07         13.10         1.80 o                         
   3   5  20         19.02         18.65         2.09 o                         
   4   5  20         16.37         14.29         2.13 o                         
   5   5  20          2.81          2.90         2.30 o                         
  -4   6  20          9.04          9.10         2.12 o                         
  -3   6  20          8.18          5.83         1.99 o                         
  -2   6  20          1.41          0.14         1.76 o                         
  -1   6  20         19.10         21.67         2.82 o                         
   0   6  20          0.40          1.49         1.99 o                         
   1   6  20         19.15         19.20         2.40 o                         
   2   6  20          1.43          1.93         2.07 o                         
   3   6  20          8.17          6.34         2.07 o                         
   4   6  20          9.04         10.01         2.45 o                         
  -2   7  20          5.87          6.84         2.35 o                         
  -1   7  20         26.54         26.73         2.44 o                         
   0   7  20          2.00          4.36         2.51 o                         
   1   7  20         26.51         21.91         2.42 o                         
   2   7  20          5.81          6.47         2.35 o                         
   1   0  21         17.49         15.71         3.60 o                         
   2   0  21          8.37         12.72         1.53 o                         
   3   0  21        311.99        320.13        16.24 o                         
   4   0  21         35.59         34.11         2.09 o                         
   5   0  21         36.81         39.10         1.92 o                         
   6   0  21          2.30          2.32         1.95 o                         
  -6   1  21          0.85          1.15         2.01 o                         
  -5   1  21         14.48         15.63         1.92 o                         
  -4   1  21         78.98         60.74         2.62 o                         
  -3   1  21        128.47        121.86         5.76 o                         
  -2   1  21         41.94         40.18         2.48 o                         
  -1   1  21        200.84        200.72         7.99 o                         
   0   1  21        460.38        399.49        15.55 o                         
   1   1  21        200.56        202.18        12.22 o                         
   2   1  21         42.05         39.09         1.67 o                         
   3   1  21        128.52        119.10         7.26 o                         
   4   1  21         78.83         63.93         3.40 o                         
   5   1  21         14.55         12.57         1.81 o                         
   6   1  21          0.86          3.38         2.21 o                         
  -6   2  21          9.78         13.53         6.04 o                         
  -5   2  21         11.07         10.16         1.94 o                         
  -4   2  21         19.01         17.30         1.72 o                         
  -3   2  21          5.96          4.13         1.71 o                         
  -2   2  21         32.48         36.65         2.55 o                         
  -1   2  21          9.47         15.32         2.77 o                         
   0   2  21          2.33          5.46         1.60 o                         
   1   2  21          9.50         13.05         1.66 o                         
   2   2  21         32.58         42.78         3.82 o                         
   3   2  21          5.95          4.13         1.75 o                         
   4   2  21         18.94         16.18         2.17 o                         
   5   2  21         11.07          6.28         2.25 o                         
  -5   3  21         12.06         10.13         2.01 o                         
  -4   3  21         72.65         72.51         3.34 o                         
  -3   3  21         59.66         56.30         1.88 o                         
  -2   3  21         22.79         27.06         1.84 o                         
  -1   3  21         53.79         59.00         5.21 o                         
   0   3  21        128.63        134.00         6.40 o                         
   1   3  21         53.88         62.45         6.63 o                         
   2   3  21         22.79         22.57         1.88 o                         
   3   3  21         59.65         60.11         3.53 o                         
   4   3  21         72.50         71.54         3.56 o                         
   5   3  21         12.10         10.57         2.19 o                         
  -5   4  21         29.21         31.21         2.29 o                         
  -4   4  21         21.83         19.13         1.89 o                         
  -3   4  21         10.14          7.74         1.71 o                         
  -2   4  21         54.46         51.00         2.88 o                         
  -1   4  21         67.13         67.26         2.98 o                         
   0   4  21          6.91          4.93         1.81 o                         
   1   4  21         67.12         65.13         4.08 o                         
   2   4  21         54.45         54.66         2.52 o                         
   3   4  21         10.10          8.43         2.14 o                         
   4   4  21         21.76         24.15         2.17 o                         
   5   4  21         29.18         32.84         2.93 o                         
  -4   5  21         12.74          7.82         2.08 o                         
  -3   5  21         16.48         15.07         2.32 o                         
  -2   5  21          1.59          4.83         2.05 o                         
  -1   5  21         10.88         13.93         1.85 o                         
   0   5  21         14.56         12.57         1.97 o                         
   1   5  21         10.93          7.72         1.77 o                         
   2   5  21          1.60          2.97         2.04 o                         
   3   5  21         16.44         12.31         2.24 o                         
   4   5  21         12.74          8.87         2.52 o                         
  -3   6  21          9.87         10.93         2.16 o                         
  -2   6  21          1.24          1.73         2.17 o                         
  -1   6  21         28.90         33.91         4.11 o                         
   0   6  21         32.19         34.64         2.57 o                         
   1   6  21         28.77         26.98         2.21 o                         
   2   6  21          1.25          1.98         2.20 o                         
   3   6  21          9.88         10.21         2.52 o                         
  -1   7  21         23.59         17.21         2.41 o                         
   0   7  21          5.92          5.78         2.13 o                         
   1   7  21         23.67         20.41         2.96 o                         
   0   0  22        293.73        318.84        28.37 o                         
   1   0  22          2.82          1.62         1.79 o                         
   2   0  22        101.02        105.37         5.30 o                         
   3   0  22          6.27          5.03         1.79 o                         
   4   0  22         66.53         54.21         4.45 o                         
   5   0  22          3.64          0.98         2.01 o                         
  -5   1  22         13.84         12.43         1.96 o                         
  -4   1  22         36.50         38.66         2.15 o                         
  -3   1  22        109.36        105.55         6.64 o                         
  -2   1  22        117.19        105.77         3.57 o                         
  -1   1  22         17.46         19.77         1.99 o                         
   0   1  22          6.96          7.23         1.70 o                         
   1   1  22         17.39         16.33         1.80 o                         
   2   1  22        117.20        105.40         6.16 o                         
   3   1  22        109.11        109.97         6.95 o                         
   4   1  22         36.55         41.44         3.98 o                         
   5   1  22         13.81         13.07         2.07 o                         
  -5   2  22         47.04         49.90         2.12 o                         
  -4   2  22          6.21          6.83         1.79 o                         
  -3   2  22         65.81         63.85         3.47 o                         
  -2   2  22         46.75         46.60         2.01 o                         
  -1   2  22        109.36        101.88         3.65 o                         
   0   2  22         43.67         39.96         2.25 o                         
   1   2  22        109.37        110.42         5.85 o                         
   2   2  22         46.82         46.12         1.95 o                         
   3   2  22         65.78         64.90         4.21 o                         
   4   2  22          6.20          4.91         2.27 o                         
   5   2  22         47.04         45.38         4.60 o                         
  -5   3  22         42.90         39.80         3.98 o                         
  -4   3  22         47.11         44.67         2.20 o                         
  -3   3  22         13.53         12.00         2.48 o                         
  -2   3  22          1.75          5.24         1.63 o                         
  -1   3  22         52.65         58.45         3.79 o                         
   0   3  22          2.28          6.48         1.68 o                         
   1   3  22         52.72         55.18         2.63 o                         
   2   3  22          1.76          1.55         1.66 o                         
   3   3  22         13.57         11.01         2.04 o                         
   4   3  22         47.17         46.94         4.27 o                         
   5   3  22         43.06         39.41         3.29 o                         
  -4   4  22         12.21          9.33         1.84 o                         
  -3   4  22         41.70         36.29         2.91 o                         
  -2   4  22          6.78          4.61         1.93 o                         
  -1   4  22          3.34          0.87         1.93 o                         
   0   4  22         73.64         63.14         2.22 o                         
   1   4  22          3.28          1.58         1.93 o                         
   2   4  22          6.73          6.68         2.03 o                         
   3   4  22         41.65         36.06         3.07 o                         
   4   4  22         12.21          8.35         2.13 o                         
  -3   5  22          2.78          3.08         2.19 o                         
  -2   5  22          5.79          2.97         2.04 o                         
  -1   5  22          1.19          2.60         1.97 o                         
   0   5  22          1.60          1.69         2.15 o                         
   1   5  22          1.18         -1.55         1.90 o                         
   2   5  22          5.81          4.22         1.95 o                         
   3   5  22          2.76         -0.17         2.17 o                         
  -2   6  22         12.62         12.21         2.60 o                         
  -1   6  22          6.39          6.54         2.17 o                         
   0   6  22          5.24          3.84         2.05 o                         
   1   6  22          6.38          9.73         2.21 o                         
   2   6  22         12.65         11.91         2.12 o                         
   1   0  23         17.71         17.06         4.16 o                         
   2   0  23          2.79          3.22         1.79 o                         
   3   0  23        129.94        117.93         7.39 o                         
   4   0  23         10.62          6.25         1.92 o                         
   5   0  23          8.42          5.60         2.34 o                         
  -5   1  23         18.48         14.85         2.64 o                         
  -4   1  23         15.14         15.97         1.97 o                         
  -3   1  23          2.27          1.83         1.81 o                         
  -2   1  23          9.66          8.83         1.82 o                         
  -1   1  23        105.20        107.17         4.21 o                         
   0   1  23         21.51         19.66         1.93 o                         
   1   1  23        105.33        104.89         5.54 o                         
   2   1  23          9.67          6.15         1.79 o                         
   3   1  23          2.26          1.35         2.00 o                         
   4   1  23         15.23         16.14         2.06 o                         
   5   1  23         18.53         12.07         3.64 o                         
  -4   2  23         49.55         44.64         2.88 o                         
  -3   2  23         30.71         29.38         3.47 o                         
  -2   2  23          4.64          5.29         1.79 o                         
  -1   2  23         55.69         57.80         3.93 o                         
   0   2  23         18.30         13.50         1.61 o                         
   1   2  23         55.73         50.19         2.16 o                         
   2   2  23          4.65          5.17         1.72 o                         
   3   2  23         30.83         22.91         2.10 o                         
   4   2  23         49.47         47.66         4.14 o                         
  -4   3  23          5.34          2.45         1.84 o                         
  -3   3  23          2.81          0.72         1.87 o                         
  -2   3  23          1.41          0.66         1.92 o                         
  -1   3  23          0.20          2.08         1.72 o                         
   0   3  23          2.39          6.32         1.95 o                         
   1   3  23          0.20          1.29         1.68 o                         
   2   3  23          1.43          0.69         1.90 o                         
   3   3  23          2.88          4.10         2.08 o                         
   4   3  23          5.35          1.92         2.35 o                         
  -3   4  23          4.83          3.47         2.05 o                         
  -2   4  23          7.42          7.90         2.06 o                         
  -1   4  23          7.28          6.60         1.91 o                         
   0   4  23          9.21          9.79         1.77 o                         
   1   4  23          7.31          7.86         1.83 o                         
   2   4  23          7.44          6.33         1.93 o                         
   3   4  23          4.87          3.77         2.27 o                         
  -2   5  23          2.13          4.01         2.21 o                         
  -1   5  23          0.27         -2.07         2.08 o                         
   0   5  23          2.81          2.11         2.49 o                         
   1   5  23          0.28          3.10         2.03 o                         
   2   5  23          2.12          7.35         2.62 o                         
   0   0  24        104.80         88.91        10.81 o                         
   1   0  24          9.18          9.68         1.89 o                         
   2   0  24         40.32         32.07         3.09 o                         
   3   0  24          3.60          3.28         1.85 o                         
   4   0  24         30.57         26.00         2.41 o                         
  -4   1  24          5.38          6.31         2.09 o                         
  -3   1  24         12.52          6.19         2.14 o                         
  -2   1  24         38.60         44.37         2.40 o                         
  -1   1  24          8.29          8.58         1.74 o                         
   0   1  24         57.90         45.94         2.74 o                         
   1   1  24          8.32          8.73         1.75 o                         
   2   1  24         38.46         39.06         2.38 o                         
   3   1  24         12.46         11.71         2.13 o                         
   4   1  24          5.37          2.92         2.23 o                         
  -4   2  24          3.85          4.24         2.33 o                         
  -3   2  24          3.37          3.51         1.83 o                         
  -2   2  24          2.08          0.68         1.99 o                         
  -1   2  24         75.98         68.33         3.98 o                         
   0   2  24          4.18          5.61         1.81 o                         
   1   2  24         76.13         71.75         4.61 o                         
   2   2  24          2.06          4.13         2.01 o                         
   3   2  24          3.35          1.67         2.23 o                         
   4   2  24          3.86          2.48         2.24 o                         
  -3   3  24         60.46         58.51         4.76 o                         
  -2   3  24         13.23         15.23         2.08 o                         
  -1   3  24         11.20          5.56         2.01 o                         
   0   3  24          0.17         -0.29         1.81 o                         
   1   3  24         11.20          9.77         2.10 o                         
   2   3  24         13.25         14.87         1.96 o                         
   3   3  24         60.41         65.81         5.42 o                         
  -2   4  24         85.92         87.74         7.06 o                         
  -1   4  24         13.41          9.25         2.02 o                         
   0   4  24         14.80         13.72         2.05 o                         
   1   4  24         13.40          9.53         2.02 o                         
   2   4  24         85.92         75.11         4.25 o                         
  -1   5  24          1.80          2.93         3.44 o                         
   0   5  24         49.39         53.02         5.62 o                         
   1   5  24          1.83         -0.07         3.68 o                         
   1   0  25         13.41         10.66         1.84 o                         
   2   0  25          2.16          3.34         1.95 o                         
   3   0  25         20.69         23.26         2.27 o                         
  -3   1  25         11.75         11.63         2.14 o                         
  -2   1  25          7.74          6.53         2.03 o                         
  -1   1  25          3.93          2.92         1.86 o                         
   0   1  25        243.51        218.97        11.60 o                         
   1   1  25          3.89          3.45         1.80 o                         
   2   1  25          7.78          5.08         1.95 o                         
   3   1  25         11.85          9.28         2.02 o                         
  -3   2  25         22.73         21.43         2.57 o                         
  -2   2  25          8.28         10.30         1.92 o                         
  -1   2  25          5.12          7.72         1.81 o                         
   0   2  25          0.00         -0.42         1.86 o                         
   1   2  25          5.13          7.45         1.84 o                         
   2   2  25          8.26          9.28         1.92 o                         
   3   2  25         22.82         23.08         2.78 o                         
  -2   3  25          2.56          2.61         2.17 o                         
  -1   3  25          5.46          4.66         1.92 o                         
   0   3  25          0.27          0.27         1.99 o                         
   1   3  25          5.45          3.27         2.08 o                         
   2   3  25          2.59         -0.55         2.17 o                         
   0   4  25         28.91         29.58         3.89 o                         
   0   0  26          0.01         -0.12         3.10 o                         
   1   0  26          7.70          4.06         1.83 o                         
   2   0  26         20.53         13.74         2.13 o                         
  -2   1  26         11.41          6.98         2.25 o                         
  -1   1  26          6.91          1.13         1.93 o                         
   0   1  26          1.20          1.01         1.85 o                         
   1   1  26          6.94          3.89         2.07 o                         
   2   1  26         11.29          5.63         2.29 o                         
  -1   2  26         47.90         46.84         3.21 o                         
   0   2  26          1.70          0.56         1.99 o                         
   1   2  26         47.86         48.74         4.77 o                         
                                                                                
