# Supplementary material for: Crystal structure of erioflorin isolated from Podanthus mitiqui (L.)
Source: Acta Crystallogr E Crystallogr Commun. 2017 Feb 7;73(Pt 3):334–7. doi: 10.1107/S2056989017001700 (PMC5347047; doi:10.1107/S2056989017001700)
Supplement: Supplementary file 3 [file e-73-00334-Isup3.cml]

<?xml version="1.0" ?>
<cml>
<molecule id="m1">
  <atomArray>
    <atom id="a1" elementType="C"
          x2="-6.215000152587891" y2="4.180033986022256" />
    <atom id="a2" elementType="C"
          x2="-7.548669493636149" y2="3.4100170454632153" />
    <atom id="a3" elementType="C"
          x2="-7.548669493636149" y2="1.8699831643451343" />
    <atom id="a4" elementType="C"
          x2="-4.881330811539632" y2="3.4100170454632153" />
    <atom id="a5" elementType="O"
          x2="-4.727474380102725" y2="4.578615315480137" />
    <atom id="a6" elementType="C"
          x2="-3.5476516897115964" y2="4.180017045463215" />
    <atom id="a7" elementType="O"
          x2="-0.880293446055525" y2="4.180017045463215" />
    <atom id="a8" elementType="C"
          x2="-0.8802934460555248" y2="5.720017045463215" />
    <atom id="a9" elementType="O"
          x2="-1.969237889082808" y2="6.808961488490498" />
    <atom id="a10" elementType="C"
          x2="0.4533856757725109" y2="6.4900170454632145" />
    <atom id="a11" elementType="C"
          x2="1.5423301187997942" y2="5.4010726024359315" />
    <atom id="a12" elementType="C"
          x2="0.8519670052303931" y2="7.97754281794838" />
    <atom id="a13" elementType="C"
          x2="-2.4587072466843134" y2="3.091072602435932" />
    <atom id="a14" elementType="C"
          x2="-2.060125917226431" y2="1.6035468299507667" />
    <atom id="a15" elementType="C"
          x2="-0.7264467953983953" y2="0.8335468299507668" />
    <atom id="a16" elementType="C"
          x2="0.8135532046016047" y2="0.8335468299507668" />
    <atom id="a17" elementType="C"
          x2="-3.3938050390544663" y2="0.8335468299507661" />
    <atom id="a18" elementType="O"
          x2="-2.6238050390544663" y2="-0.5001322918772694" />
    <atom id="a19" elementType="C"
          x2="-1.1362792665693011" y2="-0.8987136213351513" />
    <atom id="a20" elementType="O"
          x2="-0.366279266569301" y2="-2.232392743163187" />
    <atom id="a21" elementType="O"
          x2="-9.036195266121315" y2="1.471401834887252" />
    <atom id="a22" elementType="C"
          x2="-6.778669493636149" y2="0.5363040425170988" />
    <atom id="a23" elementType="C"
          x2="-8.112348615464184" y2="-0.23369595748290173" />
    <atom id="a24" elementType="C"
          x2="-5.238669493636149" y2="0.5363040425170988" />
    <atom id="a25" elementType="C"
          x2="-4.48274948208175" y2="1.9224912729780501" />
  </atomArray>
  <bondArray>
    <bond atomRefs2="a1 a2" order="1" />
    <bond atomRefs2="a1 a4" order="1" />
    <bond atomRefs2="a2 a3" order="1" />
    <bond atomRefs2="a1 a5" order="1">
      <bondStereo>W</bondStereo>
    </bond>
    <bond atomRefs2="a4 a5" order="1" />
    <bond atomRefs2="a4 a6" order="1" />
    <bond atomRefs2="a7 a8" order="1" />
    <bond atomRefs2="a8 a9" order="2" />
    <bond atomRefs2="a8 a10" order="1" />
    <bond atomRefs2="a10 a11" order="2" />
    <bond atomRefs2="a10 a12" order="1" />
    <bond atomRefs2="a6 a13" order="1" />
    <bond atomRefs2="a13 a7" order="1">
      <bondStereo>W</bondStereo>
    </bond>
    <bond atomRefs2="a13 a14" order="1" />
    <bond atomRefs2="a14 a15" order="1">
      <bondStereo>W</bondStereo>
    </bond>
    <bond atomRefs2="a15 a16" order="2" />
    <bond atomRefs2="a14 a17" order="1" />
    <bond atomRefs2="a17 a18" order="1">
      <bondStereo>H</bondStereo>
    </bond>
    <bond atomRefs2="a18 a19" order="1" />
    <bond atomRefs2="a15 a19" order="1" />
    <bond atomRefs2="a19 a20" order="2" />
    <bond atomRefs2="a3 a21" order="1">
      <bondStereo>W</bondStereo>
    </bond>
    <bond atomRefs2="a3 a22" order="1" />
    <bond atomRefs2="a22 a23" order="1" />
    <bond atomRefs2="a22 a24" order="2" />
    <bond atomRefs2="a24 a17" order="1" />
    <bond atomRefs2="a4 a25" order="1">
      <bondStereo>W</bondStereo>
    </bond>
  </bondArray>
</molecule>
</cml>
